# Supplementary material for: Multi-omics characterization of the microbial populations and chemical space composition of a water kefir fermentation
Source: Front Mol Biosci. 2023 Oct 2;10:1223863. doi: 10.3389/fmolb.2023.1223863 (PMC10577418; doi:10.3389/fmolb.2023.1223863)
Supplement: Supplementary file 1 [file Table2.XLSX]

## Sheet: NetworkNodes
Adduct	charge	cluster index	componentindex	Compound_Name	Compound_Source	Data_Collector	DefaultGroups	G1	G2	G3	G4	G5	G6	GNPSLibraryURL	GNPSLinkout_Cluster	GNPSLinkout_Network	INCHI	Instrument	Ion_Source	IonMode	Library_Class	MassDiff	MQScore	MZErrorPPM	name	number of spectra	parent mass	PI	precursor mass	RTConsensus	RTMean	selected	shared name	SharedPeaks	Smiles	SpectrumID	sum(precursor intensity)	tags	UniqueFileSources
M+H	0	8415	33	Spectral Match to 12(13)-Epoxy-9Z-octadecenoic acid from NIST14	Isolated	Data deposited by fevargas	G1,G2,G3,G4,G5,G6	7.0	7.0	10.0	10.0	9.0	11.0	http://gnps.ucsd.edu/ProteoSAFe/gnpslibraryspectrum.jsp?SpectrumID=CCMSLIB00003137184	https://gnps.ucsd.edu//ProteoSAFe/result.jsp?task=2c80ff4b1e2a49fea7e844644198bbf3&view=cluster_details&protein=8415&show=true	https://gnps.ucsd.edu/ProteoSAFe/result.jsp?view=network_displayer&componentindex=33&task=2c80ff4b1e2a49fea7e844644198bbf3&show=true	InChI=1S/C18H32O3/c1-2-3-10-13-16-17(21-16)14-11-8-6-4-5-7-9-12-15-18(19)20/h8,11,16-17H,2-7,9-10,12-15H2,1H3,(H,19,20)/b11-8-	qTof	ESI	Positive	3	2.01901e+16	0.742762	6792.51	8415	54	295222	Data from Joshua Wollam	295222	0.0	5517645555555550	FALSE	8415	12	CCCCCC1C(O1)C/C=C\\CCCCCCCC(=O)O	CCMSLIB00003137184	2946330.0	nan	GM(+)-LC-22M006-GNPS_20eV_FT0h.mzXML|GNPS-G1_018_20eV.mzML|GM(+)-LC-22M006-GNPS_20eV_FT82h.mzXML|GNPS-G1_010_20eV.mzML|GNPS-G1_004_20eV.mzML|GM(+)-LC-22M006-GNPS_20eV_FT120h.mzXML|GNPS-G1_009_20eV.mzML|GNPS-G1_019_20eV.mzML|GNPS-G1_013_20eV.mzML|GNPS-G1_002_20eV.mzML|GNPS-G1_006_20eV.mzML|GNPS-G1_011_20eV.mzML|GNPS-G1_001_20eV.mzML|GNPS-G1_020_20eV.mzML|GM(+)-LC-22M006-GNPS_20eV_Mel.mzXML|GNPS-G1…
	0	7713	-1				G2,G3,G6	0.0	3.0	3.0	0.0	0.0	7.0		https://gnps.ucsd.edu//ProteoSAFe/result.jsp?task=2c80ff4b1e2a49fea7e844644198bbf3&view=cluster_details&protein=7713&show=true	https://gnps.ucsd.edu/ProteoSAFe/result.jsp?view=network_displayer&componentindex=-1&task=2c80ff4b1e2a49fea7e844644198bbf3&show=true									7713	13	247206		247206	0.0	7603450769230760	FALSE	7713				284004.0		GM(+)-LC-22M006-GNPS_20eV_FT0h.mzXML|GM(+)-LC-22M006-GNPS_20eV_FT72h.mzXML|GM(+)-LC-22M006-GNPS_20eV_FT120h.mzXML
	0	5658	-1				G1,G3,G5	1.0	0.0	1.0	0.0	1.0	0.0		https://gnps.ucsd.edu//ProteoSAFe/result.jsp?task=2c80ff4b1e2a49fea7e844644198bbf3&view=cluster_details&protein=5658&show=true	https://gnps.ucsd.edu/ProteoSAFe/result.jsp?view=network_displayer&componentindex=-1&task=2c80ff4b1e2a49fea7e844644198bbf3&show=true									5658	3	124076		124076	0.0	2.12599e+16	FALSE	5658				58924.0		GM(+)-LC-22M006-GNPS_20eV_FT96h.mzXML|GM(+)-LC-22M006-GNPS_20eV_FT72h.mzXML|GM(+)-LC-22M006-GNPS_20eV_Mel.mzXML
Unknown	0	2968	21	L-beta-3-Phenyllactic acid - 30.0 eV	Isolated	Data Collector	G1,G2,G3,G4,G5,G6	15.0	14.0	20.0	17.0	33.0	41.0	http://gnps.ucsd.edu/ProteoSAFe/gnpslibraryspectrum.jsp?SpectrumID=CCMSLIB00006112816	https://gnps.ucsd.edu//ProteoSAFe/result.jsp?task=2c80ff4b1e2a49fea7e844644198bbf3&view=cluster_details&protein=2968&show=true	https://gnps.ucsd.edu/ProteoSAFe/result.jsp?view=network_displayer&componentindex=21&task=2c80ff4b1e2a49fea7e844644198bbf3&show=true	nan	Orbitrap	ESI	Negative	1	660716	0.873612	400299.0	2968	140	98984	PI	98984	0.0	7775828428571420	FALSE	2968	6	nan	CCMSLIB00006112816	2629430000000	nan	GNPS-G1_018_20eV.mzML|GNPS-G1_010_20eV.mzML|GNPS-G1_004_20eV.mzML|GNPS-G1_009_20eV.mzML|GNPS-G1_019_20eV.mzML|GNPS-G1_013_20eV.mzML|GNPS-G1_002_20eV.mzML|GNPS-G1_006_20eV.mzML|GNPS-G1_011_20eV.mzML|GNPS-G1_017_20eV.mzML|GNPS-G1_003_20eV.mzML|GNPS-G1_001_20eV.mzML|GNPS-G1_020_20eV.mzML|GNPS-G1_012_20eV.mzML|GNPS-G1_021_20eV.mzML|GNPS-G1_014_20eV.mzML|GNPS-G1_008_20eV.mzML|GNPS-G1_015_20eV.mzML|GNP…
	0	10672	20				G1,G2	7.0	9.0	0.0	0.0	0.0	0.0		https://gnps.ucsd.edu//ProteoSAFe/result.jsp?task=2c80ff4b1e2a49fea7e844644198bbf3&view=cluster_details&protein=10672&show=true	https://gnps.ucsd.edu/ProteoSAFe/result.jsp?view=network_displayer&componentindex=20&task=2c80ff4b1e2a49fea7e844644198bbf3&show=true									10672	16	779116		779116	0.0	54814825	FALSE	10672				804285.0		GNPS-G1_001_20eV.mzML|GNPS-G1_008_20eV.mzML|GNPS-G1_007_20eV.mzML|GNPS-G1_002_20eV.mzML|GNPS-G1_006_20eV.mzML|GNPS-G1_004_20eV.mzML|GNPS-G1_003_20eV.mzML|GNPS-G1_005_20eV.mzML
	0	5313	42				G1,G2,G3,G4,G5,G6	17.0	18.0	1.0	8.0	13.0	14.0		https://gnps.ucsd.edu//ProteoSAFe/result.jsp?task=2c80ff4b1e2a49fea7e844644198bbf3&view=cluster_details&protein=5313&show=true	https://gnps.ucsd.edu/ProteoSAFe/result.jsp?view=network_displayer&componentindex=42&task=2c80ff4b1e2a49fea7e844644198bbf3&show=true									5313	71	104107		104107	0.0	7805381690140840	FALSE	5313				1137620000000		GNPS-G1_001_20eV.mzML|GNPS-G1_020_20eV.mzML|GNPS-G1_008_20eV.mzML|GNPS-G1_019_20eV.mzML|GNPS-G1_022_20eV.mzML|GNPS-G1_018_20eV.mzML|GNPS-G1_024_20eV.mzML|GNPS-G1_007_20eV.mzML|GNPS-G1_002_20eV.mzML|GNPS-G1_013_20eV.mzML|GNPS-G1_023_20eV.mzML|GNPS-G1_021_20eV.mzML|GNPS-G1_006_20eV.mzML|GNPS-G1_014_20eV.mzML|GNPS-G1_017_20eV.mzML|GNPS-G1_010_20eV.mzML|GNPS-G1_004_20eV.mzML|GNPS-G1_003_20eV.mzML|GNP…
	0	6354	-1				G1,G2	2.0	1.0	0.0	0.0	0.0	0.0		https://gnps.ucsd.edu//ProteoSAFe/result.jsp?task=2c80ff4b1e2a49fea7e844644198bbf3&view=cluster_details&protein=6354&show=true	https://gnps.ucsd.edu/ProteoSAFe/result.jsp?view=network_displayer&componentindex=-1&task=2c80ff4b1e2a49fea7e844644198bbf3&show=true									6354	3	152034		152034	0.0	270.18	FALSE	6354				369141.0		GNPS-G1_005_20eV.mzML|GM(+)-LC-22M006-GNPS_20eV_Mel.mzXML
M+H	0	7494	26	6-hydroxykynurenic acid	Isolated	"Yongyi Li, Zhirong Cui"	G1,G2,G3,G4,G5,G6	16.0	17.0	18.0	18.0	19.0	19.0	http://gnps.ucsd.edu/ProteoSAFe/gnpslibraryspectrum.jsp?SpectrumID=CCMSLIB00006126972	https://gnps.ucsd.edu//ProteoSAFe/result.jsp?task=2c80ff4b1e2a49fea7e844644198bbf3&view=cluster_details&protein=7494&show=true	https://gnps.ucsd.edu/ProteoSAFe/result.jsp?view=network_displayer&componentindex=26&task=2c80ff4b1e2a49fea7e844644198bbf3&show=true	"InChI=1S/C10H7NO4/c12-5-1-2-7-6(3-5)9(13)4-8(11-7)10(14)15/h1-4,12H,(H,11,13)(H,14,15)"	qTof	LC-ESI	Positive	1	18033	0.804904	87519.7	7494	107	224078	"Lingyi Kong, Jun Luo"	224078	0.0	2.2523e+16	FALSE	7494	9	O=C1C=C(C(O)=O)NC2=CC=C(O)C=C21	CCMSLIB00006126972	4641450000000	nan	GM(+)-LC-22M006-GNPS_20eV_FT0h.mzXML|GNPS-G1_018_20eV.mzML|GM(+)-LC-22M006-GNPS_20eV_FT82h.mzXML|GNPS-G1_010_20eV.mzML|GNPS-G1_004_20eV.mzML|GM(+)-LC-22M006-GNPS_20eV_FT120h.mzXML|GNPS-G1_009_20eV.mzML|GNPS-G1_019_20eV.mzML|GNPS-G1_013_20eV.mzML|GNPS-G1_002_20eV.mzML|GNPS-G1_006_20eV.mzML|GNPS-G1_011_20eV.mzML|GNPS-G1_003_20eV.mzML|GNPS-G1_001_20eV.mzML|GNPS-G1_020_20eV.mzML|GM(+)-LC-22M006-GNPS_…
	0	2090	14				G1,G2,G3,G4,G5	1.0	2.0	2.0	2.0	1.0	0.0		https://gnps.ucsd.edu//ProteoSAFe/result.jsp?task=2c80ff4b1e2a49fea7e844644198bbf3&view=cluster_details&protein=2090&show=true	https://gnps.ucsd.edu/ProteoSAFe/result.jsp?view=network_displayer&componentindex=14&task=2c80ff4b1e2a49fea7e844644198bbf3&show=true									2090	8	78997		78997	0.0	4.74917e+16	FALSE	2090				955920.0		GNPS-G1_008_20eV.mzML|GNPS-G1_009_20eV.mzML|GNPS-G1_012_20eV.mzML|GNPS-G1_019_20eV.mzML|GNPS-G1_007_20eV.mzML|GNPS-G1_002_20eV.mzML|GNPS-G1_013_20eV.mzML|GNPS-G1_014_20eV.mzML
	0	9160	30				G1,G2,G3,G4,G5,G6	21.0	16.0	11.0	5.0	16.0	17.0		https://gnps.ucsd.edu//ProteoSAFe/result.jsp?task=2c80ff4b1e2a49fea7e844644198bbf3&view=cluster_details&protein=9160&show=true	https://gnps.ucsd.edu/ProteoSAFe/result.jsp?view=network_displayer&componentindex=30&task=2c80ff4b1e2a49fea7e844644198bbf3&show=true									9160	86	566427		566427	0.0	7832837441860460	FALSE	9160				8289690.0		GNPS-G1_018_20eV.mzML|GNPS-G1_010_20eV.mzML|GNPS-G1_004_20eV.mzML|GNPS-G1_009_20eV.mzML|GNPS-G1_019_20eV.mzML|GNPS-G1_013_20eV.mzML|GNPS-G1_002_20eV.mzML|GNPS-G1_006_20eV.mzML|GNPS-G1_011_20eV.mzML|GNPS-G1_017_20eV.mzML|GNPS-G1_003_20eV.mzML|GNPS-G1_001_20eV.mzML|GNPS-G1_020_20eV.mzML|GNPS-G1_012_20eV.mzML|GNPS-G1_021_20eV.mzML|GNPS-G1_014_20eV.mzML|GNPS-G1_008_20eV.mzML|GNPS-G1_015_20eV.mzML|GNP…
	0	3297	-1				G1,G2	11.0	13.0	0.0	0.0	0.0	0.0		https://gnps.ucsd.edu//ProteoSAFe/result.jsp?task=2c80ff4b1e2a49fea7e844644198bbf3&view=cluster_details&protein=3297&show=true	https://gnps.ucsd.edu/ProteoSAFe/result.jsp?view=network_displayer&componentindex=-1&task=2c80ff4b1e2a49fea7e844644198bbf3&show=true									3297	24	98984		98984	0.0	518462125	FALSE	3297				2488000.0		GNPS-G1_001_20eV.mzML|GNPS-G1_008_20eV.mzML|GNPS-G1_007_20eV.mzML|GNPS-G1_002_20eV.mzML|GNPS-G1_006_20eV.mzML|GNPS-G1_004_20eV.mzML|GNPS-G1_003_20eV.mzML|GNPS-G1_005_20eV.mzML
	0	10648	32				G1	14.0	0.0	0.0	0.0	0.0	0.0		https://gnps.ucsd.edu//ProteoSAFe/result.jsp?task=2c80ff4b1e2a49fea7e844644198bbf3&view=cluster_details&protein=10648&show=true	https://gnps.ucsd.edu/ProteoSAFe/result.jsp?view=network_displayer&componentindex=32&task=2c80ff4b1e2a49fea7e844644198bbf3&show=true									10648	14	1429.82		715.41	0.0	7145334285714280	FALSE	10648				9703230.0		GNPS-G1_002_20eV.mzML|GNPS-G1_001_20eV.mzML
	0	7949	-1				G1,G2,G6	4.0	7.0	0.0	0.0	0.0	2.0		https://gnps.ucsd.edu//ProteoSAFe/result.jsp?task=2c80ff4b1e2a49fea7e844644198bbf3&view=cluster_details&protein=7949&show=true	https://gnps.ucsd.edu/ProteoSAFe/result.jsp?view=network_displayer&componentindex=-1&task=2c80ff4b1e2a49fea7e844644198bbf3&show=true									7949	13	277217		277217	0.0	6939573076923070	FALSE	7949				2571380.0		GM(+)-LC-22M006-GNPS_20eV_FT0h.mzXML|GM(+)-LC-22M006-GNPS_20eV_FT120h.mzXML|GM(+)-LC-22M006-GNPS_20eV_Mel.mzXML
[M-H-H2O]	0	6331	-1	Haematommic acid	Isolated	Damien OLIVIER	G6	0.0	0.0	0.0	0.0	0.0	2.0	http://gnps.ucsd.edu/ProteoSAFe/gnpslibraryspectrum.jsp?SpectrumID=CCMSLIB00005719020	https://gnps.ucsd.edu//ProteoSAFe/result.jsp?task=2c80ff4b1e2a49fea7e844644198bbf3&view=cluster_details&protein=6331&show=true	https://gnps.ucsd.edu/ProteoSAFe/result.jsp?view=network_displayer&componentindex=-1&task=2c80ff4b1e2a49fea7e844644198bbf3&show=true	"InChI=1S/C9H8O5/c1-4-2-6(11)5(3-10)8(12)7(4)9(13)14/h2-3,11-12H,1H3,(H,13,14)"	qTof	LC-ESI	Negative	3	27959	0.814642	157944.0	6331	2	149.06	David RONDEAU Thomas DELHAYE	149.06	0.0	7742535	FALSE	6331	6	Cc1cc(c(c(c1C(=O)O)O)C=O)O	CCMSLIB00005719020	37928.8	nan	GM(+)-LC-22M006-GNPS_20eV_FT120h.mzXML
	0	8835	31				G1,G2,G3,G4,G5,G6	16.0	20.0	24.0	26.0	29.0	38.0		https://gnps.ucsd.edu//ProteoSAFe/result.jsp?task=2c80ff4b1e2a49fea7e844644198bbf3&view=cluster_details&protein=8835&show=true	https://gnps.ucsd.edu/ProteoSAFe/result.jsp?view=network_displayer&componentindex=31&task=2c80ff4b1e2a49fea7e844644198bbf3&show=true									8835	153	502378		502378	0.0	9472168888888880	FALSE	8835				1047400000000		GNPS-G1_018_20eV.mzML|GNPS-G1_010_20eV.mzML|GNPS-G1_004_20eV.mzML|GNPS-G1_009_20eV.mzML|GNPS-G1_019_20eV.mzML|GNPS-G1_013_20eV.mzML|GNPS-G1_002_20eV.mzML|GNPS-G1_006_20eV.mzML|GNPS-G1_011_20eV.mzML|GNPS-G1_017_20eV.mzML|GNPS-G1_003_20eV.mzML|GNPS-G1_001_20eV.mzML|GNPS-G1_020_20eV.mzML|GNPS-G1_012_20eV.mzML|GNPS-G1_021_20eV.mzML|GNPS-G1_014_20eV.mzML|GNPS-G1_008_20eV.mzML|GNPS-G1_015_20eV.mzML|GNP…
M+H	0	8582	31	Spectral Match to p-tert-Octylphenol tetraglycol ether from NIST14	Isolated	Data deposited by amelnik	G1,G2,G3	4.0	7.0	2.0	0.0	0.0	0.0	http://gnps.ucsd.edu/ProteoSAFe/gnpslibraryspectrum.jsp?SpectrumID=CCMSLIB00003136248	https://gnps.ucsd.edu//ProteoSAFe/result.jsp?task=2c80ff4b1e2a49fea7e844644198bbf3&view=cluster_details&protein=8582&show=true	https://gnps.ucsd.edu/ProteoSAFe/result.jsp?view=network_displayer&componentindex=31&task=2c80ff4b1e2a49fea7e844644198bbf3&show=true	nan	QqQ	ESI	Positive	3	31046	0.72945	81001.2	8582	13	414324	Data from PDorrestein	414324	0.0	9530928461538460	FALSE	8582	10	nan	CCMSLIB00003136248	9141050.0	nan	GNPS-G1_001_20eV.mzML|GNPS-G1_008_20eV.mzML|GNPS-G1_009_20eV.mzML|GNPS-G1_007_20eV.mzML|GNPS-G1_006_20eV.mzML|GNPS-G1_011_20eV.mzML|GNPS-G1_004_20eV.mzML|GNPS-G1_003_20eV.mzML|GNPS-G1_005_20eV.mzML
	0	8926	18				G1	3.0	0.0	0.0	0.0	0.0	0.0		https://gnps.ucsd.edu//ProteoSAFe/result.jsp?task=2c80ff4b1e2a49fea7e844644198bbf3&view=cluster_details&protein=8926&show=true	https://gnps.ucsd.edu/ProteoSAFe/result.jsp?view=network_displayer&componentindex=18&task=2c80ff4b1e2a49fea7e844644198bbf3&show=true									8926	3	536168		536168	0.0	858318	FALSE	8926				57787.3		GM(+)-LC-22M006-GNPS_20eV_Mel.mzXML
	0	10605	20				G1,G2	26.0	30.0	0.0	0.0	0.0	0.0		https://gnps.ucsd.edu//ProteoSAFe/result.jsp?task=2c80ff4b1e2a49fea7e844644198bbf3&view=cluster_details&protein=10605&show=true	https://gnps.ucsd.edu/ProteoSAFe/result.jsp?view=network_displayer&componentindex=20&task=2c80ff4b1e2a49fea7e844644198bbf3&show=true									10605	56	705.2		705.2	0.0	5905031428571420	FALSE	10605				1199620000000		GNPS-G1_001_20eV.mzML|GNPS-G1_008_20eV.mzML|GNPS-G1_007_20eV.mzML|GNPS-G1_002_20eV.mzML|GNPS-G1_006_20eV.mzML|GNPS-G1_004_20eV.mzML|GNPS-G1_003_20eV.mzML|GNPS-G1_005_20eV.mzML
M+H	0	7393	-1	p-coumaric acid CollisionEnergy:102040	Commercial	JGI	G3,G4	0.0	0.0	1.0	1.0	0.0	0.0	http://gnps.ucsd.edu/ProteoSAFe/gnpslibraryspectrum.jsp?SpectrumID=CCMSLIB00010108351	https://gnps.ucsd.edu//ProteoSAFe/result.jsp?task=2c80ff4b1e2a49fea7e844644198bbf3&view=cluster_details&protein=7393&show=true	https://gnps.ucsd.edu/ProteoSAFe/result.jsp?view=network_displayer&componentindex=-1&task=2c80ff4b1e2a49fea7e844644198bbf3&show=true	"InChI=1S/C9H8O3/c10-8-4-1-7(2-5-8)3-6-9(11)12/h1-6,10H,(H,11,12)/b6-3+"	Orbitrap	LC-ESI	Positive	3	48047	0.7149310000000001	291097.0	7393	2	213102	Trent Northen	213102	0.0	3591385	FALSE	7393	6	O=C(O)C=Cc1ccc(O)cc1	CCMSLIB00010108351	55223.4	nan	GNPS-G1_012_20eV.mzML|GNPS-G1_013_20eV.mzML
	0	5904	-1				G5,G6	0.0	0.0	0.0	0.0	2.0	2.0		https://gnps.ucsd.edu//ProteoSAFe/result.jsp?task=2c80ff4b1e2a49fea7e844644198bbf3&view=cluster_details&protein=5904&show=true	https://gnps.ucsd.edu/ProteoSAFe/result.jsp?view=network_displayer&componentindex=-1&task=2c80ff4b1e2a49fea7e844644198bbf3&show=true									5904	4	136062		136062	0.0	95545	FALSE	5904				161297.0		GNPS-G1_019_20eV.mzML|GNPS-G1_020_20eV.mzML|GNPS-G1_024_20eV.mzML|GNPS-G1_022_20eV.mzML
	0	571	75				G1,G2,G3,G4,G5,G6	3.0	1.0	3.0	3.0	5.0	1.0		https://gnps.ucsd.edu//ProteoSAFe/result.jsp?task=2c80ff4b1e2a49fea7e844644198bbf3&view=cluster_details&protein=571&show=true	https://gnps.ucsd.edu/ProteoSAFe/result.jsp?view=network_displayer&componentindex=75&task=2c80ff4b1e2a49fea7e844644198bbf3&show=true									571	16	72937		72937	0.0	1128993125	FALSE	571				132743.0		GNPS-G1_020_20eV.mzML|GNPS-G1_019_20eV.mzML|GNPS-G1_022_20eV.mzML|GNPS-G1_018_20eV.mzML|GNPS-G1_013_20eV.mzML|GNPS-G1_002_20eV.mzML|GNPS-G1_006_20eV.mzML|GNPS-G1_011_20eV.mzML|GNPS-G1_014_20eV.mzML|GNPS-G1_017_20eV.mzML|GNPS-G1_010_20eV.mzML|GNPS-G1_004_20eV.mzML|GNPS-G1_003_20eV.mzML|GNPS-G1_016_20eV.mzML
M+H	0	7015	-1	XANTHINE - 30.0 eV	Isolated	Anna Abrahamsson	G1,G2,G3,G4,G5,G6	10.0	11.0	17.0	17.0	26.0	22.0	http://gnps.ucsd.edu/ProteoSAFe/gnpslibraryspectrum.jsp?SpectrumID=CCMSLIB00005883743	https://gnps.ucsd.edu//ProteoSAFe/result.jsp?task=2c80ff4b1e2a49fea7e844644198bbf3&view=cluster_details&protein=7015&show=true	https://gnps.ucsd.edu/ProteoSAFe/result.jsp?view=network_displayer&componentindex=-1&task=2c80ff4b1e2a49fea7e844644198bbf3&show=true	InChI=1S/C5H4N4O2/c10-4-2-3(7-1-6-2)8-5(11)9-4/h1H,(H3,6,7,8,9,10,11)	Orbitrap	ESI	Positive	1	25031	0.8705950000000001	163558.0	7015	103	178072	Madeleine Ernst	178072	0.0	2.04816e+16	FALSE	7015	6	O=C1NC2=C(NC=N2)C(=O)N1	CCMSLIB00005883743	4437110.0	nan	GM(+)-LC-22M006-GNPS_20eV_FT0h.mzXML|GNPS-G1_018_20eV.mzML|GM(+)-LC-22M006-GNPS_20eV_FT82h.mzXML|GNPS-G1_010_20eV.mzML|GNPS-G1_004_20eV.mzML|GM(+)-LC-22M006-GNPS_20eV_FT120h.mzXML|GNPS-G1_009_20eV.mzML|GNPS-G1_019_20eV.mzML|GNPS-G1_013_20eV.mzML|GNPS-G1_002_20eV.mzML|GNPS-G1_006_20eV.mzML|GNPS-G1_011_20eV.mzML|GNPS-G1_003_20eV.mzML|GNPS-G1_001_20eV.mzML|GNPS-G1_020_20eV.mzML|GM(+)-LC-22M006-GNPS_…
M-e	0	7739	53	methyl 5-hydroxy-1-(2-methoxyethyl)-2-methylbenzo[g]indole-3-carboxylate CollisionEnergy:102040	Commercial	JGI	G1,G2,G3,G4,G5,G6	3.0	4.0	8.0	10.0	8.0	8.0	http://gnps.ucsd.edu/ProteoSAFe/gnpslibraryspectrum.jsp?SpectrumID=CCMSLIB00010110083	https://gnps.ucsd.edu//ProteoSAFe/result.jsp?task=2c80ff4b1e2a49fea7e844644198bbf3&view=cluster_details&protein=7739&show=true	https://gnps.ucsd.edu/ProteoSAFe/result.jsp?view=network_displayer&componentindex=53&task=2c80ff4b1e2a49fea7e844644198bbf3&show=true	"InChI=1S/C18H19NO4/c1-11-16(18(21)23-3)14-10-15(20)12-6-4-5-7-13(12)17(14)19(11)8-9-22-2/h4-7,10,20H,8-9H2,1-3H3"	Orbitrap	LC-ESI	Positive	3	6.0013e+16	0.711539	191655.0	7739	41	253118	Trent Northen	253118	0.0	3.18436e+16	FALSE	7739	6	COCCn1c(C)c(C(=O)OC)c2cc(O)c3ccccc3c21	CCMSLIB00010110083	8525270.0	nan	GNPS-G1_018_20eV.mzML|GNPS-G1_010_20eV.mzML|GNPS-G1_004_20eV.mzML|GNPS-G1_009_20eV.mzML|GNPS-G1_019_20eV.mzML|GNPS-G1_013_20eV.mzML|GNPS-G1_002_20eV.mzML|GNPS-G1_006_20eV.mzML|GNPS-G1_011_20eV.mzML|GNPS-G1_017_20eV.mzML|GNPS-G1_003_20eV.mzML|GNPS-G1_020_20eV.mzML|GNPS-G1_012_20eV.mzML|GNPS-G1_021_20eV.mzML|GNPS-G1_014_20eV.mzML|GNPS-G1_008_20eV.mzML|GNPS-G1_015_20eV.mzML|GNPS-G1_024_20eV.mzML|GNP…
	0	7106	64				G1	2.0	0.0	0.0	0.0	0.0	0.0		https://gnps.ucsd.edu//ProteoSAFe/result.jsp?task=2c80ff4b1e2a49fea7e844644198bbf3&view=cluster_details&protein=7106&show=true	https://gnps.ucsd.edu/ProteoSAFe/result.jsp?view=network_displayer&componentindex=64&task=2c80ff4b1e2a49fea7e844644198bbf3&show=true									7106	2	182081		182081	0.0	101202	FALSE	7106				91423.7		GNPS-G1_004_20eV.mzML|GNPS-G1_003_20eV.mzML
	0	8348	-1				G3,G4,G5,G6	0.0	0.0	3.0	3.0	5.0	4.0		https://gnps.ucsd.edu//ProteoSAFe/result.jsp?task=2c80ff4b1e2a49fea7e844644198bbf3&view=cluster_details&protein=8348&show=true	https://gnps.ucsd.edu/ProteoSAFe/result.jsp?view=network_displayer&componentindex=-1&task=2c80ff4b1e2a49fea7e844644198bbf3&show=true									8348	15	293211		293211	0.0	4248584666666660	FALSE	8348				431793.0		GNPS-G1_020_20eV.mzML|GNPS-G1_009_20eV.mzML|GNPS-G1_012_20eV.mzML|GNPS-G1_015_20eV.mzML|GNPS-G1_018_20eV.mzML|GNPS-G1_019_20eV.mzML|GNPS-G1_022_20eV.mzML|GNPS-G1_013_20eV.mzML|GNPS-G1_023_20eV.mzML|GNPS-G1_024_20eV.mzML|GNPS-G1_021_20eV.mzML|GNPS-G1_011_20eV.mzML|GNPS-G1_014_20eV.mzML|GNPS-G1_017_20eV.mzML
M+H-H2O	0	7046	43	Spectral Match to Syringic acid from NIST14	Isolated	Data deposited by pmallard	G1,G2,G3,G4,G5,G6	7.0	8.0	7.0	11.0	8.0	3.0	http://gnps.ucsd.edu/ProteoSAFe/gnpslibraryspectrum.jsp?SpectrumID=CCMSLIB00003138444	https://gnps.ucsd.edu//ProteoSAFe/result.jsp?task=2c80ff4b1e2a49fea7e844644198bbf3&view=cluster_details&protein=7046&show=true	https://gnps.ucsd.edu/ProteoSAFe/result.jsp?view=network_displayer&componentindex=43&task=2c80ff4b1e2a49fea7e844644198bbf3&show=true	InChI=1S/C9H10O5/c1-13-6-3-5(9(11)12)4-7(14-2)8(6)10/h3-4,10H,1-2H3,(H,11,12)	qTof	ESI	Positive	3	0.0	0.726398	0.0	7046	44	181049	Data from Wolfender/Litaudon	181049	0.0	4.21051e+16	FALSE	7046	6	COC1=CC(=CC(=C1O)OC)C(=O)O	CCMSLIB00003138444	1303750.0	nan	GM(+)-LC-22M006-GNPS_20eV_FT0h.mzXML|GM(+)-LC-22M006-GNPS_20eV_Mel.mzXML|GNPS-G1_018_20eV.mzML|GM(+)-LC-22M006-GNPS_20eV_FT82h.mzXML|GNPS-G1_017_20eV.mzML|GM(+)-LC-22M006-GNPS_20eV_FT72h.mzXML|GM(+)-LC-22M006-GNPS_20eV_FT120h.mzXML|GM(+)-LC-22M006-GNPS_20eV_FT96h.mzXML
	0	7151	-1				G1,G2,G3	2.0	1.0	1.0	0.0	0.0	0.0		https://gnps.ucsd.edu//ProteoSAFe/result.jsp?task=2c80ff4b1e2a49fea7e844644198bbf3&view=cluster_details&protein=7151&show=true	https://gnps.ucsd.edu/ProteoSAFe/result.jsp?view=network_displayer&componentindex=-1&task=2c80ff4b1e2a49fea7e844644198bbf3&show=true									7151	4	191143		191143	0.0	4020345	FALSE	7151				107458.0		GNPS-G1_011_20eV.mzML|GNPS-G1_003_20eV.mzML|GNPS-G1_007_20eV.mzML|GNPS-G1_002_20eV.mzML
	0	10765	-1				G1	5.0	0.0	0.0	0.0	0.0	0.0		https://gnps.ucsd.edu//ProteoSAFe/result.jsp?task=2c80ff4b1e2a49fea7e844644198bbf3&view=cluster_details&protein=10765&show=true	https://gnps.ucsd.edu/ProteoSAFe/result.jsp?view=network_displayer&componentindex=-1&task=2c80ff4b1e2a49fea7e844644198bbf3&show=true									10765	5	1443.83		1443.83	0.0	7420286	FALSE	10765				401159.0		GNPS-G1_002_20eV.mzML|GNPS-G1_001_20eV.mzML
	0	7425	-1				G2	0.0	3.0	0.0	0.0	0.0	0.0		https://gnps.ucsd.edu//ProteoSAFe/result.jsp?task=2c80ff4b1e2a49fea7e844644198bbf3&view=cluster_details&protein=7425&show=true	https://gnps.ucsd.edu/ProteoSAFe/result.jsp?view=network_displayer&componentindex=-1&task=2c80ff4b1e2a49fea7e844644198bbf3&show=true									7425	3	219175		219175	0.0	5576016666666660	FALSE	7425				105608.0		GM(+)-LC-22M006-GNPS_20eV_FT0h.mzXML
	0	6454	5				G3,G4,G5,G6	0.0	0.0	2.0	2.0	2.0	2.0		https://gnps.ucsd.edu//ProteoSAFe/result.jsp?task=2c80ff4b1e2a49fea7e844644198bbf3&view=cluster_details&protein=6454&show=true	https://gnps.ucsd.edu/ProteoSAFe/result.jsp?view=network_displayer&componentindex=5&task=2c80ff4b1e2a49fea7e844644198bbf3&show=true									6454	8	158097		158097	0.0	322681125	FALSE	6454				2559830.0		GM(+)-LC-22M006-GNPS_20eV_FT96h.mzXML|GM(+)-LC-22M006-GNPS_20eV_FT72h.mzXML|GM(+)-LC-22M006-GNPS_20eV_FT120h.mzXML|GM(+)-LC-22M006-GNPS_20eV_FT82h.mzXML
	0	8544	-1				G6	0.0	0.0	0.0	0.0	0.0	2.0		https://gnps.ucsd.edu//ProteoSAFe/result.jsp?task=2c80ff4b1e2a49fea7e844644198bbf3&view=cluster_details&protein=8544&show=true	https://gnps.ucsd.edu/ProteoSAFe/result.jsp?view=network_displayer&componentindex=-1&task=2c80ff4b1e2a49fea7e844644198bbf3&show=true									8544	2	406331		406331	0.0	1111885	FALSE	8544				32813.2		GM(+)-LC-22M006-GNPS_20eV_FT120h.mzXML
M+H	0	8591	-1	MMV676476	Isolated	Sirenas MD	G1,G4	1.0	0.0	0.0	1.0	0.0	0.0	http://gnps.ucsd.edu/ProteoSAFe/gnpslibraryspectrum.jsp?SpectrumID=CCMSLIB00004722005	https://gnps.ucsd.edu//ProteoSAFe/result.jsp?task=2c80ff4b1e2a49fea7e844644198bbf3&view=cluster_details&protein=8591&show=true	https://gnps.ucsd.edu/ProteoSAFe/result.jsp?view=network_displayer&componentindex=-1&task=2c80ff4b1e2a49fea7e844644198bbf3&show=true	InChI=1S/C23H24O5/c1-13-9-14(2)11-17(10-13)12-27-20-7-5-18-15(3)19(6-8-21(24)25)23(26)28-22(18)16(20)4/h5,7,9-11H,6,8,12H2,1-4H3,(H,24,25)	qTof	LC-ESI	Positive	3	34041	0.782432	89306.4	8591	2	415212	Sirenas MD	415212	0.0	7239335	FALSE	8591	6	CC1=C(CCC(=O)O)C(=O)Oc2c(C)c(OCc3cc(C)cc(C)c3)ccc12	CCMSLIB00004722005	20606.5	nan	GM(+)-LC-22M006-GNPS_20eV_FT82h.mzXML|GM(+)-LC-22M006-GNPS_20eV_Mel.mzXML
[M-H]-	0	6148	-1	Xanthopterin	isolated	MoNA:VF-NPL-QEHF026229	G1,G2,G3,G4,G6	1.0	2.0	1.0	1.0	0.0	2.0	http://gnps.ucsd.edu/ProteoSAFe/gnpslibraryspectrum.jsp?SpectrumID=CCMSLIB00004717292	https://gnps.ucsd.edu//ProteoSAFe/result.jsp?task=2c80ff4b1e2a49fea7e844644198bbf3&view=cluster_details&protein=6148&show=true	https://gnps.ucsd.edu/ProteoSAFe/result.jsp?view=network_displayer&componentindex=-1&task=2c80ff4b1e2a49fea7e844644198bbf3&show=true	InChI=1S/C6H5N5O2/c7-6-10-4-3(5(13)11-6)9-2(12)1-8-4/h1H,(H,9,12)(H3,7,8,10,11,13)	ESI-QFT	nan	negative	3	40941	0.769839	229958.0	6148	7	137096	MoNA	137096	0.0	4.02327e+16	FALSE	6148	6	N=c1nc(O)c2[nH]c(=O)cnc2[nH]1	CCMSLIB00004717292	281000.0	nan	GM(+)-LC-22M006-GNPS_20eV_FT0h.mzXML|GM(+)-LC-22M006-GNPS_20eV_FT72h.mzXML|GM(+)-LC-22M006-GNPS_20eV_FT82h.mzXML|GM(+)-LC-22M006-GNPS_20eV_FT120h.mzXML|GM(+)-LC-22M006-GNPS_20eV_Mel.mzXML
	0	5905	-1				G1,G3,G4,G5,G6	6.0	0.0	5.0	7.0	8.0	4.0		https://gnps.ucsd.edu//ProteoSAFe/result.jsp?task=2c80ff4b1e2a49fea7e844644198bbf3&view=cluster_details&protein=5905&show=true	https://gnps.ucsd.edu/ProteoSAFe/result.jsp?view=network_displayer&componentindex=-1&task=2c80ff4b1e2a49fea7e844644198bbf3&show=true									5905	30	136062		136062	0.0	2575744	FALSE	5905				1265030000000		GNPS-G1_020_20eV.mzML|GNPS-G1_009_20eV.mzML|GNPS-G1_012_20eV.mzML|GNPS-G1_015_20eV.mzML|GNPS-G1_018_20eV.mzML|GNPS-G1_019_20eV.mzML|GNPS-G1_022_20eV.mzML|GNPS-G1_013_20eV.mzML|GNPS-G1_002_20eV.mzML|GNPS-G1_021_20eV.mzML|GNPS-G1_011_20eV.mzML|GNPS-G1_014_20eV.mzML|GNPS-G1_017_20eV.mzML|GNPS-G1_010_20eV.mzML|GNPS-G1_004_20eV.mzML|GNPS-G1_003_20eV.mzML|GNPS-G1_016_20eV.mzML|GNPS-G1_001_20eV.mzML
	0	10579	20				G1,G2	7.0	6.0	0.0	0.0	0.0	0.0		https://gnps.ucsd.edu//ProteoSAFe/result.jsp?task=2c80ff4b1e2a49fea7e844644198bbf3&view=cluster_details&protein=10579&show=true	https://gnps.ucsd.edu/ProteoSAFe/result.jsp?view=network_displayer&componentindex=20&task=2c80ff4b1e2a49fea7e844644198bbf3&show=true									10579	13	680442		680442	0.0	4.22765e+16	FALSE	10579				3258970.0		GNPS-G1_001_20eV.mzML|GNPS-G1_008_20eV.mzML|GNPS-G1_007_20eV.mzML|GNPS-G1_002_20eV.mzML|GNPS-G1_006_20eV.mzML|GNPS-G1_004_20eV.mzML|GNPS-G1_003_20eV.mzML|GNPS-G1_005_20eV.mzML
	0	3006	21				G1,G2,G3,G4,G5,G6	18.0	16.0	9.0	11.0	6.0	7.0		https://gnps.ucsd.edu//ProteoSAFe/result.jsp?task=2c80ff4b1e2a49fea7e844644198bbf3&view=cluster_details&protein=3006&show=true	https://gnps.ucsd.edu/ProteoSAFe/result.jsp?view=network_displayer&componentindex=21&task=2c80ff4b1e2a49fea7e844644198bbf3&show=true									3006	67	98984		98984	0.0	6529919850746260	FALSE	3006				2870860000000		GNPS-G1_018_20eV.mzML|GNPS-G1_010_20eV.mzML|GNPS-G1_004_20eV.mzML|GNPS-G1_009_20eV.mzML|GNPS-G1_019_20eV.mzML|GNPS-G1_013_20eV.mzML|GNPS-G1_002_20eV.mzML|GNPS-G1_006_20eV.mzML|GNPS-G1_011_20eV.mzML|GNPS-G1_003_20eV.mzML|GNPS-G1_001_20eV.mzML|GNPS-G1_020_20eV.mzML|GNPS-G1_012_20eV.mzML|GNPS-G1_021_20eV.mzML|GNPS-G1_014_20eV.mzML|GNPS-G1_008_20eV.mzML|GNPS-G1_015_20eV.mzML|GNPS-G1_007_20eV.mzML|GNP…
M+H	0	7913	60	2-(3-carboxypropanoylamino)-3-methylpentanoic acid CollisionEnergy:102040	Commercial	JGI	G1,G2,G3,G4,G5,G6	94.0	84.0	74.0	78.0	90.0	70.0	http://gnps.ucsd.edu/ProteoSAFe/gnpslibraryspectrum.jsp?SpectrumID=CCMSLIB00010110617	https://gnps.ucsd.edu//ProteoSAFe/result.jsp?task=2c80ff4b1e2a49fea7e844644198bbf3&view=cluster_details&protein=7913&show=true	https://gnps.ucsd.edu/ProteoSAFe/result.jsp?view=network_displayer&componentindex=60&task=2c80ff4b1e2a49fea7e844644198bbf3&show=true	"InChI=1S/C10H17NO5/c1-3-6(2)9(10(15)16)11-7(12)4-5-8(13)14/h6,9H,3-5H2,1-2H3,(H,11,12)(H,13,14)(H,15,16)"	Orbitrap	LC-ESI	Positive	3	44028	0.838067	189679.0	7913	490	276146	Trent Northen	276146	0.0	1.20577e+16	FALSE	7913	7	CCC(C)C(N=C(O)CCC(=O)O)C(=O)O	CCMSLIB00010110617	31810900000000	nan	GM(+)-LC-22M006-GNPS_20eV_FT0h.mzXML|GNPS-G1_018_20eV.mzML|GM(+)-LC-22M006-GNPS_20eV_FT82h.mzXML|GNPS-G1_010_20eV.mzML|GNPS-G1_004_20eV.mzML|GM(+)-LC-22M006-GNPS_20eV_FT120h.mzXML|GNPS-G1_009_20eV.mzML|GNPS-G1_019_20eV.mzML|GNPS-G1_013_20eV.mzML|GNPS-G1_002_20eV.mzML|GNPS-G1_006_20eV.mzML|GNPS-G1_011_20eV.mzML|GNPS-G1_003_20eV.mzML|GNPS-G1_001_20eV.mzML|GNPS-G1_020_20eV.mzML|GM(+)-LC-22M006-GNPS_…
M-H	0	6530	-1	Pyrogallol - 40.0 eV	Isolated	Data Collector	G3,G4,G5	0.0	0.0	1.0	1.0	1.0	0.0	http://gnps.ucsd.edu/ProteoSAFe/gnpslibraryspectrum.jsp?SpectrumID=CCMSLIB00006121988	https://gnps.ucsd.edu//ProteoSAFe/result.jsp?task=2c80ff4b1e2a49fea7e844644198bbf3&view=cluster_details&protein=6530&show=true	https://gnps.ucsd.edu/ProteoSAFe/result.jsp?view=network_displayer&componentindex=-1&task=2c80ff4b1e2a49fea7e844644198bbf3&show=true	InChI=1S/C6H6O3/c7-4-2-1-3-5(8)6(4)9/h1-3,7-9H	Orbitrap	ESI	Negative	1	400667	0.815084	320471.0	6530	3	165091	PI	165091	0.0	5379013333333330	FALSE	6530	6	c1cc(c(c(c1)O)O)O	CCMSLIB00006121988	36590.2	nan	GM(+)-LC-22M006-GNPS_20eV_FT96h.mzXML|GM(+)-LC-22M006-GNPS_20eV_FT72h.mzXML|GM(+)-LC-22M006-GNPS_20eV_FT82h.mzXML
M+H	0	5597	28	CNP0260625	Lysate	CIB615	G1,G2,G3,G4,G5,G6	4.0	5.0	4.0	4.0	5.0	5.0	http://gnps.ucsd.edu/ProteoSAFe/gnpslibraryspectrum.jsp?SpectrumID=CCMSLIB00010007527	https://gnps.ucsd.edu//ProteoSAFe/result.jsp?task=2c80ff4b1e2a49fea7e844644198bbf3&view=cluster_details&protein=5597&show=true	https://gnps.ucsd.edu/ProteoSAFe/result.jsp?view=network_displayer&componentindex=28&task=2c80ff4b1e2a49fea7e844644198bbf3&show=true	InChI=1S/C13H8O3/c14-8-5-6-12-10(7-8)13(15)9-3-1-2-4-11(9)16-12/h1-7,14H	qTof	LC-ESI	Positive	3	919896	0.786431	431765.0	5597	27	121065	Herbert	121065	0.0	6653392962962960	FALSE	5597	6	O=C1C=2C=CC=CC2OC3=CC=C(O)C=C31	CCMSLIB00010007527	1831370.0	nan	GM(+)-LC-22M006-GNPS_20eV_FT0h.mzXML|GM(+)-LC-22M006-GNPS_20eV_Mel.mzXML|GM(+)-LC-22M006-GNPS_20eV_FT82h.mzXML|GM(+)-LC-22M006-GNPS_20eV_FT72h.mzXML|GM(+)-LC-22M006-GNPS_20eV_FT120h.mzXML|GM(+)-LC-22M006-GNPS_20eV_FT96h.mzXML
	0	9081	20				G1,G2	11.0	12.0	0.0	0.0	0.0	0.0		https://gnps.ucsd.edu//ProteoSAFe/result.jsp?task=2c80ff4b1e2a49fea7e844644198bbf3&view=cluster_details&protein=9081&show=true	https://gnps.ucsd.edu/ProteoSAFe/result.jsp?view=network_displayer&componentindex=20&task=2c80ff4b1e2a49fea7e844644198bbf3&show=true									9081	23	544369		544369	0.0	5281179565217390	FALSE	9081				8828750.0		GNPS-G1_001_20eV.mzML|GNPS-G1_008_20eV.mzML|GNPS-G1_007_20eV.mzML|GNPS-G1_002_20eV.mzML|GNPS-G1_006_20eV.mzML|GNPS-G1_004_20eV.mzML|GNPS-G1_003_20eV.mzML|GNPS-G1_005_20eV.mzML
[M+H]+	0	8659	-1	3'-MethoxyPuerarin	Commercial standard	BMDMS-NP	G1,G2	2.0	2.0	0.0	0.0	0.0	0.0	http://gnps.ucsd.edu/ProteoSAFe/gnpslibraryspectrum.jsp?SpectrumID=CCMSLIB00006427509	https://gnps.ucsd.edu//ProteoSAFe/result.jsp?task=2c80ff4b1e2a49fea7e844644198bbf3&view=cluster_details&protein=8659&show=true	https://gnps.ucsd.edu/ProteoSAFe/result.jsp?view=network_displayer&componentindex=-1&task=2c80ff4b1e2a49fea7e844644198bbf3&show=true	InChI=1S/C22H22O10/c1-30-14-6-9(2-4-12(14)24)11-8-31-21-10(17(11)26)3-5-13(25)16(21)22-20(29)19(28)18(27)15(7-23)32-22/h2-6,8,15,18-20,22-25,27-29H,7H2,1H3	Orbitrap	ESI	Positive	1	6011019999999990	0.8340069999999999	13443.6	8659	4	441119	BMDMS-NP	441119	0.0	3839955	FALSE	8659	6	O=C1C(=COC=2C1=CC=C(O)C2C3OC(CO)C(O)C(O)C3O)C=4C=CC(O)=C(OC)C4	CCMSLIB00006427509	87017.8	nan	GM(+)-LC-22M006-GNPS_20eV_FT0h.mzXML|GM(+)-LC-22M006-GNPS_20eV_Mel.mzXML
M+H	0	7692	29	N,N-dimethyl-proline-proline betaine	Lysate	fcneto	G1,G2,G3,G4,G5,G6	1.0	1.0	2.0	2.0	2.0	1.0	http://gnps.ucsd.edu/ProteoSAFe/gnpslibraryspectrum.jsp?SpectrumID=CCMSLIB00008851523	https://gnps.ucsd.edu//ProteoSAFe/result.jsp?task=2c80ff4b1e2a49fea7e844644198bbf3&view=cluster_details&protein=7692&show=true	https://gnps.ucsd.edu/ProteoSAFe/result.jsp?view=network_displayer&componentindex=29&task=2c80ff4b1e2a49fea7e844644198bbf3&show=true	InChI=1S/C12H20N2O3/c1-14(2)8-4-6-10(14)11(15)13-7-3-5-9(13)12(16)17/h9-10H,3-8H2,1-2H3/p+1	qTof	LC-ESI	Positive	3	0.0	0.8469129999999999	0.0	7692	9	241155	Fausto Carnevale Neto	241155	0.0	1.00624e+16	FALSE	7692	6	O=C(N1C(C(O)=O)CCC1)C2CCC[N+]2(C)C	CCMSLIB00008851523	454697.0	nan	GM(+)-LC-22M006-GNPS_20eV_FT0h.mzXML|GM(+)-LC-22M006-GNPS_20eV_Mel.mzXML|GM(+)-LC-22M006-GNPS_20eV_FT82h.mzXML|GM(+)-LC-22M006-GNPS_20eV_FT72h.mzXML|GM(+)-LC-22M006-GNPS_20eV_FT120h.mzXML|GM(+)-LC-22M006-GNPS_20eV_FT96h.mzXML
	0	7719	-1				G1,G2,G3,G4,G5,G6	12.0	11.0	11.0	11.0	8.0	12.0		https://gnps.ucsd.edu//ProteoSAFe/result.jsp?task=2c80ff4b1e2a49fea7e844644198bbf3&view=cluster_details&protein=7719&show=true	https://gnps.ucsd.edu/ProteoSAFe/result.jsp?view=network_displayer&componentindex=-1&task=2c80ff4b1e2a49fea7e844644198bbf3&show=true									7719	65	249112		249112	0.0	3505133846153840	FALSE	7719				1505860000000		GNPS-G1_018_20eV.mzML|GNPS-G1_010_20eV.mzML|GNPS-G1_004_20eV.mzML|GNPS-G1_009_20eV.mzML|GNPS-G1_019_20eV.mzML|GNPS-G1_013_20eV.mzML|GNPS-G1_002_20eV.mzML|GNPS-G1_006_20eV.mzML|GNPS-G1_011_20eV.mzML|GNPS-G1_017_20eV.mzML|GNPS-G1_003_20eV.mzML|GNPS-G1_001_20eV.mzML|GNPS-G1_020_20eV.mzML|GNPS-G1_012_20eV.mzML|GNPS-G1_021_20eV.mzML|GNPS-G1_014_20eV.mzML|GNPS-G1_008_20eV.mzML|GNPS-G1_015_20eV.mzML|GNP…
	0	9169	30				G6	0.0	0.0	0.0	0.0	0.0	2.0		https://gnps.ucsd.edu//ProteoSAFe/result.jsp?task=2c80ff4b1e2a49fea7e844644198bbf3&view=cluster_details&protein=9169&show=true	https://gnps.ucsd.edu/ProteoSAFe/result.jsp?view=network_displayer&componentindex=30&task=2c80ff4b1e2a49fea7e844644198bbf3&show=true									9169	2	566427		566427	0.0	7904549999999990	FALSE	9169				182192.0		GNPS-G1_021_20eV.mzML|GNPS-G1_024_20eV.mzML
	0	10567	20				G1,G2	8.0	8.0	0.0	0.0	0.0	0.0		https://gnps.ucsd.edu//ProteoSAFe/result.jsp?task=2c80ff4b1e2a49fea7e844644198bbf3&view=cluster_details&protein=10567&show=true	https://gnps.ucsd.edu/ProteoSAFe/result.jsp?view=network_displayer&componentindex=20&task=2c80ff4b1e2a49fea7e844644198bbf3&show=true									10567	16	675.39		675.39	0.0	625432	FALSE	10567				1745330.0		GNPS-G1_001_20eV.mzML|GNPS-G1_008_20eV.mzML|GNPS-G1_007_20eV.mzML|GNPS-G1_002_20eV.mzML|GNPS-G1_006_20eV.mzML|GNPS-G1_004_20eV.mzML|GNPS-G1_003_20eV.mzML|GNPS-G1_005_20eV.mzML
	0	7563	23				G1,G2,G3,G4,G5,G6	3.0	3.0	3.0	5.0	4.0	3.0		https://gnps.ucsd.edu//ProteoSAFe/result.jsp?task=2c80ff4b1e2a49fea7e844644198bbf3&view=cluster_details&protein=7563&show=true	https://gnps.ucsd.edu/ProteoSAFe/result.jsp?view=network_displayer&componentindex=23&task=2c80ff4b1e2a49fea7e844644198bbf3&show=true									7563	21	226108		226108	0.0	2900503809523800	FALSE	7563				3711750.0		GM(+)-LC-22M006-GNPS_20eV_FT0h.mzXML|GM(+)-LC-22M006-GNPS_20eV_Mel.mzXML|GM(+)-LC-22M006-GNPS_20eV_FT82h.mzXML|GM(+)-LC-22M006-GNPS_20eV_FT72h.mzXML|GM(+)-LC-22M006-GNPS_20eV_FT120h.mzXML|GM(+)-LC-22M006-GNPS_20eV_FT96h.mzXML
	0	445	-1				G1,G2,G3,G4,G6	1.0	3.0	1.0	3.0	0.0	3.0		https://gnps.ucsd.edu//ProteoSAFe/result.jsp?task=2c80ff4b1e2a49fea7e844644198bbf3&view=cluster_details&protein=445&show=true	https://gnps.ucsd.edu/ProteoSAFe/result.jsp?view=network_displayer&componentindex=-1&task=2c80ff4b1e2a49fea7e844644198bbf3&show=true									445	11	67998		67998	0.0	5678609090909090	FALSE	445				3588840.0		GNPS-G1_008_20eV.mzML|GNPS-G1_024_20eV.mzML|GNPS-G1_013_20eV.mzML|GNPS-G1_007_20eV.mzML|GNPS-G1_002_20eV.mzML|GNPS-G1_023_20eV.mzML|GNPS-G1_006_20eV.mzML|GNPS-G1_011_20eV.mzML|GNPS-G1_014_20eV.mzML|GNPS-G1_022_20eV.mzML|GNPS-G1_016_20eV.mzML
	0	7793	58				G3,G4,G6	0.0	0.0	2.0	1.0	0.0	1.0		https://gnps.ucsd.edu//ProteoSAFe/result.jsp?task=2c80ff4b1e2a49fea7e844644198bbf3&view=cluster_details&protein=7793&show=true	https://gnps.ucsd.edu/ProteoSAFe/result.jsp?view=network_displayer&componentindex=58&task=2c80ff4b1e2a49fea7e844644198bbf3&show=true									7793	4	264086		264086	0.0	2335825	FALSE	7793				137303.0		GNPS-G1_015_20eV.mzML|GNPS-G1_010_20eV.mzML|GNPS-G1_011_20eV.mzML|GNPS-G1_022_20eV.mzML
	0	7166	-1				G5	0.0	0.0	0.0	0.0	4.0	0.0		https://gnps.ucsd.edu//ProteoSAFe/result.jsp?task=2c80ff4b1e2a49fea7e844644198bbf3&view=cluster_details&protein=7166&show=true	https://gnps.ucsd.edu/ProteoSAFe/result.jsp?view=network_displayer&componentindex=-1&task=2c80ff4b1e2a49fea7e844644198bbf3&show=true									7166	4	195092		195092	0.0	3.06816e+16	FALSE	7166				163894.0		GNPS-G1_017_20eV.mzML|GNPS-G1_020_20eV.mzML|GNPS-G1_018_20eV.mzML|GNPS-G1_019_20eV.mzML
M+H	0	5340	-1	Spectral Match to Tacrine from NIST14	Isolated	Data deposited by vphelan	G2	0.0	2.0	0.0	0.0	0.0	0.0	http://gnps.ucsd.edu/ProteoSAFe/gnpslibraryspectrum.jsp?SpectrumID=CCMSLIB00003136654	https://gnps.ucsd.edu//ProteoSAFe/result.jsp?task=2c80ff4b1e2a49fea7e844644198bbf3&view=cluster_details&protein=5340&show=true	https://gnps.ucsd.edu/ProteoSAFe/result.jsp?view=network_displayer&componentindex=-1&task=2c80ff4b1e2a49fea7e844644198bbf3&show=true	InChI=1S/C13H14N2/c14-13-9-5-1-3-7-11(9)15-12-8-4-2-6-10(12)13/h1,3,5,7H,2,4,6,8H2,(H2,14,15)	qTof	ESI	Positive	3	91083	0.7519819999999999	457412.0	5340	2	108044	Data from Pieter Dorrestein	108044	0.0	290337	FALSE	5340	8	C1CCC2=NC3=CC=CC=C3C(=C2C1)N	CCMSLIB00003136654	29962.8	nan	GNPS-G1_007_20eV.mzML|GNPS-G1_005_20eV.mzML
M+H	0	7717	-1	D-1-[(3-Carboxypropyl)amino]-1-deoxyfructose	Isolated	Armando Alcazar	G1,G2,G3,G4,G5,G6	23.0	20.0	23.0	23.0	21.0	20.0	http://gnps.ucsd.edu/ProteoSAFe/gnpslibraryspectrum.jsp?SpectrumID=CCMSLIB00005467684	https://gnps.ucsd.edu//ProteoSAFe/result.jsp?task=2c80ff4b1e2a49fea7e844644198bbf3&view=cluster_details&protein=7717&show=true	https://gnps.ucsd.edu/ProteoSAFe/result.jsp?view=network_displayer&componentindex=-1&task=2c80ff4b1e2a49fea7e844644198bbf3&show=true		qTof	LC-ESI	Positive	3	18007	0.8322930000000001	67664.9	7717	130	248113	Claudia Maier	248113	0.0	7797611538461530	FALSE	7717	11		CCMSLIB00005467684	8992610.0	nan	GM(+)-LC-22M006-GNPS_20eV_FT0h.mzXML|GNPS-G1_018_20eV.mzML|GM(+)-LC-22M006-GNPS_20eV_FT82h.mzXML|GNPS-G1_010_20eV.mzML|GNPS-G1_004_20eV.mzML|GM(+)-LC-22M006-GNPS_20eV_FT120h.mzXML|GNPS-G1_009_20eV.mzML|GNPS-G1_019_20eV.mzML|GNPS-G1_013_20eV.mzML|GNPS-G1_002_20eV.mzML|GNPS-G1_006_20eV.mzML|GNPS-G1_011_20eV.mzML|GNPS-G1_003_20eV.mzML|GNPS-G1_001_20eV.mzML|GNPS-G1_020_20eV.mzML|GM(+)-LC-22M006-GNPS_…
	0	9031	-1				G1,G2	1.0	1.0	0.0	0.0	0.0	0.0		https://gnps.ucsd.edu//ProteoSAFe/result.jsp?task=2c80ff4b1e2a49fea7e844644198bbf3&view=cluster_details&protein=9031&show=true	https://gnps.ucsd.edu/ProteoSAFe/result.jsp?view=network_displayer&componentindex=-1&task=2c80ff4b1e2a49fea7e844644198bbf3&show=true									9031	2	543132		543132	0.0	73809	FALSE	9031				48028.1		GNPS-G1_008_20eV.mzML|GNPS-G1_003_20eV.mzML
	0	8341	6				G1,G2,G3,G6	4.0	8.0	3.0	0.0	0.0	8.0		https://gnps.ucsd.edu//ProteoSAFe/result.jsp?task=2c80ff4b1e2a49fea7e844644198bbf3&view=cluster_details&protein=8341&show=true	https://gnps.ucsd.edu/ProteoSAFe/result.jsp?view=network_displayer&componentindex=6&task=2c80ff4b1e2a49fea7e844644198bbf3&show=true									8341	23	293.07		293.07	0.0	7548603043478260	FALSE	8341				4326840.0		GM(+)-LC-22M006-GNPS_20eV_FT0h.mzXML|GM(+)-LC-22M006-GNPS_20eV_FT72h.mzXML|GM(+)-LC-22M006-GNPS_20eV_FT120h.mzXML|GM(+)-LC-22M006-GNPS_20eV_Mel.mzXML
	0	7794	58				G5,G6	0.0	0.0	0.0	0.0	2.0	1.0		https://gnps.ucsd.edu//ProteoSAFe/result.jsp?task=2c80ff4b1e2a49fea7e844644198bbf3&view=cluster_details&protein=7794&show=true	https://gnps.ucsd.edu/ProteoSAFe/result.jsp?view=network_displayer&componentindex=58&task=2c80ff4b1e2a49fea7e844644198bbf3&show=true									7794	3	264087		264087	0.0	2.34686e+16	FALSE	7794				98515.1		GNPS-G1_019_20eV.mzML|GM(+)-LC-22M006-GNPS_20eV_FT120h.mzXML|GM(+)-LC-22M006-GNPS_20eV_FT96h.mzXML
M+Na	0	7317	37	HIPPURATE	Commercial	Kelly Weldon	G1,G2,G3,G4,G5,G6	4.0	4.0	5.0	3.0	1.0	4.0	http://gnps.ucsd.edu/ProteoSAFe/gnpslibraryspectrum.jsp?SpectrumID=CCMSLIB00005464218	https://gnps.ucsd.edu//ProteoSAFe/result.jsp?task=2c80ff4b1e2a49fea7e844644198bbf3&view=cluster_details&protein=7317&show=true	https://gnps.ucsd.edu/ProteoSAFe/result.jsp?view=network_displayer&componentindex=37&task=2c80ff4b1e2a49fea7e844644198bbf3&show=true	"InChI=1S/C9H9NO3/c11-8(12)6-10-9(13)7-4-2-1-3-5-7/h1-5H,6H2,(H,10,13)(H,11,12)"	Orbitrap	ESI	Positive	1	0.132996	0.8421569999999999	6582410000000000	7317	21	202.18	Dorrestein	202.18	0.0	9830680952380950	FALSE	7317	6	OC(=O)CNC(=O)C1=CC=CC=C1	CCMSLIB00005464218	3663460.0	nan	GNPS-G1_001_20eV.mzML|GNPS-G1_008_20eV.mzML|GNPS-G1_009_20eV.mzML|GNPS-G1_012_20eV.mzML|GNPS-G1_019_20eV.mzML|GNPS-G1_024_20eV.mzML|GNPS-G1_007_20eV.mzML|GNPS-G1_002_20eV.mzML|GNPS-G1_013_20eV.mzML|GNPS-G1_023_20eV.mzML|GNPS-G1_021_20eV.mzML|GNPS-G1_006_20eV.mzML|GNPS-G1_011_20eV.mzML|GNPS-G1_014_20eV.mzML|GNPS-G1_022_20eV.mzML|GNPS-G1_010_20eV.mzML|GNPS-G1_004_20eV.mzML|GNPS-G1_003_20eV.mzML|GNP…
[M+K]+	0	8288	3	2-[[(2R,3S)-2-(3,4-dihydroxyphenyl)-3,5-dihydroxy-3,4-dihydro-2H-chromen-7-yl]oxy]oxane-3,4,5-triol	isolated	MoNA:VF-NPL-QEHF001119	G1,G2,G3,G4,G5,G6	43.0	46.0	42.0	35.0	43.0	20.0	http://gnps.ucsd.edu/ProteoSAFe/gnpslibraryspectrum.jsp?SpectrumID=CCMSLIB00004692182	https://gnps.ucsd.edu//ProteoSAFe/result.jsp?task=2c80ff4b1e2a49fea7e844644198bbf3&view=cluster_details&protein=8288&show=true	https://gnps.ucsd.edu/ProteoSAFe/result.jsp?view=network_displayer&componentindex=3&task=2c80ff4b1e2a49fea7e844644198bbf3&show=true	InChI=1S/C15H20O3/c1-9-8-14-13(11(3)15(17)18-14)7-6-12(9)5-4-10(2)16/h6,9,13-14H,3-5,7-8H2,1-2H3	ESI-QFT	nan	positive	3	1186	0.752838	4130.92	8288	229	288.29	MoNA	288.29	0.0	6818544148471610	FALSE	8288	7	C=C1C(=O)OC2CC(C)C(CCC(C)=O)=CCC12	CCMSLIB00004692182	4542170000000	nan	GNPS-G1_018_20eV.mzML|GNPS-G1_010_20eV.mzML|GNPS-G1_004_20eV.mzML|GNPS-G1_009_20eV.mzML|GNPS-G1_019_20eV.mzML|GNPS-G1_013_20eV.mzML|GNPS-G1_002_20eV.mzML|GNPS-G1_006_20eV.mzML|GNPS-G1_011_20eV.mzML|GNPS-G1_017_20eV.mzML|GNPS-G1_003_20eV.mzML|GNPS-G1_001_20eV.mzML|GNPS-G1_020_20eV.mzML|GNPS-G1_012_20eV.mzML|GNPS-G1_021_20eV.mzML|GNPS-G1_014_20eV.mzML|GNPS-G1_008_20eV.mzML|GNPS-G1_015_20eV.mzML|GNP…
M+H	0	7314	-1	Spectral Match to Palmitamide from NIST14	Isolated	Data deposited by lfnothias	G2,G3,G4,G5	0.0	1.0	4.0	3.0	3.0	0.0	http://gnps.ucsd.edu/ProteoSAFe/gnpslibraryspectrum.jsp?SpectrumID=CCMSLIB00003135927	https://gnps.ucsd.edu//ProteoSAFe/result.jsp?task=2c80ff4b1e2a49fea7e844644198bbf3&view=cluster_details&protein=7314&show=true	https://gnps.ucsd.edu/ProteoSAFe/result.jsp?view=network_displayer&componentindex=-1&task=2c80ff4b1e2a49fea7e844644198bbf3&show=true	nan	HCD	ESI	Positive	3	5606100000000000	0.830614	218764.0	7314	11	200201	Data from Pieter Dorrestein	200201	0.0	8053737272727270	FALSE	7314	6	nan	CCMSLIB00003135927	124703.0	nan	GM(+)-LC-22M006-GNPS_20eV_FT96h.mzXML|GM(+)-LC-22M006-GNPS_20eV_FT0h.mzXML|GM(+)-LC-22M006-GNPS_20eV_FT72h.mzXML|GM(+)-LC-22M006-GNPS_20eV_FT82h.mzXML
	0	7661	-1				G2,G3,G4,G5	0.0	1.0	2.0	3.0	5.0	0.0		https://gnps.ucsd.edu//ProteoSAFe/result.jsp?task=2c80ff4b1e2a49fea7e844644198bbf3&view=cluster_details&protein=7661&show=true	https://gnps.ucsd.edu/ProteoSAFe/result.jsp?view=network_displayer&componentindex=-1&task=2c80ff4b1e2a49fea7e844644198bbf3&show=true									7661	11	240269		240269	0.0	8812065454545450	FALSE	7661				338716.0		GM(+)-LC-22M006-GNPS_20eV_FT96h.mzXML|GM(+)-LC-22M006-GNPS_20eV_FT0h.mzXML|GM(+)-LC-22M006-GNPS_20eV_FT72h.mzXML|GM(+)-LC-22M006-GNPS_20eV_FT82h.mzXML
M-H2O+H	0	8418	-1	9a-hydroxy-3,4a,5-trimethyl-2H,4H,4aH,5H,6H,7H,8H,8aH,9H,9aH-naphtho[2,3-b]furan-2-one	Isolated	Luis Quiros-Guerrero	G1,G2,G5,G6	4.0	1.0	0.0	0.0	2.0	4.0	http://gnps.ucsd.edu/ProteoSAFe/gnpslibraryspectrum.jsp?SpectrumID=CCMSLIB00005725132	https://gnps.ucsd.edu//ProteoSAFe/result.jsp?task=2c80ff4b1e2a49fea7e844644198bbf3&view=cluster_details&protein=8418&show=true	https://gnps.ucsd.edu/ProteoSAFe/result.jsp?view=network_displayer&componentindex=-1&task=2c80ff4b1e2a49fea7e844644198bbf3&show=true	InChI=1S/C15H22O3/c1-9-5-4-6-11-7-15(17)12(8-14(9,11)3)10(2)13(16)18-15/h9,11,17H,4-8H2,1-3H3	Orbitrap	ESI	Positive	1	62012	0.7055819999999999	265971.0	8418	11	295165	Wolfender	295165	0.0	5932537272727270	FALSE	8418	10	CC(CCC1)C(C)(CC2=C3C)C1CC2(O)OC3=O	CCMSLIB00005725132	442663.0	nan	GM(+)-LC-22M006-GNPS_20eV_FT0h.mzXML|GM(+)-LC-22M006-GNPS_20eV_FT96h.mzXML|GM(+)-LC-22M006-GNPS_20eV_FT120h.mzXML|GM(+)-LC-22M006-GNPS_20eV_Mel.mzXML
	0	7853	-1				G6	0.0	0.0	0.0	0.0	0.0	7.0		https://gnps.ucsd.edu//ProteoSAFe/result.jsp?task=2c80ff4b1e2a49fea7e844644198bbf3&view=cluster_details&protein=7853&show=true	https://gnps.ucsd.edu/ProteoSAFe/result.jsp?view=network_displayer&componentindex=-1&task=2c80ff4b1e2a49fea7e844644198bbf3&show=true									7853	7	272149		272149	0.0	2.52699e+16	FALSE	7853				2789170.0		GNPS-G1_022_20eV.mzML|GNPS-G1_021_20eV.mzML|GNPS-G1_024_20eV.mzML|GNPS-G1_023_20eV.mzML
[M-H]	0	2966	21	Haematommic acid	Isolated	Damien OLIVIER	G3,G4,G5,G6	0.0	0.0	11.0	20.0	24.0	13.0	http://gnps.ucsd.edu/ProteoSAFe/gnpslibraryspectrum.jsp?SpectrumID=CCMSLIB00005719021	https://gnps.ucsd.edu//ProteoSAFe/result.jsp?task=2c80ff4b1e2a49fea7e844644198bbf3&view=cluster_details&protein=2966&show=true	https://gnps.ucsd.edu/ProteoSAFe/result.jsp?view=network_displayer&componentindex=21&task=2c80ff4b1e2a49fea7e844644198bbf3&show=true	"InChI=1S/C9H8O5/c1-4-2-6(11)5(3-10)8(12)7(4)9(13)14/h2-3,11-12H,1H3,(H,13,14)"	qTof	LC-ESI	Negative	3	96045	0.7314149999999999	492465.0	2966	68	98984	David RONDEAU Thomas DELHAYE	98984	0.0	9777886176470580	FALSE	2966	6	Cc1cc(c(c(c1C(=O)O)O)C=O)O	CCMSLIB00005719021	2122780000000	nan	GNPS-G1_020_20eV.mzML|GNPS-G1_009_20eV.mzML|GNPS-G1_012_20eV.mzML|GNPS-G1_015_20eV.mzML|GNPS-G1_018_20eV.mzML|GNPS-G1_019_20eV.mzML|GNPS-G1_022_20eV.mzML|GNPS-G1_013_20eV.mzML|GNPS-G1_023_20eV.mzML|GNPS-G1_024_20eV.mzML|GNPS-G1_021_20eV.mzML|GNPS-G1_011_20eV.mzML|GNPS-G1_014_20eV.mzML|GNPS-G1_017_20eV.mzML|GNPS-G1_010_20eV.mzML|GNPS-G1_016_20eV.mzML
[M+H]+	0	7623	-1	Massbank:KO002250 Arginine ethyl ester|L-arginine ethyl	Isolated	Massbank	G1,G2,G3,G4,G5,G6	7.0	7.0	18.0	19.0	11.0	30.0	http://gnps.ucsd.edu/ProteoSAFe/gnpslibraryspectrum.jsp?SpectrumID=CCMSLIB00000216990	https://gnps.ucsd.edu//ProteoSAFe/result.jsp?task=2c80ff4b1e2a49fea7e844644198bbf3&view=cluster_details&protein=7623&show=true	https://gnps.ucsd.edu/ProteoSAFe/result.jsp?view=network_displayer&componentindex=-1&task=2c80ff4b1e2a49fea7e844644198bbf3&show=true	1S/C8H18N4O2/c1-2-14-7(13)6(9)4-3-5-12-8(10)11/h6H,2-5,9H2,1H3,(H4,10,11,12)	LC-ESI-QQ	ESI	Positive	3	26155	0.707742	128842.0	7623	92	229155	Putative Massbank Match	229155	0.0	1.03513e+16	FALSE	7623	6	CCOC(=O)C(N)CCCNC(N)=N	CCMSLIB00000216990	1333850000000	nan	GM(+)-LC-22M006-GNPS_20eV_FT0h.mzXML|GNPS-G1_018_20eV.mzML|GM(+)-LC-22M006-GNPS_20eV_FT82h.mzXML|GNPS-G1_010_20eV.mzML|GNPS-G1_004_20eV.mzML|GM(+)-LC-22M006-GNPS_20eV_FT120h.mzXML|GNPS-G1_009_20eV.mzML|GNPS-G1_019_20eV.mzML|GNPS-G1_013_20eV.mzML|GNPS-G1_002_20eV.mzML|GNPS-G1_006_20eV.mzML|GNPS-G1_011_20eV.mzML|GNPS-G1_003_20eV.mzML|GNPS-G1_001_20eV.mzML|GNPS-G1_020_20eV.mzML|GM(+)-LC-22M006-GNPS_…
M+H	0	7351	83	Massbank:PR303603 Scoparone	Isolated	Massbank	G1,G2,G3,G4,G5,G6	2.0	3.0	3.0	2.0	2.0	2.0	http://gnps.ucsd.edu/ProteoSAFe/gnpslibraryspectrum.jsp?SpectrumID=CCMSLIB00005749616	https://gnps.ucsd.edu//ProteoSAFe/result.jsp?task=2c80ff4b1e2a49fea7e844644198bbf3&view=cluster_details&protein=7351&show=true	https://gnps.ucsd.edu/ProteoSAFe/result.jsp?view=network_displayer&componentindex=83&task=2c80ff4b1e2a49fea7e844644198bbf3&show=true	1S/C11H10O4/c1-13-9-5-7-3-4-11(12)15-8(7)6-10(9)14-2/h3-6H,1-2H3	qTof	ESI	Positive	3	3955	0.8095220000000001	19100.3	7351	14	211.02	Massbank	211.02	0.0	3.07424e+16	FALSE	7351	6	COC1=C(OC)C=C2C=CC(=O)OC2=C1	CCMSLIB00005749616	280874.0	nan	GM(+)-LC-22M006-GNPS_20eV_FT0h.mzXML|GM(+)-LC-22M006-GNPS_20eV_Mel.mzXML|GM(+)-LC-22M006-GNPS_20eV_FT82h.mzXML|GM(+)-LC-22M006-GNPS_20eV_FT72h.mzXML|GM(+)-LC-22M006-GNPS_20eV_FT120h.mzXML|GM(+)-LC-22M006-GNPS_20eV_FT96h.mzXML
	0	8184	-1				G3,G4,G5,G6	0.0	0.0	8.0	8.0	6.0	5.0		https://gnps.ucsd.edu//ProteoSAFe/result.jsp?task=2c80ff4b1e2a49fea7e844644198bbf3&view=cluster_details&protein=8184&show=true	https://gnps.ucsd.edu/ProteoSAFe/result.jsp?view=network_displayer&componentindex=-1&task=2c80ff4b1e2a49fea7e844644198bbf3&show=true									8184	27	284296		284296	0.0	7991552962962960	FALSE	8184				3511810.0		GM(+)-LC-22M006-GNPS_20eV_FT96h.mzXML|GM(+)-LC-22M006-GNPS_20eV_FT72h.mzXML|GM(+)-LC-22M006-GNPS_20eV_FT120h.mzXML|GM(+)-LC-22M006-GNPS_20eV_FT82h.mzXML
[M+H]+	0	7868	-1	3-HYDROXY-4-(SUCCIN-2-YL)-CARYOLANE delta-LACTONE	isolated	MoNA:VF-NPL-QEHF003195	G1,G2,G3,G4,G5,G6	3.0	4.0	14.0	18.0	24.0	20.0	http://gnps.ucsd.edu/ProteoSAFe/gnpslibraryspectrum.jsp?SpectrumID=CCMSLIB00004694258	https://gnps.ucsd.edu//ProteoSAFe/result.jsp?task=2c80ff4b1e2a49fea7e844644198bbf3&view=cluster_details&protein=7868&show=true	https://gnps.ucsd.edu/ProteoSAFe/result.jsp?view=network_displayer&componentindex=-1&task=2c80ff4b1e2a49fea7e844644198bbf3&show=true	InChI=1S/C19H28O4/c1-17(2)9-14-13(17)5-7-18(3)6-4-12-11(16(21)22)8-15(20)23-19(12,14)10-18/h11-14H,4-10H2,1-3H3,(H,21,22)/t11?,12?,13?,14?,18-,19-/m0/s1	ESI-QFT	nan	positive	3	46005	0.755621	143226.0	7868	83	275201	MoNA	275201	0.0	5176866746987950	FALSE	7868	9	CC1(C)CC2C1CC[C@]1(C)CCC3C(C(=O)O)CC(=O)O[C@@]32C1	CCMSLIB00004694258	2935020.0	nan	GM(+)-LC-22M006-GNPS_20eV_FT0h.mzXML|GNPS-G1_018_20eV.mzML|GM(+)-LC-22M006-GNPS_20eV_FT82h.mzXML|GNPS-G1_010_20eV.mzML|GM(+)-LC-22M006-GNPS_20eV_FT120h.mzXML|GNPS-G1_009_20eV.mzML|GNPS-G1_019_20eV.mzML|GNPS-G1_013_20eV.mzML|GNPS-G1_011_20eV.mzML|GNPS-G1_017_20eV.mzML|GNPS-G1_020_20eV.mzML|GM(+)-LC-22M006-GNPS_20eV_Mel.mzXML|GNPS-G1_012_20eV.mzML|GNPS-G1_021_20eV.mzML|GNPS-G1_014_20eV.mzML|GM(+)-L…
[M+NH4]+	0	7935	-1	(2E,4E,12Z)-N-(2-methylpropyl)octadeca-2,4,12-trienamide	isolated	MoNA:VF-NPL-QEHF010307	G1,G2,G3,G4,G5,G6	4.0	7.0	12.0	3.0	4.0	14.0	http://gnps.ucsd.edu/ProteoSAFe/gnpslibraryspectrum.jsp?SpectrumID=CCMSLIB00004701370	https://gnps.ucsd.edu//ProteoSAFe/result.jsp?task=2c80ff4b1e2a49fea7e844644198bbf3&view=cluster_details&protein=7935&show=true	https://gnps.ucsd.edu/ProteoSAFe/result.jsp?view=network_displayer&componentindex=-1&task=2c80ff4b1e2a49fea7e844644198bbf3&show=true	InChI=1S/C22H39NO/c1-4-5-6-7-8-9-10-11-12-13-14-15-16-17-18-19-22(24)23-20-21(2)3/h8-9,16-19,21H,4-7,10-15,20H2,1-3H3,(H,23,24)/b9-8-,17-16+,19-18+	ESI-QFT	nan	positive	3	74.12	0.794733	210966.0	7935	44	277217	MoNA	277217	0.0	6534150454545450	FALSE	7935	8	CCCCC/C=C\\CCCCCC/C=C/C=C/C(O)=NCC(C)C	CCMSLIB00004701370	669729.0	nan	GM(+)-LC-22M006-GNPS_20eV_FT0h.mzXML|GM(+)-LC-22M006-GNPS_20eV_Mel.mzXML|GM(+)-LC-22M006-GNPS_20eV_FT82h.mzXML|GM(+)-LC-22M006-GNPS_20eV_FT72h.mzXML|GM(+)-LC-22M006-GNPS_20eV_FT120h.mzXML|GM(+)-LC-22M006-GNPS_20eV_FT96h.mzXML
	0	2971	21				G1,G2,G3,G4,G5,G6	4.0	10.0	14.0	6.0	4.0	7.0		https://gnps.ucsd.edu//ProteoSAFe/result.jsp?task=2c80ff4b1e2a49fea7e844644198bbf3&view=cluster_details&protein=2971&show=true	https://gnps.ucsd.edu/ProteoSAFe/result.jsp?view=network_displayer&componentindex=21&task=2c80ff4b1e2a49fea7e844644198bbf3&show=true									2971	45	98984		98984	0.0	1.12628e+16	FALSE	2971				1207370000000		GNPS-G1_008_20eV.mzML|GNPS-G1_009_20eV.mzML|GNPS-G1_015_20eV.mzML|GNPS-G1_019_20eV.mzML|GNPS-G1_018_20eV.mzML|GNPS-G1_022_20eV.mzML|GNPS-G1_024_20eV.mzML|GNPS-G1_007_20eV.mzML|GNPS-G1_002_20eV.mzML|GNPS-G1_013_20eV.mzML|GNPS-G1_023_20eV.mzML|GNPS-G1_021_20eV.mzML|GNPS-G1_006_20eV.mzML|GNPS-G1_011_20eV.mzML|GNPS-G1_014_20eV.mzML|GNPS-G1_017_20eV.mzML|GNPS-G1_010_20eV.mzML|GNPS-G1_004_20eV.mzML|GNP…
[M+H]	0	6547	12	ReSpect:PS075202 Syringaldehyde|Syringic aldehyde|Syringylaldehyde|Syringealdehyde|Gallaldehyde 3,5-dimethyl ether|4-Hydroxy-3,5-dimethoxybenzaldehyde|3,5-Dimethoxy-4-hydroxybenzene carbonal	Isolated	ReSpect	G5,G6	0.0	0.0	0.0	0.0	2.0	2.0	http://gnps.ucsd.edu/ProteoSAFe/gnpslibraryspectrum.jsp?SpectrumID=CCMSLIB00000217313	https://gnps.ucsd.edu//ProteoSAFe/result.jsp?task=2c80ff4b1e2a49fea7e844644198bbf3&view=cluster_details&protein=6547&show=true	https://gnps.ucsd.edu/ProteoSAFe/result.jsp?view=network_displayer&componentindex=12&task=2c80ff4b1e2a49fea7e844644198bbf3&show=true	InChI=1S/C9H10O4/c1-12-7-3-6(5-10)4-8(13-2)9(7)11/h3-5,11H,1-2H3	Flow-injection QqQ/MS	ESI	Positive	3	16.1	0.790574	87896.4	6547	4	167.07	Putative ReSpect Match	167.07	0.0	13980675	FALSE	6547	6	COC1=CC(=CC(=C1O)OC)C=O	CCMSLIB00000217313	165614.0	nan	GNPS-G1_019_20eV.mzML|GNPS-G1_022_20eV.mzML|GNPS-G1_018_20eV.mzML|GNPS-G1_024_20eV.mzML
	0	6796	-1				G1,G2,G3,G4,G5,G6	3.0	1.0	4.0	5.0	3.0	3.0		https://gnps.ucsd.edu//ProteoSAFe/result.jsp?task=2c80ff4b1e2a49fea7e844644198bbf3&view=cluster_details&protein=6796&show=true	https://gnps.ucsd.edu/ProteoSAFe/result.jsp?view=network_displayer&componentindex=-1&task=2c80ff4b1e2a49fea7e844644198bbf3&show=true									6796	19	167.07		167.07	0.0	4.31269e+16	FALSE	6796				5737130.0		GM(+)-LC-22M006-GNPS_20eV_FT0h.mzXML|GM(+)-LC-22M006-GNPS_20eV_Mel.mzXML|GM(+)-LC-22M006-GNPS_20eV_FT82h.mzXML|GM(+)-LC-22M006-GNPS_20eV_FT72h.mzXML|GM(+)-LC-22M006-GNPS_20eV_FT120h.mzXML|GM(+)-LC-22M006-GNPS_20eV_FT96h.mzXML
	0	8679	-1				G5	0.0	0.0	0.0	0.0	2.0	0.0		https://gnps.ucsd.edu//ProteoSAFe/result.jsp?task=2c80ff4b1e2a49fea7e844644198bbf3&view=cluster_details&protein=8679&show=true	https://gnps.ucsd.edu/ProteoSAFe/result.jsp?view=network_displayer&componentindex=-1&task=2c80ff4b1e2a49fea7e844644198bbf3&show=true									8679	2	449191		449191	0.0	3015285	FALSE	8679				58074.8		GNPS-G1_017_20eV.mzML|GNPS-G1_019_20eV.mzML
	0	8696	-1				G1,G2,G4,G5,G6	2.0	1.0	0.0	5.0	3.0	3.0		https://gnps.ucsd.edu//ProteoSAFe/result.jsp?task=2c80ff4b1e2a49fea7e844644198bbf3&view=cluster_details&protein=8696&show=true	https://gnps.ucsd.edu/ProteoSAFe/result.jsp?view=network_displayer&componentindex=-1&task=2c80ff4b1e2a49fea7e844644198bbf3&show=true									8696	14	451166		451166	0.0	6024202857142850	FALSE	8696				1027740.0		GM(+)-LC-22M006-GNPS_20eV_FT0h.mzXML|GM(+)-LC-22M006-GNPS_20eV_FT96h.mzXML|GM(+)-LC-22M006-GNPS_20eV_FT82h.mzXML|GM(+)-LC-22M006-GNPS_20eV_FT120h.mzXML|GM(+)-LC-22M006-GNPS_20eV_Mel.mzXML
	0	6228	22				G3,G6	0.0	0.0	1.0	0.0	0.0	1.0		https://gnps.ucsd.edu//ProteoSAFe/result.jsp?task=2c80ff4b1e2a49fea7e844644198bbf3&view=cluster_details&protein=6228&show=true	https://gnps.ucsd.edu/ProteoSAFe/result.jsp?view=network_displayer&componentindex=22&task=2c80ff4b1e2a49fea7e844644198bbf3&show=true									6228	2	142159		142159	0.0	1063.59	FALSE	6228				238903.0		GNPS-G1_012_20eV.mzML|GNPS-G1_023_20eV.mzML
M+H-H2O	0	9088	72	Spectral Match to Glycan Le-A Trisaccharide from NIST14	Isolated	Data deposited by alchemistmatt	G5	0.0	0.0	0.0	0.0	4.0	0.0	http://gnps.ucsd.edu/ProteoSAFe/gnpslibraryspectrum.jsp?SpectrumID=CCMSLIB00003136570	https://gnps.ucsd.edu//ProteoSAFe/result.jsp?task=2c80ff4b1e2a49fea7e844644198bbf3&view=cluster_details&protein=9088&show=true	https://gnps.ucsd.edu/ProteoSAFe/result.jsp?view=network_displayer&componentindex=72&task=2c80ff4b1e2a49fea7e844644198bbf3&show=true	nan	HCD	ESI	Positive	3	41028	0.708901	80102.2	9088	4	553224	Data from Katrina Waters
M-H	0	8824	15	Massbank:PR306454 Phloretin-2'-O-glucoside	Isolated	Massbank	G3,G4,G5,G6	0.0	0.0	6.0	5.0	8.0	5.0	http://gnps.ucsd.edu/ProteoSAFe/gnpslibraryspectrum.jsp?SpectrumID=CCMSLIB00005749057	https://gnps.ucsd.edu//ProteoSAFe/result.jsp?task=2c80ff4b1e2a49fea7e844644198bbf3&view=cluster_details&protein=8824&show=true	https://gnps.ucsd.edu/ProteoSAFe/result.jsp?view=network_displayer&componentindex=15&task=2c80ff4b1e2a49fea7e844644198bbf3&show=true	1S/C21H24O10/c22-9-16-18(27)19(28)20(29)21(31-16)30-15-8-12(24)7-14(26)17(15)13(25)6-3-10-1-4-11(23)5-2-10/h1-2,4-5,7-8,16,18-24,26-29H,3,6,9H2	qTof	ESI	Negative	3	58.04	0.724522	133385.0	8824	24	493.17	Massbank	493.17	0.0	4.13919e+16	FALSE	8824	7	OCC1OC(OC2=CC(O)=CC(O)=C2C(=O)CCC2=CC=C(O)C=C2)C(O)C(O)C1O	CCMSLIB00005749057	3216900.0	nan	GNPS-G1_020_20eV.mzML|GNPS-G1_009_20eV.mzML|GNPS-G1_012_20eV.mzML|GNPS-G1_015_20eV.mzML|GNPS-G1_018_20eV.mzML|GNPS-G1_019_20eV.mzML|GNPS-G1_022_20eV.mzML|GNPS-G1_013_20eV.mzML|GNPS-G1_023_20eV.mzML|GNPS-G1_024_20eV.mzML|GNPS-G1_021_20eV.mzML|GNPS-G1_011_20eV.mzML|GNPS-G1_014_20eV.mzML|GNPS-G1_017_20eV.mzML|GNPS-G1_010_20eV.mzML|GNPS-G1_016_20eV.mzML
M+H	0	8816	82	Spiraeoside	Commercial	Carsten Simon	G3,G4,G5,G6	0.0	0.0	3.0	3.0	3.0	3.0	http://gnps.ucsd.edu/ProteoSAFe/gnpslibraryspectrum.jsp?SpectrumID=CCMSLIB00004684184	https://gnps.ucsd.edu//ProteoSAFe/result.jsp?task=2c80ff4b1e2a49fea7e844644198bbf3&view=cluster_details&protein=8816&show=true	https://gnps.ucsd.edu/ProteoSAFe/result.jsp?view=network_displayer&componentindex=82&task=2c80ff4b1e2a49fea7e844644198bbf3&show=true	InChI=1S/C21H20O12/c22-6-13-15(26)17(28)19(30)21(33-13)32-11-2-1-7(3-9(11)24)20-18(29)16(27)14-10(25)4-8(23)5-12(14)31-20/h1-5,13,15,17,19,21-26,28-30H,6H2/t13-,15-,17+,19-,21-/m1/s1	Orbitrap	LC-ESI	Positive	3	603799	0.720096	12982.1	8816	12	471141	Gleixner	471141	0.0	4214119166666660	FALSE	8816	7	C1=CC(=C(C=C1C2=C(C(=O)C3=C(C=C(C=C3O2)O)O)O)O)OC4C(C(C(C(O4)CO)O)O)O	CCMSLIB00004684184	3320750.0	nan	GM(+)-LC-22M006-GNPS_20eV_FT96h.mzXML|GM(+)-LC-22M006-GNPS_20eV_FT72h.mzXML|GM(+)-LC-22M006-GNPS_20eV_FT120h.mzXML|GM(+)-LC-22M006-GNPS_20eV_FT82h.mzXML
	0	6803	-1				G1,G2,G3,G4,G5,G6	1.0	2.0	2.0	3.0	1.0	2.0		https://gnps.ucsd.edu//ProteoSAFe/result.jsp?task=2c80ff4b1e2a49fea7e844644198bbf3&view=cluster_details&protein=6803&show=true	https://gnps.ucsd.edu/ProteoSAFe/result.jsp?view=network_displayer&componentindex=-1&task=2c80ff4b1e2a49fea7e844644198bbf3&show=true									6803	11	167.07		167.07	0.0	4735701818181810	FALSE	6803				2883080.0		GM(+)-LC-22M006-GNPS_20eV_FT0h.mzXML|GM(+)-LC-22M006-GNPS_20eV_Mel.mzXML|GM(+)-LC-22M006-GNPS_20eV_FT82h.mzXML|GM(+)-LC-22M006-GNPS_20eV_FT72h.mzXML|GM(+)-LC-22M006-GNPS_20eV_FT120h.mzXML|GM(+)-LC-22M006-GNPS_20eV_FT96h.mzXML
	0	10454	-1				G1	6.0	0.0	0.0	0.0	0.0	0.0		https://gnps.ucsd.edu//ProteoSAFe/result.jsp?task=2c80ff4b1e2a49fea7e844644198bbf3&view=cluster_details&protein=10454&show=true	https://gnps.ucsd.edu/ProteoSAFe/result.jsp?view=network_displayer&componentindex=-1&task=2c80ff4b1e2a49fea7e844644198bbf3&show=true									10454	6	566428		566428	0.0	7275425	FALSE	10454				737187.0		GNPS-G1_002_20eV.mzML|GNPS-G1_001_20eV.mzML
M+H	0	10542	25	Rhoifolin CollisionEnergy:102040	Commercial	JGI	G1,G2,G3,G4,G5,G6	7.0	6.0	7.0	7.0	7.0	9.0	http://gnps.ucsd.edu/ProteoSAFe/gnpslibraryspectrum.jsp?SpectrumID=CCMSLIB00010113788	https://gnps.ucsd.edu//ProteoSAFe/result.jsp?task=2c80ff4b1e2a49fea7e844644198bbf3&view=cluster_details&protein=10542&show=true	https://gnps.ucsd.edu/ProteoSAFe/result.jsp?view=network_displayer&componentindex=25&task=2c80ff4b1e2a49fea7e844644198bbf3&show=true	"InChI=1S/C27H30O14/c1-10-20(32)22(34)24(36)26(37-10)41-25-23(35)21(33)18(9-28)40-27(25)38-13-6-14(30)19-15(31)8-16(39-17(19)7-13)11-2-4-12(29)5-3-11/h2-8,10,18,20-30,32-36H,9H2,1H3/t10-,18+,20-,21+,22+,23?,24+,25+,26-,27+/m0/s1"	Orbitrap	LC-ESI	Positive	3	60021	0.856247	103633.0	10542	43	639192	Trent Northen	639192	0.0	4034381162790690	FALSE	10542	7	CC1OC(OC2C(Oc3cc(O)c4c(=O)cc(-c5ccc(O)cc5)oc4c3)OC(CO)C(O)C2O)C(O)C(O)C1O	CCMSLIB00010113788	4535990.0	nan	GM(+)-LC-22M006-GNPS_20eV_FT0h.mzXML|GNPS-G1_018_20eV.mzML|GM(+)-LC-22M006-GNPS_20eV_FT82h.mzXML|GNPS-G1_010_20eV.mzML|GNPS-G1_004_20eV.mzML|GM(+)-LC-22M006-GNPS_20eV_FT120h.mzXML|GNPS-G1_009_20eV.mzML|GNPS-G1_019_20eV.mzML|GNPS-G1_013_20eV.mzML|GNPS-G1_002_20eV.mzML|GNPS-G1_006_20eV.mzML|GNPS-G1_011_20eV.mzML|GNPS-G1_003_20eV.mzML|GNPS-G1_001_20eV.mzML|GNPS-G1_020_20eV.mzML|GM(+)-LC-22M006-GNPS_…
	0	7303	-1				G6	0.0	0.0	0.0	0.0	0.0	2.0		https://gnps.ucsd.edu//ProteoSAFe/result.jsp?task=2c80ff4b1e2a49fea7e844644198bbf3&view=cluster_details&protein=7303&show=true	https://gnps.ucsd.edu/ProteoSAFe/result.jsp?view=network_displayer&componentindex=-1&task=2c80ff4b1e2a49fea7e844644198bbf3&show=true									7303	2	198.94		198.94	0.0	615665	FALSE	7303				385424.0		GM(+)-LC-22M006-GNPS_20eV_FT120h.mzXML
M+H	0	7418	62	tryptamine-C9:0	Crude	Emily Gentry	G1,G2,G5	2.0	2.0	0.0	0.0	4.0	0.0	http://gnps.ucsd.edu/ProteoSAFe/gnpslibraryspectrum.jsp?SpectrumID=CCMSLIB00010011149	https://gnps.ucsd.edu//ProteoSAFe/result.jsp?task=2c80ff4b1e2a49fea7e844644198bbf3&view=cluster_details&protein=7418&show=true	https://gnps.ucsd.edu/ProteoSAFe/result.jsp?view=network_displayer&componentindex=62&task=2c80ff4b1e2a49fea7e844644198bbf3&show=true	InChI=1S/C19H28N2O/c1-2-3-4-5-6-7-12-19(22)20-14-13-16-15-21-18-11-9-8-10-17(16)18/h8-11,15,21H,2-7,12-14H2,1H3,(H,20,22)	qTof	ESI	Positive	2	84.13	0.8085479999999999	279291.0	7418	8	217097	Dorrestein	217097	0.0	313205875	FALSE	7418	6	CCCCCCCCC(NCCC1=CNC2=C1C=CC=C2)=O	CCMSLIB00010011149	200511.0	nan	GNPS-G1_001_20eV.mzML|GNPS-G1_020_20eV.mzML|GNPS-G1_008_20eV.mzML|GNPS-G1_019_20eV.mzML|GNPS-G1_018_20eV.mzML|GNPS-G1_002_20eV.mzML|GNPS-G1_017_20eV.mzML|GNPS-G1_005_20eV.mzML
M+H	0	7256	67	Massbank:LU038803 N-(4-Methoxyphenyl)-3-oxobutanamide|4'-Methoxyacetoacetanilide	Isolated	Massbank	G1,G2,G3,G4,G5,G6	6.0	5.0	4.0	2.0	2.0	2.0	http://gnps.ucsd.edu/ProteoSAFe/gnpslibraryspectrum.jsp?SpectrumID=CCMSLIB00005765775	https://gnps.ucsd.edu//ProteoSAFe/result.jsp?task=2c80ff4b1e2a49fea7e844644198bbf3&view=cluster_details&protein=7256&show=true	https://gnps.ucsd.edu/ProteoSAFe/result.jsp?view=network_displayer&componentindex=67&task=2c80ff4b1e2a49fea7e844644198bbf3&show=true	1S/C11H13NO3/c1-8(13)7-11(14)12-9-3-5-10(15-2)6-4-9/h3-6H,7H2,1-2H3,(H,12,14)	Hybrid FT	ESI	Positive	3	12.0	0.708105	57665.4	7256	21	196097	Massbank	196097	0.0	2.13322e+16	FALSE	7256	7	COC1=CC=C(NC(=O)CC(C)=O)C=C1	CCMSLIB00005765775	2610780.0	nan	GM(+)-LC-22M006-GNPS_20eV_FT0h.mzXML|GNPS-G1_009_20eV.mzML|GM(+)-LC-22M006-GNPS_20eV_Mel.mzXML|GM(+)-LC-22M006-GNPS_20eV_FT82h.mzXML|GM(+)-LC-22M006-GNPS_20eV_FT72h.mzXML|GNPS-G1_004_20eV.mzML|GM(+)-LC-22M006-GNPS_20eV_FT120h.mzXML|GM(+)-LC-22M006-GNPS_20eV_FT96h.mzXML
	0	10758	48				G1	4.0	0.0	0.0	0.0	0.0	0.0		https://gnps.ucsd.edu//ProteoSAFe/result.jsp?task=2c80ff4b1e2a49fea7e844644198bbf3&view=cluster_details&protein=10758&show=true	https://gnps.ucsd.edu/ProteoSAFe/result.jsp?view=network_displayer&componentindex=48&task=2c80ff4b1e2a49fea7e844644198bbf3&show=true									10758	4	1079.55		1079.55	0.0	60408475	FALSE	10758				213237.0		GNPS-G1_002_20eV.mzML|GNPS-G1_001_20eV.mzML
M+H	0	6507	-1	3-Indolepropionic acid	Lysate	Quinn	G4,G5,G6	0.0	0.0	0.0	1.0	4.0	3.0	http://gnps.ucsd.edu/ProteoSAFe/gnpslibraryspectrum.jsp?SpectrumID=CCMSLIB00000579276	https://gnps.ucsd.edu//ProteoSAFe/result.jsp?task=2c80ff4b1e2a49fea7e844644198bbf3&view=cluster_details&protein=6507&show=true	https://gnps.ucsd.edu/ProteoSAFe/result.jsp?view=network_displayer&componentindex=-1&task=2c80ff4b1e2a49fea7e844644198bbf3&show=true	InChI=1S/C11H11NO2/c13-11(14)6-5-8-7-12-10-4-2-1-3-9(8)10/h1-4,7,12H,5-6H2,(H,13,14)	qTof	LC-ESI	Positive	3	27011	0.7890699999999999	142099.0	6507	8	163075	Dorrestein	163075	0.0	43208775	FALSE	6507	9	C1=CC=C2C(=C1)C(=CN2)CCC(=O)O	CCMSLIB00000579276	157480.0	nan	GNPS-G1_019_20eV.mzML|GNPS-G1_022_20eV.mzML|GNPS-G1_024_20eV.mzML|GNPS-G1_013_20eV.mzML|GNPS-G1_021_20eV.mzML|GNPS-G1_017_20eV.mzML
M+H	0	9093	20	Spectral Match to Undecaethylene glycol from NIST14	Isolated	Data deposited by amelnik	G1,G3,G5,G6	2.0	0.0	2.0	0.0	1.0	2.0	http://gnps.ucsd.edu/ProteoSAFe/gnpslibraryspectrum.jsp?SpectrumID=CCMSLIB00003136774	https://gnps.ucsd.edu//ProteoSAFe/result.jsp?task=2c80ff4b1e2a49fea7e844644198bbf3&view=cluster_details&protein=9093&show=true	https://gnps.ucsd.edu/ProteoSAFe/result.jsp?view=network_displayer&componentindex=20&task=2c80ff4b1e2a49fea7e844644198bbf3&show=true	InChI=1S/C22H46O12/c23-1-3-25-5-7-27-9-11-29-13-15-31-17-19-33-21-22-34-20-18-32-16-14-30-12-10-28-8-6-26-4-2-24/h23-24H,1-22H2	QQQ	ESI	Positive	3	6.1053e+16	0.78864	121304.0	9093	7	564359	Data from Rob Knight	564359	0.0	3596594285714280	FALSE	9093	14	C(COCCOCCOCCOCCOCCOCCOCCOCCOCCOCCO)O	CCMSLIB00003136774	726577.0	nan	GNPS-G1_020_20eV.mzML|GNPS-G1_021_20eV.mzML|GNPS-G1_022_20eV.mzML|GM(+)-LC-22M006-GNPS_20eV_FT72h.mzXML|GNPS-G1_004_20eV.mzML|GNPS-G1_001_20eV.mzML
	0	8135	-1				G5	0.0	0.0	0.0	0.0	3.0	0.0		https://gnps.ucsd.edu//ProteoSAFe/result.jsp?task=2c80ff4b1e2a49fea7e844644198bbf3&view=cluster_details&protein=8135&show=true	https://gnps.ucsd.edu/ProteoSAFe/result.jsp?view=network_displayer&componentindex=-1&task=2c80ff4b1e2a49fea7e844644198bbf3&show=true									8135	3	280264		280264	0.0	7835703333333330	FALSE	8135				479991.0		GM(+)-LC-22M006-GNPS_20eV_FT96h.mzXML
M+H	0	7336	66	purine 1	Crude	JCJK	G1,G2,G3,G4,G5,G6	31.0	33.0	31.0	28.0	18.0	21.0	http://gnps.ucsd.edu/ProteoSAFe/gnpslibraryspectrum.jsp?SpectrumID=CCMSLIB00004752922	https://gnps.ucsd.edu//ProteoSAFe/result.jsp?task=2c80ff4b1e2a49fea7e844644198bbf3&view=cluster_details&protein=7336&show=true	https://gnps.ucsd.edu/ProteoSAFe/result.jsp?view=network_displayer&componentindex=66&task=2c80ff4b1e2a49fea7e844644198bbf3&show=true		qTof	LC-ESI	Positive	3	2.8981e+16	0.702643	160916.0	7336	162	209081	RA Dorrington	209081	0.0	3.87537e+16	FALSE	7336	10		CCMSLIB00004752922	1722670000000	nan	GM(+)-LC-22M006-GNPS_20eV_FT0h.mzXML|GNPS-G1_018_20eV.mzML|GM(+)-LC-22M006-GNPS_20eV_FT82h.mzXML|GNPS-G1_010_20eV.mzML|GNPS-G1_004_20eV.mzML|GM(+)-LC-22M006-GNPS_20eV_FT120h.mzXML|GNPS-G1_009_20eV.mzML|GNPS-G1_019_20eV.mzML|GNPS-G1_013_20eV.mzML|GNPS-G1_002_20eV.mzML|GNPS-G1_006_20eV.mzML|GNPS-G1_011_20eV.mzML|GNPS-G1_003_20eV.mzML|GNPS-G1_001_20eV.mzML|GNPS-G1_020_20eV.mzML|GM(+)-LC-22M006-GNPS_…
	0	7580	-1				G3,G4	0.0	0.0	1.0	1.0	0.0	0.0		https://gnps.ucsd.edu//ProteoSAFe/result.jsp?task=2c80ff4b1e2a49fea7e844644198bbf3&view=cluster_details&protein=7580&show=true	https://gnps.ucsd.edu/ProteoSAFe/result.jsp?view=network_displayer&componentindex=-1&task=2c80ff4b1e2a49fea7e844644198bbf3&show=true									7580	2	227082		227082	0.0	5697275	FALSE	7580				408018.0		GM(+)-LC-22M006-GNPS_20eV_FT72h.mzXML|GM(+)-LC-22M006-GNPS_20eV_FT82h.mzXML
M+H	0	8819	20	Spectral Match to Undecaethylene glycol from NIST14	Isolated	Data deposited by amelnik	G1,G2,G3,G6	1.0	4.0	1.0	0.0	0.0	2.0	http://gnps.ucsd.edu/ProteoSAFe/gnpslibraryspectrum.jsp?SpectrumID=CCMSLIB00003136774	https://gnps.ucsd.edu//ProteoSAFe/result.jsp?task=2c80ff4b1e2a49fea7e844644198bbf3&view=cluster_details&protein=8819&show=true	https://gnps.ucsd.edu/ProteoSAFe/result.jsp?view=network_displayer&componentindex=20&task=2c80ff4b1e2a49fea7e844644198bbf3&show=true	InChI=1S/C22H46O12/c23-1-3-25-5-7-27-9-11-29-13-15-31-17-19-33-21-22-34-20-18-32-16-14-30-12-10-28-8-6-26-4-2-24/h23-24H,1-22H2	QQQ	ESI	Positive	3	27.0	0.7626649999999999	53645.3	8819	8	476306	Data from Rob Knight	476306	0.0	341272625	FALSE	8819	11	C(COCCOCCOCCOCCOCCOCCOCCOCCOCCOCCO)O	CCMSLIB00003136774	334622.0	nan	GNPS-G1_008_20eV.mzML|GNPS-G1_024_20eV.mzML|GNPS-G1_007_20eV.mzML|GNPS-G1_002_20eV.mzML|GNPS-G1_021_20eV.mzML|GM(+)-LC-22M006-GNPS_20eV_FT72h.mzXML|GNPS-G1_005_20eV.mzML
	0	6339	-1				G1,G2,G5	3.0	6.0	0.0	0.0	3.0	0.0		https://gnps.ucsd.edu//ProteoSAFe/result.jsp?task=2c80ff4b1e2a49fea7e844644198bbf3&view=cluster_details&protein=6339&show=true	https://gnps.ucsd.edu/ProteoSAFe/result.jsp?view=network_displayer&componentindex=-1&task=2c80ff4b1e2a49fea7e844644198bbf3&show=true									6339	12	152034		152034	0.0	2721016666666660	FALSE	6339				5183560.0		GNPS-G1_001_20eV.mzML|GNPS-G1_008_20eV.mzML|GNPS-G1_019_20eV.mzML|GNPS-G1_018_20eV.mzML|GNPS-G1_007_20eV.mzML|GNPS-G1_002_20eV.mzML|GNPS-G1_006_20eV.mzML|GNPS-G1_017_20eV.mzML|GNPS-G1_003_20eV.mzML|GNPS-G1_005_20eV.mzML
	0	8958	-1				G5	0.0	0.0	0.0	0.0	2.0	0.0		https://gnps.ucsd.edu//ProteoSAFe/result.jsp?task=2c80ff4b1e2a49fea7e844644198bbf3&view=cluster_details&protein=8958&show=true	https://gnps.ucsd.edu/ProteoSAFe/result.jsp?view=network_displayer&componentindex=-1&task=2c80ff4b1e2a49fea7e844644198bbf3&show=true									8958	2	543131		543131	0.0	92294	FALSE	8958				741981.0		GNPS-G1_017_20eV.mzML|GNPS-G1_018_20eV.mzML
	0	10550	20				G1,G2	11.0	10.0	0.0	0.0	0.0	0.0		https://gnps.ucsd.edu//ProteoSAFe/result.jsp?task=2c80ff4b1e2a49fea7e844644198bbf3&view=cluster_details&protein=10550&show=true	https://gnps.ucsd.edu/ProteoSAFe/result.jsp?view=network_displayer&componentindex=20&task=2c80ff4b1e2a49fea7e844644198bbf3&show=true									10550	21	646438		646438	0.0	5788039047619040	FALSE	10550				7943720.0		GNPS-G1_001_20eV.mzML|GNPS-G1_008_20eV.mzML|GNPS-G1_007_20eV.mzML|GNPS-G1_002_20eV.mzML|GNPS-G1_006_20eV.mzML|GNPS-G1_004_20eV.mzML|GNPS-G1_003_20eV.mzML|GNPS-G1_005_20eV.mzML
	0	7319	81				G1,G2	1.0	3.0	0.0	0.0	0.0	0.0		https://gnps.ucsd.edu//ProteoSAFe/result.jsp?task=2c80ff4b1e2a49fea7e844644198bbf3&view=cluster_details&protein=7319&show=true	https://gnps.ucsd.edu/ProteoSAFe/result.jsp?view=network_displayer&componentindex=81&task=2c80ff4b1e2a49fea7e844644198bbf3&show=true									7319	4	203052		203052	0.0	681965	FALSE	7319				36468.9		GNPS-G1_008_20eV.mzML|GNPS-G1_007_20eV.mzML|GNPS-G1_002_20eV.mzML|GNPS-G1_005_20eV.mzML
M-H	0	6690	-1	YR0513000 - 40.0 eV	Isolated	Data Collector	G2,G3,G4,G5,G6	0.0	1.0	3.0	2.0	4.0	2.0	http://gnps.ucsd.edu/ProteoSAFe/gnpslibraryspectrum.jsp?SpectrumID=CCMSLIB00006126098	https://gnps.ucsd.edu//ProteoSAFe/result.jsp?task=2c80ff4b1e2a49fea7e844644198bbf3&view=cluster_details&protein=6690&show=true	https://gnps.ucsd.edu/ProteoSAFe/result.jsp?view=network_displayer&componentindex=-1&task=2c80ff4b1e2a49fea7e844644198bbf3&show=true	InChI=1S/C5H6N2O3/c8-2-3-1-6-5(10)7-4(3)9/h1,8H,2H2,(H2,6,7,9,10)	Orbitrap	ESI	Negative	1	260395	0.8005329999999999	184638.0	6690	12	167.07	PI	167.07	0.0	259169	FALSE	6690	6	c1c(c(=O)[nH]c(=O)[nH]1)CO	CCMSLIB00006126098	298436.0	nan	GM(+)-LC-22M006-GNPS_20eV_FT0h.mzXML|GNPS-G1_020_20eV.mzML|GM(+)-LC-22M006-GNPS_20eV_FT82h.mzXML|GNPS-G1_017_20eV.mzML|GM(+)-LC-22M006-GNPS_20eV_FT72h.mzXML|GM(+)-LC-22M006-GNPS_20eV_FT120h.mzXML|GM(+)-LC-22M006-GNPS_20eV_FT96h.mzXML
	0	6214	-1				G1,G2,G4,G5,G6	13.0	9.0	0.0	3.0	2.0	3.0		https://gnps.ucsd.edu//ProteoSAFe/result.jsp?task=2c80ff4b1e2a49fea7e844644198bbf3&view=cluster_details&protein=6214&show=true	https://gnps.ucsd.edu/ProteoSAFe/result.jsp?view=network_displayer&componentindex=-1&task=2c80ff4b1e2a49fea7e844644198bbf3&show=true									6214	30	142159		142159	0.0	1085143	FALSE	6214				4281690.0		GNPS-G1_001_20eV.mzML|GNPS-G1_015_20eV.mzML|GNPS-G1_019_20eV.mzML|GNPS-G1_018_20eV.mzML|GNPS-G1_007_20eV.mzML|GNPS-G1_002_20eV.mzML|GNPS-G1_013_20eV.mzML|GNPS-G1_023_20eV.mzML|GNPS-G1_021_20eV.mzML|GNPS-G1_006_20eV.mzML|GNPS-G1_014_20eV.mzML|GNPS-G1_022_20eV.mzML|GNPS-G1_004_20eV.mzML|GNPS-G1_005_20eV.mzML
	0	10671	79				G1,G2,G3,G4,G6	4.0	4.0	2.0	3.0	0.0	4.0		https://gnps.ucsd.edu//ProteoSAFe/result.jsp?task=2c80ff4b1e2a49fea7e844644198bbf3&view=cluster_details&protein=10671&show=true	https://gnps.ucsd.edu/ProteoSAFe/result.jsp?view=network_displayer&componentindex=79&task=2c80ff4b1e2a49fea7e844644198bbf3&show=true									10671	17	771234		771234	0.0	3367048235294110	FALSE	10671				399500.0		GNPS-G1_001_20eV.mzML|GNPS-G1_008_20eV.mzML|GNPS-G1_012_20eV.mzML|GNPS-G1_024_20eV.mzML|GNPS-G1_007_20eV.mzML|GNPS-G1_002_20eV.mzML|GNPS-G1_013_20eV.mzML|GNPS-G1_021_20eV.mzML|GNPS-G1_006_20eV.mzML|GNPS-G1_011_20eV.mzML|GNPS-G1_014_20eV.mzML|GNPS-G1_022_20eV.mzML|GNPS-G1_004_20eV.mzML|GNPS-G1_003_20eV.mzML|GNPS-G1_016_20eV.mzML|GNPS-G1_005_20eV.mzML
	0	10674	20				G1,G2	5.0	5.0	0.0	0.0	0.0	0.0		https://gnps.ucsd.edu//ProteoSAFe/result.jsp?task=2c80ff4b1e2a49fea7e844644198bbf3&view=cluster_details&protein=10674&show=true	https://gnps.ucsd.edu/ProteoSAFe/result.jsp?view=network_displayer&componentindex=20&task=2c80ff4b1e2a49fea7e844644198bbf3&show=true									10674	10	794384		794384	0.0	5263967	FALSE	10674				598874.0		GNPS-G1_001_20eV.mzML|GNPS-G1_008_20eV.mzML|GNPS-G1_007_20eV.mzML|GNPS-G1_002_20eV.mzML|GNPS-G1_006_20eV.mzML|GNPS-G1_004_20eV.mzML|GNPS-G1_003_20eV.mzML|GNPS-G1_005_20eV.mzML
	0	8807	-1				G3,G4,G5,G6	0.0	0.0	1.0	1.0	1.0	1.0		https://gnps.ucsd.edu//ProteoSAFe/result.jsp?task=2c80ff4b1e2a49fea7e844644198bbf3&view=cluster_details&protein=8807&show=true	https://gnps.ucsd.edu/ProteoSAFe/result.jsp?view=network_displayer&componentindex=-1&task=2c80ff4b1e2a49fea7e844644198bbf3&show=true									8807	4	465188		465188	0.0	29409125	FALSE	8807				1290320.0		GM(+)-LC-22M006-GNPS_20eV_FT96h.mzXML|GM(+)-LC-22M006-GNPS_20eV_FT72h.mzXML|GM(+)-LC-22M006-GNPS_20eV_FT120h.mzXML|GM(+)-LC-22M006-GNPS_20eV_FT82h.mzXML
M+2H]	0	8584	2	"1-({[2-(2-furylmethyl)-5-methylpyrrolidinyl]amino}methylene)-7-[8-({[2-(2-fury lmethyl)pyrrolidinyl]amino}methylene)-1,6-dihydroxy-3-methyl-5-(methylethyl)-7 -oxo(2-naphthyl)]-3,8-dihydroxy-6-methyl-4-(methylethyl)naphthalen-2-one CollisionEnergy:102040"	Commercial	JGI	G1,G2,G3,G4,G5,G6	3.0	4.0	4.0	4.0	3.0	4.0	http://gnps.ucsd.edu/ProteoSAFe/gnpslibraryspectrum.jsp?SpectrumID=CCMSLIB00010113136	https://gnps.ucsd.edu//ProteoSAFe/result.jsp?task=2c80ff4b1e2a49fea7e844644198bbf3&view=cluster_details&protein=8584&show=true	https://gnps.ucsd.edu/ProteoSAFe/result.jsp?view=network_displayer&componentindex=2&task=2c80ff4b1e2a49fea7e844644198bbf3&show=true	"InChI=1S/C49H56N4O8/c1-25(2)38-34-19-27(5)40(46(56)42(34)36(44(54)48(38)58)23-50-52-16-8-11-30(52)21-32-12-9-17-60-32)41-28(6)20-35-39(26(3)4)49(59)45(55)37(43(35)47(41)57)24-51-53-29(7)14-15-31(53)22-33-13-10-18-61-33/h9-10,12-13,17-20,23-26,29-31,50-51,56-59H,8,11,14-16,21-22H2,1-7H3/b36-23-,37-24-"	Orbitrap	LC-ESI	Positive	3	0.0	0.901224	0.0	8584	22	415212	Trent Northen	415212	0.0	7370609545454540	FALSE	8584	6	Cc1cc2c(c(O)c1-c1c(C)cc3c(c1O)C(=CNN1C(C)CCC1Cc1ccco1)C(=O)C(O)=C3C(C)C)C(=CNN1CCCC1Cc1ccco1)C(=O)C(O)=C2C(C)C	CCMSLIB00010113136	2030380.0	nan	GNPS-G1_018_20eV.mzML|GNPS-G1_010_20eV.mzML|GNPS-G1_004_20eV.mzML|GNPS-G1_009_20eV.mzML|GNPS-G1_019_20eV.mzML|GNPS-G1_013_20eV.mzML|GNPS-G1_006_20eV.mzML|GNPS-G1_011_20eV.mzML|GNPS-G1_017_20eV.mzML|GNPS-G1_003_20eV.mzML|GNPS-G1_001_20eV.mzML|GNPS-G1_012_20eV.mzML|GNPS-G1_021_20eV.mzML|GNPS-G1_014_20eV.mzML|GNPS-G1_008_20eV.mzML|GNPS-G1_015_20eV.mzML|GNPS-G1_024_20eV.mzML|GNPS-G1_007_20eV.mzML|GNP…
	0	10683	20				G1,G2	3.0	6.0	0.0	0.0	0.0	0.0		https://gnps.ucsd.edu//ProteoSAFe/result.jsp?task=2c80ff4b1e2a49fea7e844644198bbf3&view=cluster_details&protein=10683&show=true	https://gnps.ucsd.edu/ProteoSAFe/result.jsp?view=network_displayer&componentindex=20&task=2c80ff4b1e2a49fea7e844644198bbf3&show=true									10683	9	838536		838536	0.0	5187821111111110	FALSE	10683				331867.0		GNPS-G1_008_20eV.mzML|GNPS-G1_007_20eV.mzML|GNPS-G1_006_20eV.mzML|GNPS-G1_004_20eV.mzML|GNPS-G1_003_20eV.mzML|GNPS-G1_005_20eV.mzML
	0	7286	-1				G3,G4,G5,G6	0.0	0.0	2.0	3.0	3.0	4.0		https://gnps.ucsd.edu//ProteoSAFe/result.jsp?task=2c80ff4b1e2a49fea7e844644198bbf3&view=cluster_details&protein=7286&show=true	https://gnps.ucsd.edu/ProteoSAFe/result.jsp?view=network_displayer&componentindex=-1&task=2c80ff4b1e2a49fea7e844644198bbf3&show=true									7286	12	197081		197081	0.0	2.34725e+16	FALSE	7286				1365350.0		GM(+)-LC-22M006-GNPS_20eV_FT96h.mzXML|GM(+)-LC-22M006-GNPS_20eV_FT72h.mzXML|GM(+)-LC-22M006-GNPS_20eV_FT120h.mzXML|GM(+)-LC-22M006-GNPS_20eV_FT82h.mzXML
M-H	0	5322	42	b-Orcinolcarboxylic acid	Isolated	Damien OLIVIER	G1,G2,G3,G4	13.0	12.0	8.0	4.0	0.0	0.0	http://gnps.ucsd.edu/ProteoSAFe/gnpslibraryspectrum.jsp?SpectrumID=CCMSLIB00004751327	https://gnps.ucsd.edu//ProteoSAFe/result.jsp?task=2c80ff4b1e2a49fea7e844644198bbf3&view=cluster_details&protein=5322&show=true	https://gnps.ucsd.edu/ProteoSAFe/result.jsp?view=network_displayer&componentindex=42&task=2c80ff4b1e2a49fea7e844644198bbf3&show=true	InChI=1S/C9H10O4/c1-4-3-6(10)5(2)8(11)7(4)9(12)13/h3,10-11H,1-2H3,(H,12,13)	qTof	LC-ESI	Negative	3	76942	0.780414	424979.0	5322	37	104107	Joel BOUSTIE Pierre LE POGAM	104107	0.0	8546578378378370	FALSE	5322	15	CC1=C(O)C(C(O)=O)=C(C)C=C1O	CCMSLIB00004751327	1604260.0	nan	GNPS-G1_001_20eV.mzML|GNPS-G1_008_20eV.mzML|GNPS-G1_009_20eV.mzML|GNPS-G1_012_20eV.mzML|GNPS-G1_015_20eV.mzML|GNPS-G1_007_20eV.mzML|GNPS-G1_002_20eV.mzML|GNPS-G1_006_20eV.mzML|GNPS-G1_011_20eV.mzML|GNPS-G1_016_20eV.mzML|GNPS-G1_010_20eV.mzML|GNPS-G1_004_20eV.mzML|GNPS-G1_003_20eV.mzML|GNPS-G1_005_20eV.mzML
	0	3304	-1				G1,G2	10.0	18.0	0.0	0.0	0.0	0.0		https://gnps.ucsd.edu//ProteoSAFe/result.jsp?task=2c80ff4b1e2a49fea7e844644198bbf3&view=cluster_details&protein=3304&show=true	https://gnps.ucsd.edu/ProteoSAFe/result.jsp?view=network_displayer&componentindex=-1&task=2c80ff4b1e2a49fea7e844644198bbf3&show=true									3304	28	98984		98984	0.0	5722430357142850	FALSE	3304				3020460.0		GNPS-G1_001_20eV.mzML|GNPS-G1_008_20eV.mzML|GNPS-G1_007_20eV.mzML|GNPS-G1_002_20eV.mzML|GNPS-G1_006_20eV.mzML|GNPS-G1_004_20eV.mzML|GNPS-G1_003_20eV.mzML|GNPS-G1_005_20eV.mzML
	0	3314	-1				G1,G2	19.0	26.0	0.0	0.0	0.0	0.0		https://gnps.ucsd.edu//ProteoSAFe/result.jsp?task=2c80ff4b1e2a49fea7e844644198bbf3&view=cluster_details&protein=3314&show=true	https://gnps.ucsd.edu/ProteoSAFe/result.jsp?view=network_displayer&componentindex=-1&task=2c80ff4b1e2a49fea7e844644198bbf3&show=true									3314	45	98984		98984	0.0	7071768888888880	FALSE	3314				2313250000000		GNPS-G1_001_20eV.mzML|GNPS-G1_008_20eV.mzML|GNPS-G1_007_20eV.mzML|GNPS-G1_002_20eV.mzML|GNPS-G1_006_20eV.mzML|GNPS-G1_004_20eV.mzML|GNPS-G1_003_20eV.mzML|GNPS-G1_005_20eV.mzML
M+H	0	5337	-1	Spectral Match to Tacrine from NIST14	Isolated	Data deposited by vphelan	G1,G2,G6	3.0	1.0	0.0	0.0	0.0	1.0	http://gnps.ucsd.edu/ProteoSAFe/gnpslibraryspectrum.jsp?SpectrumID=CCMSLIB00003136654	https://gnps.ucsd.edu//ProteoSAFe/result.jsp?task=2c80ff4b1e2a49fea7e844644198bbf3&view=cluster_details&protein=5337&show=true	https://gnps.ucsd.edu/ProteoSAFe/result.jsp?view=network_displayer&componentindex=-1&task=2c80ff4b1e2a49fea7e844644198bbf3&show=true	InChI=1S/C13H14N2/c14-13-9-5-1-3-7-11(9)15-12-8-4-2-6-10(12)13/h1,3,5,7H,2,4,6,8H2,(H2,14,15)	qTof	ESI	Positive	3	91083	0.76235	457412.0	5337	5	108044	Data from Pieter Dorrestein	108044	0.0	2900472	FALSE	5337	9	C1CCC2=NC3=CC=CC=C3C(=C2C1)N	CCMSLIB00003136654	116553.0	nan	GNPS-G1_022_20eV.mzML|GNPS-G1_004_20eV.mzML|GNPS-G1_003_20eV.mzML|GNPS-G1_002_20eV.mzML|GNPS-G1_008_20eV.mzML
	0	5948	16				G1,G2,G3,G4,G5,G6	3.0	3.0	4.0	6.0	1.0	8.0		https://gnps.ucsd.edu//ProteoSAFe/result.jsp?task=2c80ff4b1e2a49fea7e844644198bbf3&view=cluster_details&protein=5948&show=true	https://gnps.ucsd.edu/ProteoSAFe/result.jsp?view=network_displayer&componentindex=16&task=2c80ff4b1e2a49fea7e844644198bbf3&show=true									5948	25	137.06		137.06	0.0	24460272	FALSE	5948				103550000000		GNPS-G1_008_20eV.mzML|GNPS-G1_009_20eV.mzML|GNPS-G1_012_20eV.mzML|GNPS-G1_015_20eV.mzML|GNPS-G1_018_20eV.mzML|GNPS-G1_024_20eV.mzML|GNPS-G1_007_20eV.mzML|GNPS-G1_002_20eV.mzML|GNPS-G1_013_20eV.mzML|GNPS-G1_023_20eV.mzML|GNPS-G1_021_20eV.mzML|GNPS-G1_011_20eV.mzML|GNPS-G1_014_20eV.mzML|GNPS-G1_022_20eV.mzML|GNPS-G1_010_20eV.mzML|GNPS-G1_003_20eV.mzML|GNPS-G1_016_20eV.mzML|GNPS-G1_001_20eV.mzML
	0	7738	-1				G5	0.0	0.0	0.0	0.0	5.0	0.0		https://gnps.ucsd.edu//ProteoSAFe/result.jsp?task=2c80ff4b1e2a49fea7e844644198bbf3&view=cluster_details&protein=7738&show=true	https://gnps.ucsd.edu/ProteoSAFe/result.jsp?view=network_displayer&componentindex=-1&task=2c80ff4b1e2a49fea7e844644198bbf3&show=true									7738	5	252086		252086	0.0	4674404	FALSE	7738				92968.8		GNPS-G1_017_20eV.mzML|GNPS-G1_020_20eV.mzML|GNPS-G1_018_20eV.mzML|GNPS-G1_019_20eV.mzML
	0	3282	21				G1,G2	1.0	4.0	0.0	0.0	0.0	0.0		https://gnps.ucsd.edu//ProteoSAFe/result.jsp?task=2c80ff4b1e2a49fea7e844644198bbf3&view=cluster_details&protein=3282&show=true	https://gnps.ucsd.edu/ProteoSAFe/result.jsp?view=network_displayer&componentindex=21&task=2c80ff4b1e2a49fea7e844644198bbf3&show=true									3282	5	98984		98984	0.0	4.43189e+16	FALSE	3282				2373590.0		GNPS-G1_006_20eV.mzML|GNPS-G1_008_20eV.mzML|GNPS-G1_003_20eV.mzML|GNPS-G1_007_20eV.mzML|GNPS-G1_005_20eV.mzML
	0	6794	-1				G1,G3	1.0	0.0	1.0	0.0	0.0	0.0		https://gnps.ucsd.edu//ProteoSAFe/result.jsp?task=2c80ff4b1e2a49fea7e844644198bbf3&view=cluster_details&protein=6794&show=true	https://gnps.ucsd.edu/ProteoSAFe/result.jsp?view=network_displayer&componentindex=-1&task=2c80ff4b1e2a49fea7e844644198bbf3&show=true									6794	2	167.07		167.07	0.0	275.26	FALSE	6794				619543.0		GM(+)-LC-22M006-GNPS_20eV_FT72h.mzXML|GM(+)-LC-22M006-GNPS_20eV_Mel.mzXML
M+H	0	7634	51	"methyl 1-methyl-1,2,3,4-tetrahydrobeta-carboline-3-carboxylate, chloride CollisionEnergy:102040"	Commercial	JGI	G3,G4,G5,G6	0.0	0.0	2.0	1.0	2.0	2.0	http://gnps.ucsd.edu/ProteoSAFe/gnpslibraryspectrum.jsp?SpectrumID=CCMSLIB00010104637	https://gnps.ucsd.edu//ProteoSAFe/result.jsp?task=2c80ff4b1e2a49fea7e844644198bbf3&view=cluster_details&protein=7634&show=true	https://gnps.ucsd.edu/ProteoSAFe/result.jsp?view=network_displayer&componentindex=51&task=2c80ff4b1e2a49fea7e844644198bbf3&show=true	"InChI=1S/C14H16N2O2/c1-8-13-10(7-12(15-8)14(17)18-2)9-5-3-4-6-11(9)16-13/h3-6,8,12,15-16H,7H2,1-2H3"	Orbitrap	LC-ESI	Positive	3	14015	0.818367	57174.2	7634	7	231113	Trent Northen	231113	0.0	3.24166e+16	FALSE	7634	7	COC(=O)C1Cc2c([nH]c3ccccc23)C(C)N1	CCMSLIB00010104637	119959.0	nan	GM(+)-LC-22M006-GNPS_20eV_FT96h.mzXML|GM(+)-LC-22M006-GNPS_20eV_FT72h.mzXML|GM(+)-LC-22M006-GNPS_20eV_FT120h.mzXML|GM(+)-LC-22M006-GNPS_20eV_FT82h.mzXML
M+H	0	8623	34	"8-[(2,5-dimethylphenyl)methylthio]-9-(4-methylphenyl)hydropurin-6-one CollisionEnergy:205060"	Commercial	JGI	G1,G2,G3,G4,G5,G6	5.0	4.0	5.0	7.0	10.0	5.0	http://gnps.ucsd.edu/ProteoSAFe/gnpslibraryspectrum.jsp?SpectrumID=CCMSLIB00010121547	https://gnps.ucsd.edu//ProteoSAFe/result.jsp?task=2c80ff4b1e2a49fea7e844644198bbf3&view=cluster_details&protein=8623&show=true	https://gnps.ucsd.edu/ProteoSAFe/result.jsp?view=network_displayer&componentindex=34&task=2c80ff4b1e2a49fea7e844644198bbf3&show=true	"InChI=1S/C21H20N4OS/c1-13-5-8-17(9-6-13)25-19-18(20(26)23-12-22-19)24-21(25)27-11-16-10-14(2)4-7-15(16)3/h4-10,12H,11H2,1-3H3,(H,22,23,26)"	Orbitrap	LC-ESI	Positive	3	60051	0.712895	159226.0	8623	36	437194	Trent Northen	437194	0.0	7328114722222220	FALSE	8623	7	Cc1ccc(-n2c(SCc3cc(C)ccc3C)nc3c(O)ncnc32)cc1	CCMSLIB00010121547	997540.0	nan	GM(+)-LC-22M006-GNPS_20eV_FT0h.mzXML|GM(+)-LC-22M006-GNPS_20eV_Mel.mzXML|GM(+)-LC-22M006-GNPS_20eV_FT82h.mzXML|GM(+)-LC-22M006-GNPS_20eV_FT72h.mzXML|GM(+)-LC-22M006-GNPS_20eV_FT120h.mzXML|GM(+)-LC-22M006-GNPS_20eV_FT96h.mzXML
	0	5892	-1				G4,G5	0.0	0.0	0.0	1.0	1.0	0.0		https://gnps.ucsd.edu//ProteoSAFe/result.jsp?task=2c80ff4b1e2a49fea7e844644198bbf3&view=cluster_details&protein=5892&show=true	https://gnps.ucsd.edu/ProteoSAFe/result.jsp?view=network_displayer&componentindex=-1&task=2c80ff4b1e2a49fea7e844644198bbf3&show=true									5892	2	135092		135092	0.0	1.63653e+16	FALSE	5892				31572.2		GM(+)-LC-22M006-GNPS_20eV_FT96h.mzXML|GM(+)-LC-22M006-GNPS_20eV_FT82h.mzXML
	0	8592	2				G3,G4	0.0	0.0	1.0	2.0	0.0	0.0		https://gnps.ucsd.edu//ProteoSAFe/result.jsp?task=2c80ff4b1e2a49fea7e844644198bbf3&view=cluster_details&protein=8592&show=true	https://gnps.ucsd.edu/ProteoSAFe/result.jsp?view=network_displayer&componentindex=2&task=2c80ff4b1e2a49fea7e844644198bbf3&show=true									8592	3	415212		415212	0.0	7528533333333330	FALSE	8592				32088.5		GM(+)-LC-22M006-GNPS_20eV_FT72h.mzXML|GM(+)-LC-22M006-GNPS_20eV_FT82h.mzXML
	0	8354	-1				G4	0.0	0.0	0.0	2.0	0.0	0.0		https://gnps.ucsd.edu//ProteoSAFe/result.jsp?task=2c80ff4b1e2a49fea7e844644198bbf3&view=cluster_details&protein=8354&show=true	https://gnps.ucsd.edu/ProteoSAFe/result.jsp?view=network_displayer&componentindex=-1&task=2c80ff4b1e2a49fea7e844644198bbf3&show=true									8354	2	293211		293211	0.0	4.78035e+16	FALSE	8354				66300.0		GNPS-G1_015_20eV.mzML|GNPS-G1_013_20eV.mzML
M+H	0	5497	34	"MLS000737867-01!1,2,3,4,6,7,8,9-octahydrophenazine"	NIH Natural Product Library	VVP/LMS	G1,G2,G3,G4,G5,G6	10.0	19.0	19.0	23.0	31.0	22.0	http://gnps.ucsd.edu/ProteoSAFe/gnpslibraryspectrum.jsp?SpectrumID=CCMSLIB00000080125	https://gnps.ucsd.edu//ProteoSAFe/result.jsp?task=2c80ff4b1e2a49fea7e844644198bbf3&view=cluster_details&protein=5497&show=true	https://gnps.ucsd.edu/ProteoSAFe/result.jsp?view=network_displayer&componentindex=34&task=2c80ff4b1e2a49fea7e844644198bbf3&show=true	InChI=1S/C12H16N2/c1-2-6-10-9(5-1)13-11-7-3-4-8-12(11)14-10/h1-8H2	qTof	LC-ESI	Positive	1	70054	0.755903	370384.0	5497	124	119085	Dorrestein	119085	0.0	7322536612903220	FALSE	5497	7	C1CCc2nc3CCCCc3nc2C1	CCMSLIB00000080125	9095050.0	nan	GM(+)-LC-22M006-GNPS_20eV_FT0h.mzXML|GNPS-G1_018_20eV.mzML|GM(+)-LC-22M006-GNPS_20eV_FT82h.mzXML|GNPS-G1_010_20eV.mzML|GNPS-G1_004_20eV.mzML|GM(+)-LC-22M006-GNPS_20eV_FT120h.mzXML|GNPS-G1_009_20eV.mzML|GNPS-G1_019_20eV.mzML|GNPS-G1_013_20eV.mzML|GNPS-G1_006_20eV.mzML|GNPS-G1_011_20eV.mzML|GNPS-G1_003_20eV.mzML|GNPS-G1_001_20eV.mzML|GNPS-G1_020_20eV.mzML|GM(+)-LC-22M006-GNPS_20eV_Mel.mzXML|GNPS-G1…
	0	6042	-1				G4,G5	0.0	0.0	0.0	1.0	1.0	0.0		https://gnps.ucsd.edu//ProteoSAFe/result.jsp?task=2c80ff4b1e2a49fea7e844644198bbf3&view=cluster_details&protein=6042&show=true	https://gnps.ucsd.edu/ProteoSAFe/result.jsp?view=network_displayer&componentindex=-1&task=2c80ff4b1e2a49fea7e844644198bbf3&show=true									6042	2	137.06		137.06	0.0	3676965	FALSE	6042				37484.8		GM(+)-LC-22M006-GNPS_20eV_FT96h.mzXML|GM(+)-LC-22M006-GNPS_20eV_FT82h.mzXML
[M+NH4]+	0	7928	65	(3R,4S,5S,6R)-2-(6-hydroxy-2,6-dimethylocta-2,7-dienoxy)-6-(hydroxymethyl)oxane-3,4,5-triol	isolated	MoNA:VF-NPL-QEHF008217	G1,G2,G3,G4,G5,G6	23.0	30.0	27.0	27.0	30.0	38.0	http://gnps.ucsd.edu/ProteoSAFe/gnpslibraryspectrum.jsp?SpectrumID=CCMSLIB00004699280	https://gnps.ucsd.edu//ProteoSAFe/result.jsp?task=2c80ff4b1e2a49fea7e844644198bbf3&view=cluster_details&protein=7928&show=true	https://gnps.ucsd.edu/ProteoSAFe/result.jsp?view=network_displayer&componentindex=65&task=2c80ff4b1e2a49fea7e844644198bbf3&show=true	InChI=1S/C16H28O7/c1-4-16(3,21)7-5-6-10(2)9-22-15-14(20)13(19)12(18)11(8-17)23-15/h4,6,11-15,17-21H,1,5,7-9H2,2-3H3/t11-,12-,13+,14-,15?,16?/m1/s1	ESI-QFT	nan	positive	3	73001	0.722847	208445.0	7928	175	277216	MoNA	277216	0.0	5728566285714280	FALSE	7928	7	C=CC(C)(O)CCC=C(C)COC1O[C@H](CO)[C@@H](O)[C@H](O)[C@H]1O	CCMSLIB00004699280	2128990000000	nan	GM(+)-LC-22M006-GNPS_20eV_FT0h.mzXML|GNPS-G1_018_20eV.mzML|GM(+)-LC-22M006-GNPS_20eV_FT82h.mzXML|GNPS-G1_010_20eV.mzML|GNPS-G1_004_20eV.mzML|GM(+)-LC-22M006-GNPS_20eV_FT120h.mzXML|GNPS-G1_009_20eV.mzML|GNPS-G1_019_20eV.mzML|GNPS-G1_013_20eV.mzML|GNPS-G1_002_20eV.mzML|GNPS-G1_006_20eV.mzML|GNPS-G1_011_20eV.mzML|GNPS-G1_003_20eV.mzML|GNPS-G1_001_20eV.mzML|GNPS-G1_020_20eV.mzML|GM(+)-LC-22M006-GNPS_…
M+H-H2O	0	7792	77	Spectral Match to 15-HEDE from NIST14	Isolated	Data deposited by pmallard	G2,G3,G4,G6	0.0	10.0	4.0	1.0	0.0	18.0	http://gnps.ucsd.edu/ProteoSAFe/gnpslibraryspectrum.jsp?SpectrumID=CCMSLIB00003138545	https://gnps.ucsd.edu//ProteoSAFe/result.jsp?task=2c80ff4b1e2a49fea7e844644198bbf3&view=cluster_details&protein=7792&show=true	https://gnps.ucsd.edu/ProteoSAFe/result.jsp?view=network_displayer&componentindex=77&task=2c80ff4b1e2a49fea7e844644198bbf3&show=true	nan	HCD	ESI	Positive	3	44026	0.896267	143284.0	7792	33	263237	Data from Wolfender/Litaudon	263237	0.0	8176680909090900	FALSE	7792	8	nan	CCMSLIB00003138545	795380.0	nan	GM(+)-LC-22M006-GNPS_20eV_FT0h.mzXML|GM(+)-LC-22M006-GNPS_20eV_FT72h.mzXML|GM(+)-LC-22M006-GNPS_20eV_FT120h.mzXML|GM(+)-LC-22M006-GNPS_20eV_FT82h.mzXML
M+H-H2O	0	7401	69	CONIFERYL ALCOHOL CollisionEnergy:102040	Commercial	JGI	G1,G2,G3,G4,G6	6.0	5.0	4.0	4.0	0.0	4.0	http://gnps.ucsd.edu/ProteoSAFe/gnpslibraryspectrum.jsp?SpectrumID=CCMSLIB00010114660	https://gnps.ucsd.edu//ProteoSAFe/result.jsp?task=2c80ff4b1e2a49fea7e844644198bbf3&view=cluster_details&protein=7401&show=true	https://gnps.ucsd.edu/ProteoSAFe/result.jsp?view=network_displayer&componentindex=69&task=2c80ff4b1e2a49fea7e844644198bbf3&show=true	"InChI=1S/C10H12O3/c1-13-10-7-8(3-2-6-11)4-5-9(10)12/h2-5,7,11-12H,6H2,1H3/b3-2+"	Orbitrap	LC-ESI	Positive	3	51842	0.786755	317903.0	7401	23	214917	Trent Northen	214917	0.0	5.93153e+16	FALSE	7401	7	COc1cc(C=CCO)ccc1O	CCMSLIB00010114660	2122490.0	nan	GNPS-G1_001_20eV.mzML|GNPS-G1_009_20eV.mzML|GNPS-G1_012_20eV.mzML|GNPS-G1_015_20eV.mzML|GNPS-G1_024_20eV.mzML|GNPS-G1_007_20eV.mzML|GNPS-G1_002_20eV.mzML|GNPS-G1_013_20eV.mzML|GNPS-G1_023_20eV.mzML|GNPS-G1_021_20eV.mzML|GNPS-G1_006_20eV.mzML|GNPS-G1_011_20eV.mzML|GNPS-G1_014_20eV.mzML|GNPS-G1_022_20eV.mzML|GNPS-G1_010_20eV.mzML|GNPS-G1_004_20eV.mzML|GNPS-G1_003_20eV.mzML|GNPS-G1_016_20eV.mzML|GNP…
M+H	0	10524	-1	SM(d18:2/14:0)
	0	7164	-1				G3,G4,G5,G6	0.0	0.0	7.0	8.0	1.0	8.0		https://gnps.ucsd.edu//ProteoSAFe/result.jsp?task=2c80ff4b1e2a49fea7e844644198bbf3&view=cluster_details&protein=7164&show=true	https://gnps.ucsd.edu/ProteoSAFe/result.jsp?view=network_displayer&componentindex=-1&task=2c80ff4b1e2a49fea7e844644198bbf3&show=true									7164	24	195092		195092	0.0	3.57102e+16	FALSE	7164				1064970000000		GNPS-G1_020_20eV.mzML|GNPS-G1_009_20eV.mzML|GNPS-G1_012_20eV.mzML|GNPS-G1_015_20eV.mzML|GNPS-G1_024_20eV.mzML|GNPS-G1_013_20eV.mzML|GNPS-G1_023_20eV.mzML|GNPS-G1_021_20eV.mzML|GNPS-G1_011_20eV.mzML|GNPS-G1_014_20eV.mzML|GNPS-G1_022_20eV.mzML|GNPS-G1_010_20eV.mzML|GNPS-G1_016_20eV.mzML
	0	8669	-1				G5	0.0	0.0	0.0	0.0	3.0	0.0		https://gnps.ucsd.edu//ProteoSAFe/result.jsp?task=2c80ff4b1e2a49fea7e844644198bbf3&view=cluster_details&protein=8669&show=true	https://gnps.ucsd.edu/ProteoSAFe/result.jsp?view=network_displayer&componentindex=-1&task=2c80ff4b1e2a49fea7e844644198bbf3&show=true									8669	3	445.11		445.11	0.0	79407	FALSE	8669				29318.7		GNPS-G1_017_20eV.mzML|GNPS-G1_018_20eV.mzML|GNPS-G1_019_20eV.mzML
	0	9077	19				G1,G2,G3,G4,G5,G6	4.0	4.0	6.0	6.0	4.0	5.0		https://gnps.ucsd.edu//ProteoSAFe/result.jsp?task=2c80ff4b1e2a49fea7e844644198bbf3&view=cluster_details&protein=9077&show=true	https://gnps.ucsd.edu/ProteoSAFe/result.jsp?view=network_displayer&componentindex=19&task=2c80ff4b1e2a49fea7e844644198bbf3&show=true									9077	29	543133		543133	0.0	7159951724137930	FALSE	9077				3832190.0		GM(+)-LC-22M006-GNPS_20eV_FT0h.mzXML|GM(+)-LC-22M006-GNPS_20eV_Mel.mzXML|GM(+)-LC-22M006-GNPS_20eV_FT82h.mzXML|GM(+)-LC-22M006-GNPS_20eV_FT72h.mzXML|GM(+)-LC-22M006-GNPS_20eV_FT120h.mzXML|GM(+)-LC-22M006-GNPS_20eV_FT96h.mzXML
	0	10502	84				G1,G2,G4	1.0	1.0	0.0	2.0	0.0	0.0		https://gnps.ucsd.edu//ProteoSAFe/result.jsp?task=2c80ff4b1e2a49fea7e844644198bbf3&view=cluster_details&protein=10502&show=true	https://gnps.ucsd.edu/ProteoSAFe/result.jsp?view=network_displayer&componentindex=84&task=2c80ff4b1e2a49fea7e844644198bbf3&show=true									10502	4	568297		568297	0.0	5780045	FALSE	10502				784684.0		GM(+)-LC-22M006-GNPS_20eV_FT0h.mzXML|GM(+)-LC-22M006-GNPS_20eV_FT82h.mzXML|GM(+)-LC-22M006-GNPS_20eV_Mel.mzXML
M+H	0	8660	31	Spectral Match to p-tert-Octylphenol pentaglycol ether from NIST14	Isolated	Data deposited by daniel	G5,G6	0.0	0.0	0.0	0.0	7.0	10.0	http://gnps.ucsd.edu/ProteoSAFe/gnpslibraryspectrum.jsp?SpectrumID=CCMSLIB00003137377	https://gnps.ucsd.edu//ProteoSAFe/result.jsp?task=2c80ff4b1e2a49fea7e844644198bbf3&view=cluster_details&protein=8660&show=true	https://gnps.ucsd.edu/ProteoSAFe/result.jsp?view=network_displayer&componentindex=31&task=2c80ff4b1e2a49fea7e844644198bbf3&show=true	nan	QqQ	ESI	Positive	3	1.4018e+16	0.8703049999999999	32805.6	8660	17	441323	Data from Pieter Dorrestein	441323	0.0	9479357647058820	FALSE	8660	13	nan	CCMSLIB00003137377	5706890.0	nan	GNPS-G1_020_20eV.mzML|GNPS-G1_019_20eV.mzML|GNPS-G1_022_20eV.mzML|GNPS-G1_018_20eV.mzML|GNPS-G1_024_20eV.mzML|GNPS-G1_023_20eV.mzML|GNPS-G1_021_20eV.mzML|GNPS-G1_017_20eV.mzML
[M+H]+	0	5971	16	myrcene	Commercial standard	BMDMS-NP	G1,G2,G3,G4,G5,G6	6.0	7.0	8.0	12.0	11.0	7.0	http://gnps.ucsd.edu/ProteoSAFe/gnpslibraryspectrum.jsp?SpectrumID=CCMSLIB00006554831	https://gnps.ucsd.edu//ProteoSAFe/result.jsp?task=2c80ff4b1e2a49fea7e844644198bbf3&view=cluster_details&protein=5971&show=true	https://gnps.ucsd.edu/ProteoSAFe/result.jsp?view=network_displayer&componentindex=16&task=2c80ff4b1e2a49fea7e844644198bbf3&show=true	InChI=1S/C10H16/c1-5-10(4)8-6-7-9(2)3/h5,7H,1,4,6,8H2,2-3H3	Orbitrap	ESI	Positive	1	0.0670013	0.9004790000000001	488597	5971	51	137063	BMDMS-NP	137063	0.0	4.11427e+16	FALSE	5971	6	C=CC(=C)CCC=C(C)C	CCMSLIB00006554831	2756510.0	nan	GM(+)-LC-22M006-GNPS_20eV_FT0h.mzXML|GNPS-G1_020_20eV.mzML|GNPS-G1_009_20eV.mzML|GM(+)-LC-22M006-GNPS_20eV_Mel.mzXML|GNPS-G1_015_20eV.mzML|GNPS-G1_019_20eV.mzML|GM(+)-LC-22M006-GNPS_20eV_FT82h.mzXML|GNPS-G1_013_20eV.mzML|GNPS-G1_011_20eV.mzML|GNPS-G1_014_20eV.mzML|GM(+)-LC-22M006-GNPS_20eV_FT72h.mzXML|GNPS-G1_016_20eV.mzML|GM(+)-LC-22M006-GNPS_20eV_FT120h.mzXML|GM(+)-LC-22M006-GNPS_20eV_FT96h.mzX…
M+H	0	7517	23	MLS001401363-01!Ropivacaine hydrochloride	NIH Pharmacologically Active Library	VP/LMS	G1,G2,G3,G4,G5,G6	7.0	6.0	3.0	1.0	4.0	1.0	http://gnps.ucsd.edu/ProteoSAFe/gnpslibraryspectrum.jsp?SpectrumID=CCMSLIB00000085560	https://gnps.ucsd.edu//ProteoSAFe/result.jsp?task=2c80ff4b1e2a49fea7e844644198bbf3&view=cluster_details&protein=7517&show=true	https://gnps.ucsd.edu/ProteoSAFe/result.jsp?view=network_displayer&componentindex=23&task=2c80ff4b1e2a49fea7e844644198bbf3&show=true	InChI=1S/C17H26N2O.ClH/c1-4-11-19-12-6-5-10-15(19)17(20)18-16-13(2)8-7-9-14(16)3
	0	3284	21				G1,G2	11.0	12.0	0.0	0.0	0.0	0.0		https://gnps.ucsd.edu//ProteoSAFe/result.jsp?task=2c80ff4b1e2a49fea7e844644198bbf3&view=cluster_details&protein=3284&show=true	https://gnps.ucsd.edu/ProteoSAFe/result.jsp?view=network_displayer&componentindex=21&task=2c80ff4b1e2a49fea7e844644198bbf3&show=true									3284	23	98984		98984	0.0	4.53997e+16	FALSE	3284				128540000000		GNPS-G1_001_20eV.mzML|GNPS-G1_008_20eV.mzML|GNPS-G1_007_20eV.mzML|GNPS-G1_002_20eV.mzML|GNPS-G1_006_20eV.mzML|GNPS-G1_004_20eV.mzML|GNPS-G1_003_20eV.mzML|GNPS-G1_005_20eV.mzML
	0	7115	-1				G3	0.0	0.0	2.0	0.0	0.0	0.0		https://gnps.ucsd.edu//ProteoSAFe/result.jsp?task=2c80ff4b1e2a49fea7e844644198bbf3&view=cluster_details&protein=7115&show=true	https://gnps.ucsd.edu/ProteoSAFe/result.jsp?view=network_displayer&componentindex=-1&task=2c80ff4b1e2a49fea7e844644198bbf3&show=true									7115	2	182962		182962	0.0	626085	FALSE	7115				27562.7		GNPS-G1_010_20eV.mzML|GNPS-G1_009_20eV.mzML
	0	7143	-1				G1,G3	2.0	0.0	1.0	0.0	0.0	0.0		https://gnps.ucsd.edu//ProteoSAFe/result.jsp?task=2c80ff4b1e2a49fea7e844644198bbf3&view=cluster_details&protein=7143&show=true	https://gnps.ucsd.edu/ProteoSAFe/result.jsp?view=network_displayer&componentindex=-1&task=2c80ff4b1e2a49fea7e844644198bbf3&show=true									7143	3	189091		189091	0.0	3.89885e+16	FALSE	7143				107880.0		GNPS-G1_010_20eV.mzML|GNPS-G1_003_20eV.mzML|GNPS-G1_001_20eV.mzML
	0	7761	4				G1,G2,G3,G4,G5,G6	9.0	10.0	9.0	10.0	10.0	8.0		https://gnps.ucsd.edu//ProteoSAFe/result.jsp?task=2c80ff4b1e2a49fea7e844644198bbf3&view=cluster_details&protein=7761&show=true	https://gnps.ucsd.edu/ProteoSAFe/result.jsp?view=network_displayer&componentindex=4&task=2c80ff4b1e2a49fea7e844644198bbf3&show=true									7761	56	258134		258134	0.0	1.17144e+16	FALSE	7761				4994670.0		GM(+)-LC-22M006-GNPS_20eV_FT0h.mzXML|GM(+)-LC-22M006-GNPS_20eV_Mel.mzXML|GM(+)-LC-22M006-GNPS_20eV_FT82h.mzXML|GM(+)-LC-22M006-GNPS_20eV_FT72h.mzXML|GM(+)-LC-22M006-GNPS_20eV_FT120h.mzXML|GM(+)-LC-22M006-GNPS_20eV_FT96h.mzXML
M+H	0	10549	1	Saponarin CollisionEnergy:102040	Commercial	JGI	G3,G4,G5,G6	0.0	0.0	3.0	3.0	3.0	3.0	http://gnps.ucsd.edu/ProteoSAFe/gnpslibraryspectrum.jsp?SpectrumID=CCMSLIB00010113814	https://gnps.ucsd.edu//ProteoSAFe/result.jsp?task=2c80ff4b1e2a49fea7e844644198bbf3&view=cluster_details&protein=10549&show=true	https://gnps.ucsd.edu/ProteoSAFe/result.jsp?view=network_displayer&componentindex=1&task=2c80ff4b1e2a49fea7e844644198bbf3&show=true	"InChI=1S/C27H30O15/c28-7-15-19(32)22(35)24(37)26(40-15)18-14(41-27-25(38)23(36)20(33)16(8-29)42-27)6-13-17(21(18)34)11(31)5-12(39-13)9-1-3-10(30)4-2-9/h1-6,15-16,19-20,22-30,32-38H,7-8H2/t15-,16-,19-,20-,22+,23+,24-,25-,26+,27-/m1/s1"	Orbitrap	LC-ESI	Positive	3	44028	0.865727	73975.9	10549	12	639194	Trent Northen	639194	0.0	3.4681e+16	FALSE	10549	12	O=c1cc(-c2ccc(O)cc2)oc2cc(OC3OC(CO)C(O)C(O)C3O)c(C3OC(CO)C(O)C(O)C3O)c(O)c12	CCMSLIB00010113814	778185.0	nan	GM(+)-LC-22M006-GNPS_20eV_FT96h.mzXML|GM(+)-LC-22M006-GNPS_20eV_FT72h.mzXML|GM(+)-LC-22M006-GNPS_20eV_FT120h.mzXML|GM(+)-LC-22M006-GNPS_20eV_FT82h.mzXML
	0	7044	-1				G1,G3,G6	2.0	0.0	1.0	0.0	0.0	2.0		https://gnps.ucsd.edu//ProteoSAFe/result.jsp?task=2c80ff4b1e2a49fea7e844644198bbf3&view=cluster_details&protein=7044&show=true	https://gnps.ucsd.edu/ProteoSAFe/result.jsp?view=network_displayer&componentindex=-1&task=2c80ff4b1e2a49fea7e844644198bbf3&show=true									7044	5	181049		181049	0.0	2791534	FALSE	7044				192200.0		GNPS-G1_022_20eV.mzML|GNPS-G1_021_20eV.mzML|GNPS-G1_004_20eV.mzML|GNPS-G1_009_20eV.mzML|GNPS-G1_002_20eV.mzML
[M+H]+	0	8483	-1	Massbank:KO002723 5'-Deoxy-5'-Methylthioadenosine|5'-Deoxy-5'-(methylthio)adenosine|MTA|5-Methylthioadenosine|Thiomethyladenosine|S-Methyl-5'-thioadenosine|Methylthioadenosine|5'-Methylthioadenosine	Isolated	Massbank	G1,G5	3.0	0.0	0.0	0.0	2.0	0.0	http://gnps.ucsd.edu/ProteoSAFe/gnpslibraryspectrum.jsp?SpectrumID=CCMSLIB00000217947	https://gnps.ucsd.edu//ProteoSAFe/result.jsp?task=2c80ff4b1e2a49fea7e844644198bbf3&view=cluster_details&protein=8483&show=true	https://gnps.ucsd.edu/ProteoSAFe/result.jsp?view=network_displayer&componentindex=-1&task=2c80ff4b1e2a49fea7e844644198bbf3&show=true	1S/C11H15N5O3S/c1-20-2-5-7(17)8(18)11(19-5)16-4-15-6-9(12)13-3-14-10(6)16/h3-5,7-8,11,17-18H,2H2,1H3,(H2,12,13,14)/t5-,7-,8-,11-/m1/s1	LC-ESI-QQ	ESI	Positive	3	0.0969849	0.8967290000000001	325453	8483	5	298097	Putative Massbank Match	298097	0.0	2583184	FALSE	8483	6	CSC[C@@H](O1)[C@@H](O)[C@@H](O)[C@@H]1n(c3)c(n2)c(n3)c(N)nc2	CCMSLIB00000217947	142002.0	nan	GNPS-G1_019_20eV.mzML|GNPS-G1_020_20eV.mzML|GNPS-G1_004_20eV.mzML|GNPS-G1_002_20eV.mzML|GNPS-G1_001_20eV.mzML
	0	7492	-1				G4,G5	0.0	0.0	0.0	1.0	1.0	0.0		https://gnps.ucsd.edu//ProteoSAFe/result.jsp?task=2c80ff4b1e2a49fea7e844644198bbf3&view=cluster_details&protein=7492&show=true	https://gnps.ucsd.edu/ProteoSAFe/result.jsp?view=network_displayer&componentindex=-1&task=2c80ff4b1e2a49fea7e844644198bbf3&show=true									7492	2	223097		223097	0.0	2.8754e+16	FALSE	7492				21783.0		GM(+)-LC-22M006-GNPS_20eV_FT96h.mzXML|GM(+)-LC-22M006-GNPS_20eV_FT82h.mzXML
	0	6328	-1				G5	0.0	0.0	0.0	0.0	5.0	0.0		https://gnps.ucsd.edu//ProteoSAFe/result.jsp?task=2c80ff4b1e2a49fea7e844644198bbf3&view=cluster_details&protein=6328&show=true	https://gnps.ucsd.edu/ProteoSAFe/result.jsp?view=network_displayer&componentindex=-1&task=2c80ff4b1e2a49fea7e844644198bbf3&show=true									6328	5	149023		149023	0.0	911246	FALSE	6328				937269.0		GM(+)-LC-22M006-GNPS_20eV_FT96h.mzXML
	0	8447	-1				G1,G2,G3,G4,G5,G6	3.0	3.0	6.0	3.0	5.0	2.0		https://gnps.ucsd.edu//ProteoSAFe/result.jsp?task=2c80ff4b1e2a49fea7e844644198bbf3&view=cluster_details&protein=8447&show=true	https://gnps.ucsd.edu/ProteoSAFe/result.jsp?view=network_displayer&componentindex=-1&task=2c80ff4b1e2a49fea7e844644198bbf3&show=true									8447	22	295227		295227	0.0	5336674545454540	FALSE	8447				4803540.0		GM(+)-LC-22M006-GNPS_20eV_FT0h.mzXML|GM(+)-LC-22M006-GNPS_20eV_Mel.mzXML|GM(+)-LC-22M006-GNPS_20eV_FT82h.mzXML|GM(+)-LC-22M006-GNPS_20eV_FT72h.mzXML|GM(+)-LC-22M006-GNPS_20eV_FT120h.mzXML|GM(+)-LC-22M006-GNPS_20eV_FT96h.mzXML
M+H	0	8661	20	Spectral Match to Nonaethylene glycol from NIST14	Isolated	Data deposited by rsilva	G1,G2	4.0	4.0	0.0	0.0	0.0	0.0	http://gnps.ucsd.edu/ProteoSAFe/gnpslibraryspectrum.jsp?SpectrumID=CCMSLIB00003138197	https://gnps.ucsd.edu//ProteoSAFe/result.jsp?task=2c80ff4b1e2a49fea7e844644198bbf3&view=cluster_details&protein=8661&show=true	https://gnps.ucsd.edu/ProteoSAFe/result.jsp?view=network_displayer&componentindex=20&task=2c80ff4b1e2a49fea7e844644198bbf3&show=true	nan	QqQ	ESI	Positive	3	2.7048e+16	0.774629	65136.2	8661	8	442301	Data from Rob Knight	442301	0.0	466128125	FALSE	8661	11	nan	CCMSLIB00003138197	583444.0	nan	GNPS-G1_001_20eV.mzML|GNPS-G1_008_20eV.mzML|GNPS-G1_007_20eV.mzML|GNPS-G1_006_20eV.mzML|GNPS-G1_004_20eV.mzML|GNPS-G1_003_20eV.mzML|GNPS-G1_005_20eV.mzML
M+H	0	8320	74	emodin CollisionEnergy:102040	Commercial	JGI	G5,G6	0.0	0.0	0.0	0.0	2.0	1.0	http://gnps.ucsd.edu/ProteoSAFe/gnpslibraryspectrum.jsp?SpectrumID=CCMSLIB00010107446	https://gnps.ucsd.edu//ProteoSAFe/result.jsp?task=2c80ff4b1e2a49fea7e844644198bbf3&view=cluster_details&protein=8320&show=true	https://gnps.ucsd.edu/ProteoSAFe/result.jsp?view=network_displayer&componentindex=74&task=2c80ff4b1e2a49fea7e844644198bbf3&show=true	"InChI=1S/C15H10O5/c1-6-2-8-12(10(17)3-6)15(20)13-9(14(8)19)4-7(16)5-11(13)18/h2-5,16-18H,1H3"	Orbitrap	LC-ESI	Positive	3	2.1058e+16	0.7170770000000001	77687.6	8320	3	292118	Trent Northen	292118	0.0	3720226666666660	FALSE	8320	6	Cc1cc(O)c2c(c1)C(=O)c1cc(O)cc(O)c1C2=O	CCMSLIB00010107446	95961.8	nan	GNPS-G1_020_20eV.mzML|GNPS-G1_018_20eV.mzML|GM(+)-LC-22M006-GNPS_20eV_FT120h.mzXML
	0	8297	-1				G3,G4	0.0	0.0	1.0	2.0	0.0	0.0		https://gnps.ucsd.edu//ProteoSAFe/result.jsp?task=2c80ff4b1e2a49fea7e844644198bbf3&view=cluster_details&protein=8297&show=true	https://gnps.ucsd.edu/ProteoSAFe/result.jsp?view=network_displayer&componentindex=-1&task=2c80ff4b1e2a49fea7e844644198bbf3&show=true									8297	3	290285		290285	0.0	7804366666666660	FALSE	8297				353991.0		GM(+)-LC-22M006-GNPS_20eV_FT72h.mzXML|GM(+)-LC-22M006-GNPS_20eV_FT82h.mzXML
	0	8805	-1				G2,G5	0.0	1.0	0.0	0.0	1.0	0.0		https://gnps.ucsd.edu//ProteoSAFe/result.jsp?task=2c80ff4b1e2a49fea7e844644198bbf3&view=cluster_details&protein=8805&show=true	https://gnps.ucsd.edu/ProteoSAFe/result.jsp?view=network_displayer&componentindex=-1&task=2c80ff4b1e2a49fea7e844644198bbf3&show=true									8805	2	465188		465188	0.0	2954645	FALSE	8805				646174.0		GM(+)-LC-22M006-GNPS_20eV_FT0h.mzXML|GM(+)-LC-22M006-GNPS_20eV_FT96h.mzXML
	0	8546	-1				G1,G2	4.0	2.0	0.0	0.0	0.0	0.0		https://gnps.ucsd.edu//ProteoSAFe/result.jsp?task=2c80ff4b1e2a49fea7e844644198bbf3&view=cluster_details&protein=8546&show=true	https://gnps.ucsd.edu/ProteoSAFe/result.jsp?view=network_displayer&componentindex=-1&task=2c80ff4b1e2a49fea7e844644198bbf3&show=true									8546	6	408151		408151	0.0	1.59321e+16	FALSE	8546				91637.7		GM(+)-LC-22M006-GNPS_20eV_FT0h.mzXML|GM(+)-LC-22M006-GNPS_20eV_Mel.mzXML
M-H	0	5312	34	Atranol	Isolated	Damien OLIVIER	G1,G2,G3,G4,G5,G6	13.0	11.0	14.0	14.0	21.0	14.0	http://gnps.ucsd.edu/ProteoSAFe/gnpslibraryspectrum.jsp?SpectrumID=CCMSLIB00004751325	https://gnps.ucsd.edu//ProteoSAFe/result.jsp?task=2c80ff4b1e2a49fea7e844644198bbf3&view=cluster_details&protein=5312&show=true	https://gnps.ucsd.edu/ProteoSAFe/result.jsp?view=network_displayer&componentindex=34&task=2c80ff4b1e2a49fea7e844644198bbf3&show=true	InChI=1S/C8H8O3/c1-5-2-7(10)6(4-9)8(11)3-5/h2-4,10-11H,1H3	qTof	LC-ESI	Negative	3	4.6124e+16	0.7149260000000001	305378.0	5312	87	104915	Joel BOUSTIE Pierre LE POGAM	104915	0.0	5693125977011490	FALSE	5312	11	CC1=CC(=C(C(=C1)O)C=O)O	CCMSLIB00004751325	5237460.0	nan	GM(+)-LC-22M006-GNPS_20eV_FT0h.mzXML|GNPS-G1_018_20eV.mzML|GM(+)-LC-22M006-GNPS_20eV_FT82h.mzXML|GNPS-G1_010_20eV.mzML|GNPS-G1_004_20eV.mzML|GM(+)-LC-22M006-GNPS_20eV_FT120h.mzXML|GNPS-G1_009_20eV.mzML|GNPS-G1_019_20eV.mzML|GNPS-G1_013_20eV.mzML|GNPS-G1_002_20eV.mzML|GNPS-G1_006_20eV.mzML|GNPS-G1_011_20eV.mzML|GNPS-G1_003_20eV.mzML|GNPS-G1_001_20eV.mzML|GM(+)-LC-22M006-GNPS_20eV_Mel.mzXML|GNPS-G1…
M+H	0	8622	20	Spectral Match to Decaethylene glycol from NIST14	Isolated	Data deposited by amelnik	G1,G2,G5	1.0	4.0	0.0	0.0	2.0	0.0	http://gnps.ucsd.edu/ProteoSAFe/gnpslibraryspectrum.jsp?SpectrumID=CCMSLIB00003136855	https://gnps.ucsd.edu//ProteoSAFe/result.jsp?task=2c80ff4b1e2a49fea7e844644198bbf3&view=cluster_details&protein=8622&show=true	https://gnps.ucsd.edu/ProteoSAFe/result.jsp?view=network_displayer&componentindex=20&task=2c80ff4b1e2a49fea7e844644198bbf3&show=true	InChI=1S/C20H42O11/c21-1-3-23-5-7-25-9-11-27-13-15-29-17-19-31-20-18-30-16-14-28-12-10-26-8-6-24-4-2-22/h21-22H,1-20H2	QQQ	ESI	Positive	3	27.0	0.868793	58787.7	8622	7	432.28	Data from Rob Knight	432.28	0.0	3286932857142850	FALSE	8622	11	C(COCCOCCOCCOCCOCCOCCOCCOCCOCCO)O	CCMSLIB00003136855	265543.0	nan	GNPS-G1_001_20eV.mzML|GNPS-G1_008_20eV.mzML|GNPS-G1_018_20eV.mzML|GNPS-G1_007_20eV.mzML|GNPS-G1_006_20eV.mzML|GNPS-G1_017_20eV.mzML|GNPS-G1_005_20eV.mzML
	0	8881	-1				G4,G6	0.0	0.0	0.0	1.0	0.0	1.0		https://gnps.ucsd.edu//ProteoSAFe/result.jsp?task=2c80ff4b1e2a49fea7e844644198bbf3&view=cluster_details&protein=8881&show=true	https://gnps.ucsd.edu/ProteoSAFe/result.jsp?view=network_displayer&componentindex=-1&task=2c80ff4b1e2a49fea7e844644198bbf3&show=true									8881	2	526212		526212	0.0	2.79333e+16	FALSE	8881				57566.9		GNPS-G1_024_20eV.mzML|GNPS-G1_013_20eV.mzML
	0	10584	20				G1,G2	10.0	14.0	0.0	0.0	0.0	0.0		https://gnps.ucsd.edu//ProteoSAFe/result.jsp?task=2c80ff4b1e2a49fea7e844644198bbf3&view=cluster_details&protein=10584&show=true	https://gnps.ucsd.edu/ProteoSAFe/result.jsp?view=network_displayer&componentindex=20&task=2c80ff4b1e2a49fea7e844644198bbf3&show=true									10584	24	689649		689649	0.0	6463690416666660	FALSE	10584				2144960.0		GNPS-G1_001_20eV.mzML|GNPS-G1_008_20eV.mzML|GNPS-G1_007_20eV.mzML|GNPS-G1_002_20eV.mzML|GNPS-G1_006_20eV.mzML|GNPS-G1_004_20eV.mzML|GNPS-G1_003_20eV.mzML|GNPS-G1_005_20eV.mzML
M-H2O+H	0	8414	60	Massbank:PR310825 N-Fructosyl isoleucine	Isolated	Massbank	G1,G2,G3,G4,G5,G6	25.0	29.0	30.0	29.0	33.0	31.0	http://gnps.ucsd.edu/ProteoSAFe/gnpslibraryspectrum.jsp?SpectrumID=CCMSLIB00005743748	https://gnps.ucsd.edu//ProteoSAFe/result.jsp?task=2c80ff4b1e2a49fea7e844644198bbf3&view=cluster_details&protein=8414&show=true	https://gnps.ucsd.edu/ProteoSAFe/result.jsp?view=network_displayer&componentindex=60&task=2c80ff4b1e2a49fea7e844644198bbf3&show=true	1S/C12H23NO7/c1-3-6(2)8(11(17)18)13-5-12(19)10(16)9(15)7(4-14)20-12/h6-10,13-16,19H,3-5H2,1-2H3,(H,17,18)	qTof	ESI	Positive	3	18.01	0.81135	65219.4	8414	177	294155	Massbank	294155	0.0	1.13327e+16	FALSE	8414	9	O=C(O)C(NCC1(O)(OC(CO)C(O)C1(O)))C(C)CC	CCMSLIB00005743748	2796950000000	nan	GNPS-G1_018_20eV.mzML|GNPS-G1_010_20eV.mzML|GNPS-G1_004_20eV.mzML|GNPS-G1_009_20eV.mzML|GNPS-G1_019_20eV.mzML|GNPS-G1_013_20eV.mzML|GNPS-G1_002_20eV.mzML|GNPS-G1_006_20eV.mzML|GNPS-G1_011_20eV.mzML|GNPS-G1_017_20eV.mzML|GNPS-G1_003_20eV.mzML|GNPS-G1_001_20eV.mzML|GNPS-G1_020_20eV.mzML|GNPS-G1_012_20eV.mzML|GNPS-G1_021_20eV.mzML|GNPS-G1_014_20eV.mzML|GNPS-G1_008_20eV.mzML|GNPS-G1_015_20eV.mzML|GNP…
[M+H]+	0	7515	23	Massbank:KO004272 Zalcitabine|2',3'-Dideoxycytidine	Isolated	Massbank	G1,G2,G3,G4,G5,G6	3.0	4.0	11.0	12.0	13.0	12.0	http://gnps.ucsd.edu/ProteoSAFe/gnpslibraryspectrum.jsp?SpectrumID=CCMSLIB00000221068	https://gnps.ucsd.edu//ProteoSAFe/result.jsp?task=2c80ff4b1e2a49fea7e844644198bbf3&view=cluster_details&protein=7515&show=true	https://gnps.ucsd.edu/ProteoSAFe/result.jsp?view=network_displayer&componentindex=23&task=2c80ff4b1e2a49fea7e844644198bbf3&show=true	1S/C9H13N3O3/c10-7-3-4-12(9(14)11-7)8-2-1-6(5-13)15-8/h3-4,6,8,13H,1-2,5H2,(H2,10,11,14)/t6-,8+/m0/s1	LC-ESI-QQ	ESI	Positive	3	1.4107e+16	0.795199	66542.4	7515	55	226107	Putative Massbank Match	226107	0.0	2.89812e+16	FALSE	7515	6	OCC(C2)OC(C2)N(C=1)C(=O)N=C(N)C1	CCMSLIB00000221068	242410000000	nan	GNPS-G1_018_20eV.mzML|GNPS-G1_010_20eV.mzML|GNPS-G1_009_20eV.mzML|GNPS-G1_019_20eV.mzML|GNPS-G1_013_20eV.mzML|GNPS-G1_002_20eV.mzML|GNPS-G1_006_20eV.mzML|GNPS-G1_011_20eV.mzML|GNPS-G1_017_20eV.mzML|GNPS-G1_003_20eV.mzML|GNPS-G1_001_20eV.mzML|GNPS-G1_020_20eV.mzML|GNPS-G1_012_20eV.mzML|GNPS-G1_021_20eV.mzML|GNPS-G1_014_20eV.mzML|GNPS-G1_008_20eV.mzML|GNPS-G1_015_20eV.mzML|GNPS-G1_024_20eV.mzML|GNP…
	0	3312	-1				G1,G2	11.0	12.0	0.0	0.0	0.0	0.0		https://gnps.ucsd.edu//ProteoSAFe/result.jsp?task=2c80ff4b1e2a49fea7e844644198bbf3&view=cluster_details&protein=3312&show=true	https://gnps.ucsd.edu/ProteoSAFe/result.jsp?view=network_displayer&componentindex=-1&task=2c80ff4b1e2a49fea7e844644198bbf3&show=true									3312	23	98984		98984	0.0	6669991304347820	FALSE	3312				1182320000000		GNPS-G1_001_20eV.mzML|GNPS-G1_008_20eV.mzML|GNPS-G1_007_20eV.mzML|GNPS-G1_002_20eV.mzML|GNPS-G1_006_20eV.mzML|GNPS-G1_004_20eV.mzML|GNPS-G1_003_20eV.mzML|GNPS-G1_005_20eV.mzML
M+H	0	6374	-1	Vanillin - 40.0 eV	Isolated	Data Collector	G1,G2,G3,G4,G6	8.0	6.0	7.0	5.0	0.0	7.0	http://gnps.ucsd.edu/ProteoSAFe/gnpslibraryspectrum.jsp?SpectrumID=CCMSLIB00006113693	https://gnps.ucsd.edu//ProteoSAFe/result.jsp?task=2c80ff4b1e2a49fea7e844644198bbf3&view=cluster_details&protein=6374&show=true	https://gnps.ucsd.edu/ProteoSAFe/result.jsp?view=network_displayer&componentindex=-1&task=2c80ff4b1e2a49fea7e844644198bbf3&show=true	InChI=1S/C8H8O3/c1-11-8-4-6(5-9)2-3-7(8)10/h2-5,10H,1H3	Orbitrap	ESI	Positive	1	100742	0.8921620000000001	6582.07	6374	33	154062	PI	154062	0.0	2.99864e+16	FALSE	6374	6	COc1cc(ccc1O)C=O	CCMSLIB00006113693	860837.0	nan	GNPS-G1_001_20eV.mzML|GNPS-G1_008_20eV.mzML|GNPS-G1_009_20eV.mzML|GNPS-G1_012_20eV.mzML|GNPS-G1_015_20eV.mzML|GNPS-G1_024_20eV.mzML|GNPS-G1_007_20eV.mzML|GNPS-G1_002_20eV.mzML|GNPS-G1_013_20eV.mzML|GNPS-G1_023_20eV.mzML|GNPS-G1_021_20eV.mzML|GNPS-G1_006_20eV.mzML|GNPS-G1_011_20eV.mzML|GNPS-G1_014_20eV.mzML|GNPS-G1_022_20eV.mzML|GNPS-G1_010_20eV.mzML|GNPS-G1_004_20eV.mzML|GNPS-G1_003_20eV.mzML|GNP…
M+H-H2O	0	8062	-1	Spectral Match to cis,cis-9,12-Octadecadien-1-ol from NIST14	Isolated	Data deposited by pmallard	G5	0.0	0.0	0.0	0.0	7.0	0.0	http://gnps.ucsd.edu/ProteoSAFe/gnpslibraryspectrum.jsp?SpectrumID=CCMSLIB00003135120	https://gnps.ucsd.edu//ProteoSAFe/result.jsp?task=2c80ff4b1e2a49fea7e844644198bbf3&view=cluster_details&protein=8062&show=true	https://gnps.ucsd.edu/ProteoSAFe/result.jsp?view=network_displayer&componentindex=-1&task=2c80ff4b1e2a49fea7e844644198bbf3&show=true	nan	HCD	ESI	Positive	3	29974	0.762167	120253.0	8062	7	279232	Data from Wolfender/Litaudon	279232	0.0	5908878571428570	FALSE	8062	7	nan	CCMSLIB00003135120	275680.0	nan	GNPS-G1_019_20eV.mzML|GNPS-G1_020_20eV.mzML
	0	3298	-1				G1,G2	9.0	11.0	0.0	0.0	0.0	0.0		https://gnps.ucsd.edu//ProteoSAFe/result.jsp?task=2c80ff4b1e2a49fea7e844644198bbf3&view=cluster_details&protein=3298&show=true	https://gnps.ucsd.edu/ProteoSAFe/result.jsp?view=network_displayer&componentindex=-1&task=2c80ff4b1e2a49fea7e844644198bbf3&show=true									3298	20	98984		98984	0.0	5184938	FALSE	3298				1952330.0		GNPS-G1_008_20eV.mzML|GNPS-G1_007_20eV.mzML|GNPS-G1_002_20eV.mzML|GNPS-G1_006_20eV.mzML|GNPS-G1_004_20eV.mzML|GNPS-G1_003_20eV.mzML|GNPS-G1_005_20eV.mzML
	0	8342	6				G1,G2,G3,G6	3.0	1.0	1.0	0.0	0.0	8.0		https://gnps.ucsd.edu//ProteoSAFe/result.jsp?task=2c80ff4b1e2a49fea7e844644198bbf3&view=cluster_details&protein=8342&show=true	https://gnps.ucsd.edu/ProteoSAFe/result.jsp?view=network_displayer&componentindex=6&task=2c80ff4b1e2a49fea7e844644198bbf3&show=true									8342	13	292921		292921	0.0	7585484615384610	FALSE	8342				2628950.0		GM(+)-LC-22M006-GNPS_20eV_FT0h.mzXML|GM(+)-LC-22M006-GNPS_20eV_FT72h.mzXML|GM(+)-LC-22M006-GNPS_20eV_FT120h.mzXML|GM(+)-LC-22M006-GNPS_20eV_Mel.mzXML
	0	7356	23				G1,G2,G4,G5	7.0	6.0	0.0	1.0	6.0	0.0		https://gnps.ucsd.edu//ProteoSAFe/result.jsp?task=2c80ff4b1e2a49fea7e844644198bbf3&view=cluster_details&protein=7356&show=true	https://gnps.ucsd.edu/ProteoSAFe/result.jsp?view=network_displayer&componentindex=23&task=2c80ff4b1e2a49fea7e844644198bbf3&show=true									7356	20	210112		210112	0.0	28635205	FALSE	7356				605655.0		GNPS-G1_020_20eV.mzML|GNPS-G1_008_20eV.mzML|GNPS-G1_019_20eV.mzML|GNPS-G1_018_20eV.mzML|GNPS-G1_007_20eV.mzML|GNPS-G1_002_20eV.mzML|GNPS-G1_006_20eV.mzML|GNPS-G1_016_20eV.mzML|GNPS-G1_017_20eV.mzML|GNPS-G1_004_20eV.mzML|GNPS-G1_003_20eV.mzML|GNPS-G1_001_20eV.mzML
	0	9171	30				G4,G6	0.0	0.0	0.0	1.0	0.0	1.0		https://gnps.ucsd.edu//ProteoSAFe/result.jsp?task=2c80ff4b1e2a49fea7e844644198bbf3&view=cluster_details&protein=9171&show=true	https://gnps.ucsd.edu/ProteoSAFe/result.jsp?view=network_displayer&componentindex=30&task=2c80ff4b1e2a49fea7e844644198bbf3&show=true									9171	2	566427		566427	0.0	8123924999999990	FALSE	9171				198769.0		GNPS-G1_024_20eV.mzML|GNPS-G1_016_20eV.mzML
	0	7860	-1				G3,G5	0.0	0.0	1.0	0.0	1.0	0.0		https://gnps.ucsd.edu//ProteoSAFe/result.jsp?task=2c80ff4b1e2a49fea7e844644198bbf3&view=cluster_details&protein=7860&show=true	https://gnps.ucsd.edu/ProteoSAFe/result.jsp?view=network_displayer&componentindex=-1&task=2c80ff4b1e2a49fea7e844644198bbf3&show=true									7860	2	273145		273145	0.0	168997	FALSE	7860				23019.5		GM(+)-LC-22M006-GNPS_20eV_FT72h.mzXML|GM(+)-LC-22M006-GNPS_20eV_FT96h.mzXML
M+H	0	8564	-1	Massbank:EQ364008 Fentanyl|N-phenyl-N-[1-(2-phenylethyl)piperidin-4-yl]propanamide	Isolated	Massbank	G1,G5	2.0	0.0	0.0	0.0	1.0	0.0	http://gnps.ucsd.edu/ProteoSAFe/gnpslibraryspectrum.jsp?SpectrumID=CCMSLIB00005736282	https://gnps.ucsd.edu//ProteoSAFe/result.jsp?task=2c80ff4b1e2a49fea7e844644198bbf3&view=cluster_details&protein=8564&show=true	https://gnps.ucsd.edu/ProteoSAFe/result.jsp?view=network_displayer&componentindex=-1&task=2c80ff4b1e2a49fea7e844644198bbf3&show=true	1S/C22H28N2O/c1-2-22(25)24(20-11-7-4-8-12-20)21-14-17-23(18-15-21)16-13-19-9-5-3-6-10-19/h3-12,21H,2,13-18H2,1H3	Hybrid FT	ESI	Positive	3	71936	0.760336	213316.0	8564	3	409163	Massbank	409163	0.0	676082	FALSE	8564	7	CCC(=O)N(C1CCN(CC1)CCC2=CC=CC=C2)C3=CC=CC=C3	CCMSLIB00005736282	49948.3	nan	GM(+)-LC-22M006-GNPS_20eV_FT96h.mzXML|GM(+)-LC-22M006-GNPS_20eV_Mel.mzXML
	0	10714	-1				G2	0.0	5.0	0.0	0.0	0.0	0.0		https://gnps.ucsd.edu//ProteoSAFe/result.jsp?task=2c80ff4b1e2a49fea7e844644198bbf3&view=cluster_details&protein=10714&show=true	https://gnps.ucsd.edu/ProteoSAFe/result.jsp?view=network_displayer&componentindex=-1&task=2c80ff4b1e2a49fea7e844644198bbf3&show=true									10714	5	1945.64		973318	0.0	523372	FALSE	10714				46452.2		GNPS-G1_008_20eV.mzML|GNPS-G1_006_20eV.mzML|GNPS-G1_007_20eV.mzML
[M-H]-	0	7354	80	rubiadin	isolated	MoNA:VF-NPL-QTOF001768	G5	0.0	0.0	0.0	0.0	4.0	0.0	http://gnps.ucsd.edu/ProteoSAFe/gnpslibraryspectrum.jsp?SpectrumID=CCMSLIB00004719504	https://gnps.ucsd.edu//ProteoSAFe/result.jsp?task=2c80ff4b1e2a49fea7e844644198bbf3&view=cluster_details&protein=7354&show=true	https://gnps.ucsd.edu/ProteoSAFe/result.jsp?view=network_displayer&componentindex=80&task=2c80ff4b1e2a49fea7e844644198bbf3&show=true	InChI=1S/C15H10O4/c1711(16)61012(13(7)17)15(19)953248(9)14(10)18/h26,1617H,1H3	ESI-QTOF	nan	negative	3	42.96	0.7096899999999999	169768.0	7354	4	210091	MoNA	210091	0.0	4864135	FALSE	7354	6	nan	CCMSLIB00004719504	107566.0	nan	GNPS-G1_019_20eV.mzML|GNPS-G1_020_20eV.mzML
[M+H]+	0	7107	64	L-leucine	Commercial	Michael Witting	G1,G2	2.0	1.0	0.0	0.0	0.0	0.0	http://gnps.ucsd.edu/ProteoSAFe/gnpslibraryspectrum.jsp?SpectrumID=CCMSLIB00006581654	https://gnps.ucsd.edu//ProteoSAFe/result.jsp?task=2c80ff4b1e2a49fea7e844644198bbf3&view=cluster_details&protein=7107&show=true	https://gnps.ucsd.edu/ProteoSAFe/result.jsp?view=network_displayer&componentindex=64&task=2c80ff4b1e2a49fea7e844644198bbf3&show=true	"InChI=1S/C6H13NO2/c1-4(2)3-5(7)6(8)9/h4-5H,3,7H2,1-2H3,(H,8,9)/t5-/m0/s1"	qTof	LC-ESI	Positive	1	49979	0.7276819999999999	378336.0	7107	3	182081	Michael Witting	182081	0.0	1.01112e+16	FALSE	7107	6	CC(C)C[C@@H](C(=O)O)N	CCMSLIB00006581654	132325.0	nan	GNPS-G1_006_20eV.mzML|GNPS-G1_002_20eV.mzML|GNPS-G1_001_20eV.mzML
	0	3283	21				G1,G2	7.0	7.0	0.0	0.0	0.0	0.0		https://gnps.ucsd.edu//ProteoSAFe/result.jsp?task=2c80ff4b1e2a49fea7e844644198bbf3&view=cluster_details&protein=3283&show=true	https://gnps.ucsd.edu/ProteoSAFe/result.jsp?view=network_displayer&componentindex=21&task=2c80ff4b1e2a49fea7e844644198bbf3&show=true									3283	14	98984		98984	0.0	4.47059e+16	FALSE	3283				7585200.0		GNPS-G1_001_20eV.mzML|GNPS-G1_008_20eV.mzML|GNPS-G1_007_20eV.mzML|GNPS-G1_002_20eV.mzML|GNPS-G1_006_20eV.mzML|GNPS-G1_004_20eV.mzML|GNPS-G1_003_20eV.mzML|GNPS-G1_005_20eV.mzML
	0	9164	30				G3,G4,G5,G6	0.0	0.0	1.0	2.0	1.0	4.0		https://gnps.ucsd.edu//ProteoSAFe/result.jsp?task=2c80ff4b1e2a49fea7e844644198bbf3&view=cluster_details&protein=9164&show=true	https://gnps.ucsd.edu/ProteoSAFe/result.jsp?view=network_displayer&componentindex=30&task=2c80ff4b1e2a49fea7e844644198bbf3&show=true									9164	8	566427		566427	0.0	747327125	FALSE	9164				652432.0		GNPS-G1_012_20eV.mzML|GNPS-G1_015_20eV.mzML|GNPS-G1_018_20eV.mzML|GNPS-G1_024_20eV.mzML|GNPS-G1_016_20eV.mzML|GNPS-G1_022_20eV.mzML
[M-H]-	0	8938	-1	5-[[17-(5,6-dihydroxy-6-methylheptan-2-yl)-3,12-dihydroxy-4,4,10,13,14-pentamethyl-2,3,5,6,7,11,12,15,16,17-decahydro-1H-cyclopenta[a]phenanthren-2-yl]oxy]-3-hydroxy-3-methyl-5-oxopentanoic acid	isolated	MoNA:VF-NPL-QEHF023437	G1,G2	4.0	5.0	0.0	0.0	0.0	0.0	http://gnps.ucsd.edu/ProteoSAFe/gnpslibraryspectrum.jsp?SpectrumID=CCMSLIB00004714500	https://gnps.ucsd.edu//ProteoSAFe/result.jsp?task=2c80ff4b1e2a49fea7e844644198bbf3&view=cluster_details&protein=8938&show=true	https://gnps.ucsd.edu/ProteoSAFe/result.jsp?view=network_displayer&componentindex=-1&task=2c80ff4b1e2a49fea7e844644198bbf3&show=true	InChI=1S/C36H60O9/c1-20(10-13-26(37)32(4,5)43)21-14-15-35(8)22-11-12-25-31(2,3)30(42)24(45-29(41)19-33(6,44)18-28(39)40)17-34(25,7)23(22)16-27(38)36(21,35)9/h20-21,24-27,30,37-38,42-44H,10-19H2,1-9H3,(H,39,40)	ESI-QFT	nan	negative	3	95005	0.7043149999999999	149516.0	8938	9	540411	MoNA	540411	0.0	8186683333333330	FALSE	8938	6	CC(CCC(O)C(C)(C)O)C1CCC2(C)C3=C(CC(O)C12C)C1(C)CC(OC(=O)CC(C)(O)CC(=O)O)C(O)C(C)(C)C1CC3	CCMSLIB00004714500	1081820.0	nan	GNPS-G1_001_20eV.mzML|GNPS-G1_008_20eV.mzML|GNPS-G1_007_20eV.mzML|GNPS-G1_002_20eV.mzML|GNPS-G1_006_20eV.mzML|GNPS-G1_004_20eV.mzML|GNPS-G1_005_20eV.mzML
	0	10651	-1				G1,G2	1.0	1.0	0.0	0.0	0.0	0.0		https://gnps.ucsd.edu//ProteoSAFe/result.jsp?task=2c80ff4b1e2a49fea7e844644198bbf3&view=cluster_details&protein=10651&show=true	https://gnps.ucsd.edu/ProteoSAFe/result.jsp?view=network_displayer&componentindex=-1&task=2c80ff4b1e2a49fea7e844644198bbf3&show=true									10651	2	716276		716276	0.0	308927	FALSE	10651				52528.6		GNPS-G1_005_20eV.mzML|GM(+)-LC-22M006-GNPS_20eV_Mel.mzXML
	0	8911	-1				G3	0.0	0.0	2.0	0.0	0.0	0.0		https://gnps.ucsd.edu//ProteoSAFe/result.jsp?task=2c80ff4b1e2a49fea7e844644198bbf3&view=cluster_details&protein=8911&show=true	https://gnps.ucsd.edu/ProteoSAFe/result.jsp?view=network_displayer&componentindex=-1&task=2c80ff4b1e2a49fea7e844644198bbf3&show=true									8911	2	536168		536168	0.0	7724795	FALSE	8911				350109.0		GM(+)-LC-22M006-GNPS_20eV_FT72h.mzXML
	0	9247	57				G3,G4,G6	0.0	0.0	4.0	4.0	0.0	5.0		https://gnps.ucsd.edu//ProteoSAFe/result.jsp?task=2c80ff4b1e2a49fea7e844644198bbf3&view=cluster_details&protein=9247&show=true	https://gnps.ucsd.edu/ProteoSAFe/result.jsp?view=network_displayer&componentindex=57&task=2c80ff4b1e2a49fea7e844644198bbf3&show=true									9247	13	566427		566427	0.0	6833453846153840	FALSE	9247				693679.0		GNPS-G1_009_20eV.mzML|GNPS-G1_012_20eV.mzML|GNPS-G1_015_20eV.mzML|GNPS-G1_013_20eV.mzML|GNPS-G1_023_20eV.mzML|GNPS-G1_021_20eV.mzML|GNPS-G1_011_20eV.mzML|GNPS-G1_016_20eV.mzML|GNPS-G1_022_20eV.mzML|GNPS-G1_010_20eV.mzML
	0	7636	-1				G1,G2,G3	11.0	9.0	1.0	0.0	0.0	0.0		https://gnps.ucsd.edu//ProteoSAFe/result.jsp?task=2c80ff4b1e2a49fea7e844644198bbf3&view=cluster_details&protein=7636&show=true	https://gnps.ucsd.edu/ProteoSAFe/result.jsp?view=network_displayer&componentindex=-1&task=2c80ff4b1e2a49fea7e844644198bbf3&show=true									7636	21	233081		233081	0.0	3.53616e+16	FALSE	7636				539255.0		GNPS-G1_001_20eV.mzML|GNPS-G1_008_20eV.mzML|GNPS-G1_007_20eV.mzML|GNPS-G1_002_20eV.mzML|GNPS-G1_006_20eV.mzML|GNPS-G1_010_20eV.mzML|GNPS-G1_004_20eV.mzML|GNPS-G1_003_20eV.mzML|GNPS-G1_005_20eV.mzML
[M+Na]+	0	6465	-1	geraniol	Commercial standard	BMDMS-NP	G1,G2,G3,G4,G5,G6	20.0	21.0	10.0	8.0	11.0	8.0	http://gnps.ucsd.edu/ProteoSAFe/gnpslibraryspectrum.jsp?SpectrumID=CCMSLIB00006363659	https://gnps.ucsd.edu//ProteoSAFe/result.jsp?task=2c80ff4b1e2a49fea7e844644198bbf3&view=cluster_details&protein=6465&show=true	https://gnps.ucsd.edu/ProteoSAFe/result.jsp?view=network_displayer&componentindex=-1&task=2c80ff4b1e2a49fea7e844644198bbf3&show=true	InChI=1S/C10H18O/c1-9(2)5-4-6-10(3)7-8-11/h5,7,11H,4,6,8H2,1-3H3	Orbitrap	ESI	Positive	1	14091	0.819448	79551.8	6465	78	163039	BMDMS-NP	163039	0.0	2865077435897430	FALSE	6465	6	OCC=C(C)CCC=C(C)C	CCMSLIB00006363659	5323550.0	nan	GM(+)-LC-22M006-GNPS_20eV_FT0h.mzXML|GNPS-G1_018_20eV.mzML|GNPS-G1_010_20eV.mzML|GNPS-G1_004_20eV.mzML|GNPS-G1_009_20eV.mzML|GNPS-G1_019_20eV.mzML|GNPS-G1_013_20eV.mzML|GNPS-G1_002_20eV.mzML|GNPS-G1_006_20eV.mzML|GNPS-G1_011_20eV.mzML|GNPS-G1_003_20eV.mzML|GNPS-G1_001_20eV.mzML|GNPS-G1_020_20eV.mzML|GM(+)-LC-22M006-GNPS_20eV_Mel.mzXML|GNPS-G1_012_20eV.mzML|GNPS-G1_022_20eV.mzML|GNPS-G1_021_20eV.m…
M+H	0	7691	29	N,N-dimethyl-proline-proline betaine	Lysate	fcneto	G3,G4,G5,G6	0.0	0.0	3.0	4.0	1.0	2.0	http://gnps.ucsd.edu/ProteoSAFe/gnpslibraryspectrum.jsp?SpectrumID=CCMSLIB00008851523	https://gnps.ucsd.edu//ProteoSAFe/result.jsp?task=2c80ff4b1e2a49fea7e844644198bbf3&view=cluster_details&protein=7691&show=true	https://gnps.ucsd.edu/ProteoSAFe/result.jsp?view=network_displayer&componentindex=29&task=2c80ff4b1e2a49fea7e844644198bbf3&show=true	InChI=1S/C12H20N2O3/c1-14(2)8-4-6-10(14)11(15)13-7-3-5-9(13)12(16)17/h9-10H,3-8H2,1-2H3/p+1	qTof	LC-ESI	Positive	3	0.0	0.8467819999999999	0.0	7691	10	241155	Fausto Carnevale Neto	241155	0.0	1013083	FALSE	7691	6	O=C(N1C(C(O)=O)CCC1)C2CCC[N+]2(C)C	CCMSLIB00008851523	581988.0	nan	GNPS-G1_020_20eV.mzML|GNPS-G1_009_20eV.mzML|GNPS-G1_012_20eV.mzML|GNPS-G1_015_20eV.mzML|GNPS-G1_024_20eV.mzML|GNPS-G1_013_20eV.mzML|GNPS-G1_023_20eV.mzML|GNPS-G1_011_20eV.mzML|GNPS-G1_014_20eV.mzML|GNPS-G1_016_20eV.mzML
[M+H]+	0	7373	83	(4S,5Z,6S)-4-(2-methoxy-2-oxoethyl)-5-[2-[(E)-3-phenylprop-2-enoyl]oxyethylidene]-6-[(2S,3R,4S,5S,6R)-3,4,5-trihydroxy-6-(hydroxymethyl)oxan-2-yl]oxy-4H-pyran-3-carboxylic acid	isolated	MoNA:VF-NPL-QTOF001464	G1,G2,G3,G4,G5,G6	8.0	6.0	5.0	7.0	6.0	8.0	http://gnps.ucsd.edu/ProteoSAFe/gnpslibraryspectrum.jsp?SpectrumID=CCMSLIB00004719148	https://gnps.ucsd.edu//ProteoSAFe/result.jsp?task=2c80ff4b1e2a49fea7e844644198bbf3&view=cluster_details&protein=7373&show=true	https://gnps.ucsd.edu/ProteoSAFe/result.jsp?view=network_displayer&componentindex=83&task=2c80ff4b1e2a49fea7e844644198bbf3&show=true	InChI=1S/C11H10O4/c1139573411(12)158(7)610(9)142/h36H,12H3	ESI-QTOF	nan	positive	3	403099	0.833918	19467.3	7373	40	211096	MoNA	211096	0.0	28286395	FALSE	7373	7	nan	CCMSLIB00004719148	7213150.0	nan	GNPS-G1_018_20eV.mzML|GNPS-G1_010_20eV.mzML|GNPS-G1_004_20eV.mzML|GNPS-G1_009_20eV.mzML|GNPS-G1_019_20eV.mzML|GNPS-G1_013_20eV.mzML|GNPS-G1_002_20eV.mzML|GNPS-G1_006_20eV.mzML|GNPS-G1_011_20eV.mzML|GNPS-G1_017_20eV.mzML|GNPS-G1_003_20eV.mzML|GNPS-G1_001_20eV.mzML|GNPS-G1_020_20eV.mzML|GNPS-G1_012_20eV.mzML|GNPS-G1_021_20eV.mzML|GNPS-G1_014_20eV.mzML|GNPS-G1_008_20eV.mzML|GNPS-G1_015_20eV.mzML|GNP…
M+H	0	5796	40	L-(+)-Aspartic acid - 40.0 eV	Isolated	Data Collector	G5,G6	0.0	0.0	0.0	0.0	7.0	3.0	http://gnps.ucsd.edu/ProteoSAFe/gnpslibraryspectrum.jsp?SpectrumID=CCMSLIB00006113179	https://gnps.ucsd.edu//ProteoSAFe/result.jsp?task=2c80ff4b1e2a49fea7e844644198bbf3&view=cluster_details&protein=5796&show=true	https://gnps.ucsd.edu/ProteoSAFe/result.jsp?view=network_displayer&componentindex=40&task=2c80ff4b1e2a49fea7e844644198bbf3&show=true	InChI=1S/C4H7NO4/c5-2(4(8)9)1-3(6)7/h2H,1,5H2,(H,6,7)(H,8,9)/t2-/m0/s1	Orbitrap	ESI	Positive	1	502672	0.746894	37500.3	5796	10	129018	PI	129018	0.0	908172	FALSE	5796	6	C([C@@H](C(=O)O)N)C(=O)O	CCMSLIB00006113179	158253.0	nan	GM(+)-LC-22M006-GNPS_20eV_FT120h.mzXML|GM(+)-LC-22M006-GNPS_20eV_FT96h.mzXML
	0	7328	-1				G3,G4,G5,G6	0.0	0.0	1.0	1.0	1.0	1.0		https://gnps.ucsd.edu//ProteoSAFe/result.jsp?task=2c80ff4b1e2a49fea7e844644198bbf3&view=cluster_details&protein=7328&show=true	https://gnps.ucsd.edu/ProteoSAFe/result.jsp?view=network_displayer&componentindex=-1&task=2c80ff4b1e2a49fea7e844644198bbf3&show=true									7328	4	206084		206084	0.0	4.0435e+16	FALSE	7328				57805.9		GM(+)-LC-22M006-GNPS_20eV_FT96h.mzXML|GM(+)-LC-22M006-GNPS_20eV_FT72h.mzXML|GM(+)-LC-22M006-GNPS_20eV_FT120h.mzXML|GM(+)-LC-22M006-GNPS_20eV_FT82h.mzXML
	0	10530	20				G1,G2	16.0	13.0	0.0	0.0	0.0	0.0		https://gnps.ucsd.edu//ProteoSAFe/result.jsp?task=2c80ff4b1e2a49fea7e844644198bbf3&view=cluster_details&protein=10530&show=true	https://gnps.ucsd.edu/ProteoSAFe/result.jsp?view=network_displayer&componentindex=20&task=2c80ff4b1e2a49fea7e844644198bbf3&show=true									10530	29	603044		603044	0.0	4950645517241370	FALSE	10530				5160450.0		GNPS-G1_001_20eV.mzML|GNPS-G1_008_20eV.mzML|GNPS-G1_007_20eV.mzML|GNPS-G1_002_20eV.mzML|GNPS-G1_006_20eV.mzML|GNPS-G1_004_20eV.mzML|GNPS-G1_003_20eV.mzML|GNPS-G1_005_20eV.mzML
	0	10568	20				G1,G2	12.0	11.0	0.0	0.0	0.0	0.0		https://gnps.ucsd.edu//ProteoSAFe/result.jsp?task=2c80ff4b1e2a49fea7e844644198bbf3&view=cluster_details&protein=10568&show=true	https://gnps.ucsd.edu/ProteoSAFe/result.jsp?view=network_displayer&componentindex=20&task=2c80ff4b1e2a49fea7e844644198bbf3&show=true									10568	23	676297		676297	0.0	5585471304347820	FALSE	10568				7421600.0		GNPS-G1_001_20eV.mzML|GNPS-G1_008_20eV.mzML|GNPS-G1_007_20eV.mzML|GNPS-G1_002_20eV.mzML|GNPS-G1_006_20eV.mzML|GNPS-G1_004_20eV.mzML|GNPS-G1_003_20eV.mzML|GNPS-G1_005_20eV.mzML
	0	10647	-1				G1,G2	4.0	4.0	0.0	0.0	0.0	0.0		https://gnps.ucsd.edu//ProteoSAFe/result.jsp?task=2c80ff4b1e2a49fea7e844644198bbf3&view=cluster_details&protein=10647&show=true	https://gnps.ucsd.edu/ProteoSAFe/result.jsp?view=network_displayer&componentindex=-1&task=2c80ff4b1e2a49fea7e844644198bbf3&show=true									10647	8	710453		710453	0.0	404834875	FALSE	10647				1081310.0		GNPS-G1_001_20eV.mzML|GNPS-G1_008_20eV.mzML|GNPS-G1_007_20eV.mzML|GNPS-G1_002_20eV.mzML|GNPS-G1_006_20eV.mzML|GNPS-G1_003_20eV.mzML|GNPS-G1_005_20eV.mzML
[M+H]+	0	5311	34	4-hydroxycoumarin	Commercial standard	BMDMS-NP	G1,G2,G3,G4	15.0	11.0	1.0	1.0	0.0	0.0	http://gnps.ucsd.edu/ProteoSAFe/gnpslibraryspectrum.jsp?SpectrumID=CCMSLIB00006554709	https://gnps.ucsd.edu//ProteoSAFe/result.jsp?task=2c80ff4b1e2a49fea7e844644198bbf3&view=cluster_details&protein=5311&show=true	https://gnps.ucsd.edu/ProteoSAFe/result.jsp?view=network_displayer&componentindex=34&task=2c80ff4b1e2a49fea7e844644198bbf3&show=true	InChI=1S/C9H6O3/c10-7-5-9(11)12-8-4-2-1-3-6(7)8/h1-5,10H	Orbitrap	ESI	Positive	1	5963399999999990	0.706338	365763.0	5311	28	103406	BMDMS-NP	103406	0.0	1984325357142850	FALSE	5311	6	O=C1OC=2C=CC=CC2C(O)=C1	CCMSLIB00006554709	2612900.0	nan	GNPS-G1_001_20eV.mzML|GNPS-G1_008_20eV.mzML|GNPS-G1_007_20eV.mzML|GNPS-G1_002_20eV.mzML|GNPS-G1_006_20eV.mzML|GNPS-G1_016_20eV.mzML|GNPS-G1_010_20eV.mzML|GNPS-G1_004_20eV.mzML|GNPS-G1_003_20eV.mzML|GNPS-G1_005_20eV.mzML
[M+NH4]+	0	8479	38	(2E,4E,12Z)-N-(2-methylpropyl)octadeca-2,4,12-trienamide	isolated	MoNA:VF-NPL-QEHF010307	G2,G3,G4,G5,G6	0.0	14.0	11.0	2.0	7.0	24.0	http://gnps.ucsd.edu/ProteoSAFe/gnpslibraryspectrum.jsp?SpectrumID=CCMSLIB00004701370	https://gnps.ucsd.edu//ProteoSAFe/result.jsp?task=2c80ff4b1e2a49fea7e844644198bbf3&view=cluster_details&protein=8479&show=true	https://gnps.ucsd.edu/ProteoSAFe/result.jsp?view=network_displayer&componentindex=38&task=2c80ff4b1e2a49fea7e844644198bbf3&show=true	InChI=1S/C22H39NO/c1-4-5-6-7-8-9-10-11-12-13-14-15-16-17-18-19-22(24)23-20-21(2)3/h8-9,16-19,21H,4-7,10-15,20H2,1-3H3,(H,23,24)/b9-8-,17-16+,19-18+	ESI-QFT	nan	positive	3	55078	0.730726	156767.0	8479	58	296259	MoNA	296259	0.0	8397123965517240	FALSE	8479	7	CCCCC/C=C\\CCCCCC/C=C/C=C/C(O)=NCC(C)C	CCMSLIB00004701370	2877150.0	nan	GM(+)-LC-22M006-GNPS_20eV_FT96h.mzXML|GM(+)-LC-22M006-GNPS_20eV_FT0h.mzXML|GM(+)-LC-22M006-GNPS_20eV_FT72h.mzXML|GM(+)-LC-22M006-GNPS_20eV_FT120h.mzXML|GM(+)-LC-22M006-GNPS_20eV_FT82h.mzXML
[M-H2O+H]+	0	8349	-1	NCGC00384702-01!(2Z,6E,10E)-12-hydroxy-6,10-dimethyl-2-(4-methylpent-3-enyl)dodeca-2,6,10-trienoic acid [IIN-based: Match]	Commercial	lfnothias/robinschmid	G1,G2,G3,G4,G5,G6	8.0	8.0	8.0	21.0	26.0	25.0	http://gnps.ucsd.edu/ProteoSAFe/gnpslibraryspectrum.jsp?SpectrumID=CCMSLIB00005722017	https://gnps.ucsd.edu//ProteoSAFe/result.jsp?task=2c80ff4b1e2a49fea7e844644198bbf3&view=cluster_details&protein=8349&show=true	https://gnps.ucsd.edu/ProteoSAFe/result.jsp?view=network_displayer&componentindex=-1&task=2c80ff4b1e2a49fea7e844644198bbf3&show=true	InChI=1S/C20H32O3/c1-16(2)8-5-12-19(20(22)23)13-7-11-17(3)9-6-10-18(4)14-15-21/h8-9,13-14,21H,5-7,10-12,15H2,1-4H3,(H,22,23)/b17-9+,18-14+,19-13-	Orbitrap	LC-ESI	Positive	3	100212	0.703462	33048.0	8349	96	293211	Pieter Dorrestein	293211	0.0	5040325	FALSE	8349	9	CC(C)=CCC\\\\C(=C\\\\CC\\\\C(C)=C\\\\CC\\\\C(C)=C\\\\CO)C(O)=O	CCMSLIB00005722017	4679400.0	nan	GM(+)-LC-22M006-GNPS_20eV_FT0h.mzXML|GNPS-G1_020_20eV.mzML|GNPS-G1_009_20eV.mzML|GM(+)-LC-22M006-GNPS_20eV_Mel.mzXML|GNPS-G1_012_20eV.mzML|GNPS-G1_015_20eV.mzML|GNPS-G1_018_20eV.mzML|GNPS-G1_019_20eV.mzML|GM(+)-LC-22M006-GNPS_20eV_FT82h.mzXML|GNPS-G1_013_20eV.mzML|GNPS-G1_022_20eV.mzML|GNPS-G1_023_20eV.mzML|GNPS-G1_024_20eV.mzML|GNPS-G1_021_20eV.mzML|GNPS-G1_014_20eV.mzML|GNPS-G1_017_20eV.mzML|GM…
	0	8939	-1				G6	0.0	0.0	0.0	0.0	0.0	2.0		https://gnps.ucsd.edu//ProteoSAFe/result.jsp?task=2c80ff4b1e2a49fea7e844644198bbf3&view=cluster_details&protein=8939&show=true	https://gnps.ucsd.edu/ProteoSAFe/result.jsp?view=network_displayer&componentindex=-1&task=2c80ff4b1e2a49fea7e844644198bbf3&show=true									8939	2	540428		540428	0.0	9308145	FALSE	8939				29831.8		GM(+)-LC-22M006-GNPS_20eV_FT120h.mzXML
M+NH4	0	8837	-1	NCGC00180259-02!2-(hydroxymethyl)-6-[4-[(2S,3S)-3-(hydroxymethyl)-5-[(E)-3-hydroxyprop-1-enyl]-7-methoxy-2,3-dihydro-1-benzofuran-2-yl]-2-methoxyphenoxy]oxane-3,4,5-triol	isolated	lfnothias	G1,G2	3.0	1.0	0.0	0.0	0.0	0.0	http://gnps.ucsd.edu/ProteoSAFe/gnpslibraryspectrum.jsp?SpectrumID=CCMSLIB00000848476	https://gnps.ucsd.edu//ProteoSAFe/result.jsp?task=2c80ff4b1e2a49fea7e844644198bbf3&view=cluster_details&protein=8837&show=true	https://gnps.ucsd.edu/ProteoSAFe/result.jsp?view=network_displayer&componentindex=-1&task=2c80ff4b1e2a49fea7e844644198bbf3&show=true	InChI=1S/C26H32O11/c1-33-18-10-14(5-6-17(18)35-26-23(32)22(31)21(30)20(12-29)36-26)24-16(11-28)15-8-13(4-3-7-27)9-19(34-2)25(15)37-24/h3-6,8-10,16,20-24,26-32H,7,11-12H2,1-2H3/b4-3+/t16-,20?,21?,22?,23?,24-,26?/m1/s1	Maxis II HD Q-TOF Bruker	LC-ESI	positive	1	35036	0.872482	65095.2	8837	4	503192	Jadhav/Dorrestein	503192	0.0	3664555	FALSE	8837	15	COC1=C2O[C@@H]([C@H](CO)C2=CC(\\C=C\\CO)=C1)C3=CC(OC)=C(OC4OC(CO)C(O)C(O)C4O)C=C3	CCMSLIB00000848476	230522.0	nan	GNPS-G1_006_20eV.mzML|GNPS-G1_004_20eV.mzML|GNPS-G1_003_20eV.mzML|GNPS-G1_001_20eV.mzML
M+H	0	8814	82	nodakenin	Isolated	Eunah JEONG Seungju SON	G3,G4,G5,G6	0.0	0.0	12.0	12.0	12.0	12.0	http://gnps.ucsd.edu/ProteoSAFe/gnpslibraryspectrum.jsp?SpectrumID=CCMSLIB00010007786	https://gnps.ucsd.edu//ProteoSAFe/result.jsp?task=2c80ff4b1e2a49fea7e844644198bbf3&view=cluster_details&protein=8814&show=true	https://gnps.ucsd.edu/ProteoSAFe/result.jsp?view=network_displayer&componentindex=82&task=2c80ff4b1e2a49fea7e844644198bbf3&show=true	"1S/C20H24O9/c1-20(2,29-19-18(25)17(24)16(23)13(8-21)28-19)14-6-10-5-9-3-4-15(22)27-11(9)7-12(10)26-14/h3-5,7,13-14,16-19,21,23-25H,6,8H2,1-2H3/t13-,14-,16-,17+,18-,19+/m1/s1"	qTof	LC-ESI	Positive	1	619907	0.776479	151511.0	8814	48	471.14	Sang Hee SHIM Kyo Bin Kang	471.14	0.0	421373625	FALSE	8814	8	CC(C)([C@H]1CC2=C(O1)C=C3C(=C2)C=CC(=O)O3)O[C@H]4[C@@H]([C@H]([C@@H]([C@H](O4)CO)O)O)O	CCMSLIB00010007786	2047280000000	nan	GNPS-G1_020_20eV.mzML|GNPS-G1_009_20eV.mzML|GNPS-G1_012_20eV.mzML|GNPS-G1_015_20eV.mzML|GNPS-G1_018_20eV.mzML|GNPS-G1_019_20eV.mzML|GNPS-G1_022_20eV.mzML|GNPS-G1_013_20eV.mzML|GNPS-G1_023_20eV.mzML|GNPS-G1_024_20eV.mzML|GNPS-G1_021_20eV.mzML|GNPS-G1_011_20eV.mzML|GNPS-G1_014_20eV.mzML|GNPS-G1_017_20eV.mzML|GNPS-G1_010_20eV.mzML|GNPS-G1_016_20eV.mzML
	0	7789	-1				G3,G6	0.0	0.0	1.0	0.0	0.0	1.0		https://gnps.ucsd.edu//ProteoSAFe/result.jsp?task=2c80ff4b1e2a49fea7e844644198bbf3&view=cluster_details&protein=7789&show=true	https://gnps.ucsd.edu/ProteoSAFe/result.jsp?view=network_displayer&componentindex=-1&task=2c80ff4b1e2a49fea7e844644198bbf3&show=true									7789	2	263082		263082	0.0	506.88	FALSE	7789				552138.0		GM(+)-LC-22M006-GNPS_20eV_FT72h.mzXML|GM(+)-LC-22M006-GNPS_20eV_FT120h.mzXML
	0	8771	20				G1,G2	10.0	10.0	0.0	0.0	0.0	0.0		https://gnps.ucsd.edu//ProteoSAFe/result.jsp?task=2c80ff4b1e2a49fea7e844644198bbf3&view=cluster_details&protein=8771&show=true	https://gnps.ucsd.edu/ProteoSAFe/result.jsp?view=network_displayer&componentindex=20&task=2c80ff4b1e2a49fea7e844644198bbf3&show=true									8771	20	456317		456317	0.0	5171145	FALSE	8771				1416130.0		GNPS-G1_001_20eV.mzML|GNPS-G1_008_20eV.mzML|GNPS-G1_007_20eV.mzML|GNPS-G1_002_20eV.mzML|GNPS-G1_006_20eV.mzML|GNPS-G1_004_20eV.mzML|GNPS-G1_003_20eV.mzML|GNPS-G1_005_20eV.mzML
	0	8627	-1				G4,G5	0.0	0.0	0.0	3.0	5.0	0.0		https://gnps.ucsd.edu//ProteoSAFe/result.jsp?task=2c80ff4b1e2a49fea7e844644198bbf3&view=cluster_details&protein=8627&show=true	https://gnps.ucsd.edu/ProteoSAFe/result.jsp?view=network_displayer&componentindex=-1&task=2c80ff4b1e2a49fea7e844644198bbf3&show=true									8627	8	437194		437194	0.0	754922875	FALSE	8627				1265420.0		GM(+)-LC-22M006-GNPS_20eV_FT96h.mzXML|GM(+)-LC-22M006-GNPS_20eV_FT82h.mzXML
M+H-H2O	0	7737	38	stearic acid CollisionEnergy:102040	Commercial	JGI	G1,G2,G3,G5,G6	1.0	3.0	2.0	0.0	2.0	5.0	http://gnps.ucsd.edu/ProteoSAFe/gnpslibraryspectrum.jsp?SpectrumID=CCMSLIB00010114542	https://gnps.ucsd.edu//ProteoSAFe/result.jsp?task=2c80ff4b1e2a49fea7e844644198bbf3&view=cluster_details&protein=7737&show=true	https://gnps.ucsd.edu/ProteoSAFe/result.jsp?view=network_displayer&componentindex=38&task=2c80ff4b1e2a49fea7e844644198bbf3&show=true	"InChI=1S/C18H36O2/c1-2-3-4-5-6-7-8-9-10-11-12-13-14-15-16-17-18(19)20/h2-17H2,1H3,(H,19,20)"	Orbitrap	LC-ESI	Positive	3	16031	0.9076420000000001	59981.0	7737	13	251237	Trent Northen	251237	0.0	8364883076923070	FALSE	7737	8	CCCCCCCCCCCCCCCCCC(=O)O	CCMSLIB00010114542	385252.0	nan	GM(+)-LC-22M006-GNPS_20eV_FT96h.mzXML|GM(+)-LC-22M006-GNPS_20eV_FT0h.mzXML|GM(+)-LC-22M006-GNPS_20eV_FT72h.mzXML|GM(+)-LC-22M006-GNPS_20eV_FT120h.mzXML|GM(+)-LC-22M006-GNPS_20eV_Mel.mzXML
	0	10670	-1				G1	2.0	0.0	0.0	0.0	0.0	0.0		https://gnps.ucsd.edu//ProteoSAFe/result.jsp?task=2c80ff4b1e2a49fea7e844644198bbf3&view=cluster_details&protein=10670&show=true	https://gnps.ucsd.edu/ProteoSAFe/result.jsp?view=network_displayer&componentindex=-1&task=2c80ff4b1e2a49fea7e844644198bbf3&show=true									10670	2	768495		768495	0.0	432828	FALSE	10670				63431.4		GNPS-G1_003_20eV.mzML|GNPS-G1_001_20eV.mzML
	0	10721	-1				G1	4.0	0.0	0.0	0.0	0.0	0.0		https://gnps.ucsd.edu//ProteoSAFe/result.jsp?task=2c80ff4b1e2a49fea7e844644198bbf3&view=cluster_details&protein=10721&show=true	https://gnps.ucsd.edu/ProteoSAFe/result.jsp?view=network_displayer&componentindex=-1&task=2c80ff4b1e2a49fea7e844644198bbf3&show=true									10721	4	1043.55		1043.55	0.0	5762574999999990	FALSE	10721				839382.0		GNPS-G1_002_20eV.mzML|GNPS-G1_001_20eV.mzML
	0	9163	57				G1,G2,G3,G4,G5,G6	13.0	11.0	4.0	13.0	2.0	24.0		https://gnps.ucsd.edu//ProteoSAFe/result.jsp?task=2c80ff4b1e2a49fea7e844644198bbf3&view=cluster_details&protein=9163&show=true	https://gnps.ucsd.edu/ProteoSAFe/result.jsp?view=network_displayer&componentindex=57&task=2c80ff4b1e2a49fea7e844644198bbf3&show=true									9163	67	566427		566427	0.0	878006223880597	FALSE	9163				5567850.0		GNPS-G1_001_20eV.mzML|GNPS-G1_020_20eV.mzML|GNPS-G1_008_20eV.mzML|GNPS-G1_012_20eV.mzML|GNPS-G1_015_20eV.mzML|GNPS-G1_018_20eV.mzML|GNPS-G1_024_20eV.mzML|GNPS-G1_007_20eV.mzML|GNPS-G1_002_20eV.mzML|GNPS-G1_013_20eV.mzML|GNPS-G1_023_20eV.mzML|GNPS-G1_021_20eV.mzML|GNPS-G1_006_20eV.mzML|GNPS-G1_014_20eV.mzML|GNPS-G1_022_20eV.mzML|GNPS-G1_010_20eV.mzML|GNPS-G1_004_20eV.mzML|GNPS-G1_003_20eV.mzML|GNP…
[M+H]+	0	5952	16	thymol	Commercial standard	BMDMS-NP	G1,G2,G3,G4,G5,G6	12.0	13.0	19.0	20.0	27.0	20.0	http://gnps.ucsd.edu/ProteoSAFe/gnpslibraryspectrum.jsp?SpectrumID=CCMSLIB00006365570	https://gnps.ucsd.edu//ProteoSAFe/result.jsp?task=2c80ff4b1e2a49fea7e844644198bbf3&view=cluster_details&protein=5952&show=true	https://gnps.ucsd.edu/ProteoSAFe/result.jsp?view=network_displayer&componentindex=16&task=2c80ff4b1e2a49fea7e844644198bbf3&show=true	InChI=1S/C10H14O/c1-7(2)9-5-4-8(3)6-10(9)11/h4-7,11H,1-3H3	Orbitrap	ESI	Positive	1	14.05	0.8432280000000001	92978.6	5952	111	137.06	BMDMS-NP	137.06	0.0	4.02542e+16	FALSE	5952	6	OC1=CC(=CC=C1C(C)C)C	CCMSLIB00006365570	3672220.0	nan	GM(+)-LC-22M006-GNPS_20eV_FT0h.mzXML|GNPS-G1_018_20eV.mzML|GM(+)-LC-22M006-GNPS_20eV_FT82h.mzXML|GNPS-G1_010_20eV.mzML|GNPS-G1_004_20eV.mzML|GM(+)-LC-22M006-GNPS_20eV_FT120h.mzXML|GNPS-G1_009_20eV.mzML|GNPS-G1_019_20eV.mzML|GNPS-G1_013_20eV.mzML|GNPS-G1_002_20eV.mzML|GNPS-G1_006_20eV.mzML|GNPS-G1_011_20eV.mzML|GNPS-G1_003_20eV.mzML|GNPS-G1_020_20eV.mzML|GM(+)-LC-22M006-GNPS_20eV_Mel.mzXML|GNPS-G1…
	0	8069	-1				G2,G3,G4,G5,G6	0.0	3.0	2.0	3.0	1.0	2.0		https://gnps.ucsd.edu//ProteoSAFe/result.jsp?task=2c80ff4b1e2a49fea7e844644198bbf3&view=cluster_details&protein=8069&show=true	https://gnps.ucsd.edu/ProteoSAFe/result.jsp?view=network_displayer&componentindex=-1&task=2c80ff4b1e2a49fea7e844644198bbf3&show=true									8069	11	279232		279232	0.0	5887917272727270	FALSE	8069				1906710.0		GM(+)-LC-22M006-GNPS_20eV_FT96h.mzXML|GM(+)-LC-22M006-GNPS_20eV_FT0h.mzXML|GM(+)-LC-22M006-GNPS_20eV_FT72h.mzXML|GM(+)-LC-22M006-GNPS_20eV_FT120h.mzXML|GM(+)-LC-22M006-GNPS_20eV_FT82h.mzXML
	0	8070	-1				G2,G3,G4,G5,G6	0.0	1.0	3.0	1.0	3.0	2.0		https://gnps.ucsd.edu//ProteoSAFe/result.jsp?task=2c80ff4b1e2a49fea7e844644198bbf3&view=cluster_details&protein=8070&show=true	https://gnps.ucsd.edu/ProteoSAFe/result.jsp?view=network_displayer&componentindex=-1&task=2c80ff4b1e2a49fea7e844644198bbf3&show=true									8070	10	279232		279232	0.0	5954927	FALSE	8070				1574940.0		GM(+)-LC-22M006-GNPS_20eV_FT96h.mzXML|GM(+)-LC-22M006-GNPS_20eV_FT0h.mzXML|GM(+)-LC-22M006-GNPS_20eV_FT72h.mzXML|GM(+)-LC-22M006-GNPS_20eV_FT120h.mzXML|GM(+)-LC-22M006-GNPS_20eV_FT82h.mzXML
	0	9082	20				G1	3.0	0.0	0.0	0.0	0.0	0.0		https://gnps.ucsd.edu//ProteoSAFe/result.jsp?task=2c80ff4b1e2a49fea7e844644198bbf3&view=cluster_details&protein=9082&show=true	https://gnps.ucsd.edu/ProteoSAFe/result.jsp?view=network_displayer&componentindex=20&task=2c80ff4b1e2a49fea7e844644198bbf3&show=true									9082	3	544369		544369	0.0	526.22	FALSE	9082				319181.0		GNPS-G1_003_20eV.mzML|GNPS-G1_001_20eV.mzML
	0	7831	53				G3,G4,G5,G6	0.0	0.0	27.0	29.0	28.0	29.0		https://gnps.ucsd.edu//ProteoSAFe/result.jsp?task=2c80ff4b1e2a49fea7e844644198bbf3&view=cluster_details&protein=7831&show=true	https://gnps.ucsd.edu/ProteoSAFe/result.jsp?view=network_displayer&componentindex=53&task=2c80ff4b1e2a49fea7e844644198bbf3&show=true									7831	113	267134		267134	0.0	3.70975e+16	FALSE	7831				1910290000000		GNPS-G1_020_20eV.mzML|GNPS-G1_009_20eV.mzML|GNPS-G1_012_20eV.mzML|GNPS-G1_015_20eV.mzML|GNPS-G1_018_20eV.mzML|GNPS-G1_019_20eV.mzML|GM(+)-LC-22M006-GNPS_20eV_FT82h.mzXML|GNPS-G1_013_20eV.mzML|GNPS-G1_022_20eV.mzML|GNPS-G1_023_20eV.mzML|GNPS-G1_024_20eV.mzML|GNPS-G1_021_20eV.mzML|GNPS-G1_011_20eV.mzML|GNPS-G1_014_20eV.mzML|GNPS-G1_017_20eV.mzML|GNPS-G1_010_20eV.mzML|GM(+)-LC-22M006-GNPS_20eV_FT72h…
M+H	0	8832	45	Lyso PC (16:1)	Other	Su Ding	G1,G2	7.0	3.0	0.0	0.0	0.0	0.0	http://gnps.ucsd.edu/ProteoSAFe/gnpslibraryspectrum.jsp?SpectrumID=CCMSLIB00006678147	https://gnps.ucsd.edu//ProteoSAFe/result.jsp?task=2c80ff4b1e2a49fea7e844644198bbf3&view=cluster_details&protein=8832&show=true	https://gnps.ucsd.edu/ProteoSAFe/result.jsp?view=network_displayer&componentindex=45&task=2c80ff4b1e2a49fea7e844644198bbf3&show=true	nan	Orbitrap	LC-ESI	Positive	3	2017	0.864181	4080.32	8832	10	496341	S Ding	496341	0.0	8559175	FALSE	8832	9	nan	CCMSLIB00006678147	296329.0	nan	GM(+)-LC-22M006-GNPS_20eV_FT0h.mzXML|GM(+)-LC-22M006-GNPS_20eV_Mel.mzXML
	0	7369	63				G2,G3,G4,G5	0.0	1.0	2.0	1.0	2.0	0.0		https://gnps.ucsd.edu//ProteoSAFe/result.jsp?task=2c80ff4b1e2a49fea7e844644198bbf3&view=cluster_details&protein=7369&show=true	https://gnps.ucsd.edu/ProteoSAFe/result.jsp?view=network_displayer&componentindex=63&task=2c80ff4b1e2a49fea7e844644198bbf3&show=true									7369	6	211087		211087	0.0	639252	FALSE	7369				455409.0		GM(+)-LC-22M006-GNPS_20eV_FT96h.mzXML|GM(+)-LC-22M006-GNPS_20eV_FT0h.mzXML|GM(+)-LC-22M006-GNPS_20eV_FT72h.mzXML|GM(+)-LC-22M006-GNPS_20eV_FT82h.mzXML
M+H	0	7744	-1	HMDB:HMDB00207-335 Oleic acid	Isolated	HMDB	G1,G2,G3,G4,G6	5.0	7.0	7.0	5.0	0.0	4.0	http://gnps.ucsd.edu/ProteoSAFe/gnpslibraryspectrum.jsp?SpectrumID=CCMSLIB00000426958	https://gnps.ucsd.edu//ProteoSAFe/result.jsp?task=2c80ff4b1e2a49fea7e844644198bbf3&view=cluster_details&protein=7744&show=true	https://gnps.ucsd.edu/ProteoSAFe/result.jsp?view=network_displayer&componentindex=-1&task=2c80ff4b1e2a49fea7e844644198bbf3&show=true	InChI=1S/C18H34O2/c1-2-3-4-5-6-7-8-9-10-11-12-13-14-15-16-17-18(19)20/h9-10H,2-8,11-17H2,1H3,(H,19,20)/b10-9-	Quattro_QQQ:25eV	Positive	Positive	3	2.9083e+16	0.7539279999999999	102671.0	7744	28	254181	HMDB	254181	0.0	9480370714285710	FALSE	7744	7	CCCCCCCC\\C=C/CCCCCCCC(O)=O	CCMSLIB00000426958	1529890.0	nan	GM(+)-LC-22M006-GNPS_20eV_FT0h.mzXML|GM(+)-LC-22M006-GNPS_20eV_FT72h.mzXML|GM(+)-LC-22M006-GNPS_20eV_FT82h.mzXML|GM(+)-LC-22M006-GNPS_20eV_FT120h.mzXML|GM(+)-LC-22M006-GNPS_20eV_Mel.mzXML
	0	10673	20				G1,G2	7.0	6.0	0.0	0.0	0.0	0.0		https://gnps.ucsd.edu//ProteoSAFe/result.jsp?task=2c80ff4b1e2a49fea7e844644198bbf3&view=cluster_details&protein=10673&show=true	https://gnps.ucsd.edu/ProteoSAFe/result.jsp?view=network_displayer&componentindex=20&task=2c80ff4b1e2a49fea7e844644198bbf3&show=true									10673	13	793945		793945	0.0	557820076923077	FALSE	10673				732082.0		GNPS-G1_008_20eV.mzML|GNPS-G1_007_20eV.mzML|GNPS-G1_002_20eV.mzML|GNPS-G1_006_20eV.mzML|GNPS-G1_004_20eV.mzML|GNPS-G1_003_20eV.mzML|GNPS-G1_005_20eV.mzML
	0	7355	80				G1	3.0	0.0	0.0	0.0	0.0	0.0		https://gnps.ucsd.edu//ProteoSAFe/result.jsp?task=2c80ff4b1e2a49fea7e844644198bbf3&view=cluster_details&protein=7355&show=true	https://gnps.ucsd.edu/ProteoSAFe/result.jsp?view=network_displayer&componentindex=80&task=2c80ff4b1e2a49fea7e844644198bbf3&show=true									7355	3	210357		210357	0.0	4.2992e+16	FALSE	7355				29032.1		GM(+)-LC-22M006-GNPS_20eV_Mel.mzXML
	0	6827	-1				G2,G3,G5	0.0	1.0	1.0	0.0	1.0	0.0		https://gnps.ucsd.edu//ProteoSAFe/result.jsp?task=2c80ff4b1e2a49fea7e844644198bbf3&view=cluster_details&protein=6827&show=true	https://gnps.ucsd.edu/ProteoSAFe/result.jsp?view=network_displayer&componentindex=-1&task=2c80ff4b1e2a49fea7e844644198bbf3&show=true									6827	3	167.07		167.07	0.0	3528056666666660	FALSE	6827				54968.3		GM(+)-LC-22M006-GNPS_20eV_FT0h.mzXML|GM(+)-LC-22M006-GNPS_20eV_FT72h.mzXML|GM(+)-LC-22M006-GNPS_20eV_FT96h.mzXML
	0	7055	-1				G1,G2,G6	1.0	1.0	0.0	0.0	0.0	1.0		https://gnps.ucsd.edu//ProteoSAFe/result.jsp?task=2c80ff4b1e2a49fea7e844644198bbf3&view=cluster_details&protein=7055&show=true	https://gnps.ucsd.edu/ProteoSAFe/result.jsp?view=network_displayer&componentindex=-1&task=2c80ff4b1e2a49fea7e844644198bbf3&show=true									7055	3	181049		181049	0.0	437732	FALSE	7055				51732.8		GM(+)-LC-22M006-GNPS_20eV_FT0h.mzXML|GM(+)-LC-22M006-GNPS_20eV_FT120h.mzXML|GM(+)-LC-22M006-GNPS_20eV_Mel.mzXML
	0	8698	57				G3,G4,G5,G6	0.0	0.0	39.0	12.0	5.0	4.0		https://gnps.ucsd.edu//ProteoSAFe/result.jsp?task=2c80ff4b1e2a49fea7e844644198bbf3&view=cluster_details&protein=8698&show=true	https://gnps.ucsd.edu/ProteoSAFe/result.jsp?view=network_displayer&componentindex=57&task=2c80ff4b1e2a49fea7e844644198bbf3&show=true									8698	60	453344		453344	0.0	5979809	FALSE	8698				2242880.0		GNPS-G1_020_20eV.mzML|GNPS-G1_009_20eV.mzML|GNPS-G1_012_20eV.mzML|GNPS-G1_015_20eV.mzML|GNPS-G1_018_20eV.mzML|GNPS-G1_019_20eV.mzML|GNPS-G1_024_20eV.mzML|GNPS-G1_013_20eV.mzML|GNPS-G1_023_20eV.mzML|GNPS-G1_011_20eV.mzML|GNPS-G1_014_20eV.mzML|GNPS-G1_017_20eV.mzML|GNPS-G1_010_20eV.mzML|GNPS-G1_016_20eV.mzML
	0	7651	-1				G1,G2,G3,G4,G5,G6	5.0	6.0	11.0	12.0	8.0	12.0		https://gnps.ucsd.edu//ProteoSAFe/result.jsp?task=2c80ff4b1e2a49fea7e844644198bbf3&view=cluster_details&protein=7651&show=true	https://gnps.ucsd.edu/ProteoSAFe/result.jsp?view=network_displayer&componentindex=-1&task=2c80ff4b1e2a49fea7e844644198bbf3&show=true									7651	54	239091		239091	0.0	2341180740740740	FALSE	7651				7515260.0		GNPS-G1_018_20eV.mzML|GNPS-G1_010_20eV.mzML|GNPS-G1_004_20eV.mzML|GNPS-G1_009_20eV.mzML|GNPS-G1_019_20eV.mzML|GNPS-G1_013_20eV.mzML|GNPS-G1_002_20eV.mzML|GNPS-G1_006_20eV.mzML|GNPS-G1_011_20eV.mzML|GNPS-G1_017_20eV.mzML|GNPS-G1_003_20eV.mzML|GNPS-G1_001_20eV.mzML|GNPS-G1_020_20eV.mzML|GNPS-G1_012_20eV.mzML|GNPS-G1_021_20eV.mzML|GNPS-G1_014_20eV.mzML|GNPS-G1_008_20eV.mzML|GNPS-G1_015_20eV.mzML|GNP…
	0	642	70				G1,G2,G3,G5	2.0	3.0	5.0	0.0	1.0	0.0		https://gnps.ucsd.edu//ProteoSAFe/result.jsp?task=2c80ff4b1e2a49fea7e844644198bbf3&view=cluster_details&protein=642&show=true	https://gnps.ucsd.edu/ProteoSAFe/result.jsp?view=network_displayer&componentindex=70&task=2c80ff4b1e2a49fea7e844644198bbf3&show=true									642	11	72937		72937	0.0	4.33679e+16	FALSE	642				598546.0		GM(+)-LC-22M006-GNPS_20eV_FT96h.mzXML|GM(+)-LC-22M006-GNPS_20eV_FT0h.mzXML|GM(+)-LC-22M006-GNPS_20eV_FT72h.mzXML|GM(+)-LC-22M006-GNPS_20eV_Mel.mzXML
[M+NH4]+	0	5436	-1	Mimosine	isolated	MoNA:VF-NPL-QEHF026386	G3,G4	0.0	0.0	1.0	2.0	0.0	0.0	http://gnps.ucsd.edu/ProteoSAFe/gnpslibraryspectrum.jsp?SpectrumID=CCMSLIB00004717449	https://gnps.ucsd.edu//ProteoSAFe/result.jsp?task=2c80ff4b1e2a49fea7e844644198bbf3&view=cluster_details&protein=5436&show=true	https://gnps.ucsd.edu/ProteoSAFe/result.jsp?view=network_displayer&componentindex=-1&task=2c80ff4b1e2a49fea7e844644198bbf3&show=true	InChI=1S/C8H10N2O4/c9-5(8(13)14)3-10-2-1-6(11)7(12)4-10/h1-2,4-5,12H,3,9H2,(H,13,14)	ESI-QFT	nan	positive	3	98012	0.715511	453554.0	5436	3	118086	MoNA	118086	0.0	2.91827e+16	FALSE	5436	6	NC(Cn1ccc(=O)c(O)c1)C(=O)O	CCMSLIB00004717449	11130.9	nan	GNPS-G1_012_20eV.mzML|GNPS-G1_015_20eV.mzML
	0	8876	-1				G1,G2	3.0	3.0	0.0	0.0	0.0	0.0		https://gnps.ucsd.edu//ProteoSAFe/result.jsp?task=2c80ff4b1e2a49fea7e844644198bbf3&view=cluster_details&protein=8876&show=true	https://gnps.ucsd.edu/ProteoSAFe/result.jsp?view=network_displayer&componentindex=-1&task=2c80ff4b1e2a49fea7e844644198bbf3&show=true									8876	6	518353		518353	0.0	4.22635e+16	FALSE	8876				185220.0		GNPS-G1_005_20eV.mzML|GNPS-G1_003_20eV.mzML|GNPS-G1_007_20eV.mzML|GNPS-G1_002_20eV.mzML|GNPS-G1_001_20eV.mzML
	0	6143	-1				G3,G4,G6	0.0	0.0	2.0	2.0	0.0	1.0		https://gnps.ucsd.edu//ProteoSAFe/result.jsp?task=2c80ff4b1e2a49fea7e844644198bbf3&view=cluster_details&protein=6143&show=true	https://gnps.ucsd.edu/ProteoSAFe/result.jsp?view=network_displayer&componentindex=-1&task=2c80ff4b1e2a49fea7e844644198bbf3&show=true									6143	5	137096		137096	0.0	4083184	FALSE	6143				2085380.0		GNPS-G1_012_20eV.mzML|GNPS-G1_024_20eV.mzML|GNPS-G1_011_20eV.mzML|GNPS-G1_015_20eV.mzML|GNPS-G1_014_20eV.mzML
	0	7165	-1				G1,G3,G6	2.0	0.0	1.0	0.0	0.0	2.0		https://gnps.ucsd.edu//ProteoSAFe/result.jsp?task=2c80ff4b1e2a49fea7e844644198bbf3&view=cluster_details&protein=7165&show=true	https://gnps.ucsd.edu/ProteoSAFe/result.jsp?view=network_displayer&componentindex=-1&task=2c80ff4b1e2a49fea7e844644198bbf3&show=true									7165	5	195092		195092	0.0	3.60451e+16	FALSE	7165				158476.0		GNPS-G1_009_20eV.mzML|GNPS-G1_024_20eV.mzML|GNPS-G1_003_20eV.mzML|GNPS-G1_023_20eV.mzML|GNPS-G1_002_20eV.mzML
M+H	0	7040	-1	p-coumaric acid CollisionEnergy:205060	Commercial	JGI	G1	3.0	0.0	0.0	0.0	0.0	0.0	http://gnps.ucsd.edu/ProteoSAFe/gnpslibraryspectrum.jsp?SpectrumID=CCMSLIB00010119687	https://gnps.ucsd.edu//ProteoSAFe/result.jsp?task=2c80ff4b1e2a49fea7e844644198bbf3&view=cluster_details&protein=7040&show=true	https://gnps.ucsd.edu/ProteoSAFe/result.jsp?view=network_displayer&componentindex=-1&task=2c80ff4b1e2a49fea7e844644198bbf3&show=true	"InChI=1S/C9H8O3/c10-8-4-1-7(2-5-8)3-6-9(11)12/h1-6,10H,(H,11,12)/b6-3+"	Orbitrap	LC-ESI	Positive	3	14015	0.8476870000000001	84911.2	7040	3	179.07	Trent Northen	179.07	0.0	153097	FALSE	7040	6	O=C(O)C=Cc1ccc(O)cc1	CCMSLIB00010119687	53580.5	nan	GM(+)-LC-22M006-GNPS_20eV_Mel.mzXML
	0	5499	-1				G1,G2,G3,G4,G5	5.0	1.0	7.0	8.0	4.0	0.0		https://gnps.ucsd.edu//ProteoSAFe/result.jsp?task=2c80ff4b1e2a49fea7e844644198bbf3&view=cluster_details&protein=5499&show=true	https://gnps.ucsd.edu/ProteoSAFe/result.jsp?view=network_displayer&componentindex=-1&task=2c80ff4b1e2a49fea7e844644198bbf3&show=true									5499	25	119081		119081	0.0	73875188	FALSE	5499				4828040.0		GM(+)-LC-22M006-GNPS_20eV_FT96h.mzXML|GM(+)-LC-22M006-GNPS_20eV_FT0h.mzXML|GM(+)-LC-22M006-GNPS_20eV_FT72h.mzXML|GM(+)-LC-22M006-GNPS_20eV_FT82h.mzXML|GM(+)-LC-22M006-GNPS_20eV_Mel.mzXML
	0	3301	-1				G1,G2	8.0	8.0	0.0	0.0	0.0	0.0		https://gnps.ucsd.edu//ProteoSAFe/result.jsp?task=2c80ff4b1e2a49fea7e844644198bbf3&view=cluster_details&protein=3301&show=true	https://gnps.ucsd.edu/ProteoSAFe/result.jsp?view=network_displayer&componentindex=-1&task=2c80ff4b1e2a49fea7e844644198bbf3&show=true									3301	16	98984		98984	0.0	515796	FALSE	3301				7531510.0		GNPS-G1_001_20eV.mzML|GNPS-G1_008_20eV.mzML|GNPS-G1_007_20eV.mzML|GNPS-G1_002_20eV.mzML|GNPS-G1_006_20eV.mzML|GNPS-G1_004_20eV.mzML|GNPS-G1_003_20eV.mzML|GNPS-G1_005_20eV.mzML
	0	8615	-1				G1,G2	2.0	3.0	0.0	0.0	0.0	0.0		https://gnps.ucsd.edu//ProteoSAFe/result.jsp?task=2c80ff4b1e2a49fea7e844644198bbf3&view=cluster_details&protein=8615&show=true	https://gnps.ucsd.edu/ProteoSAFe/result.jsp?view=network_displayer&componentindex=-1&task=2c80ff4b1e2a49fea7e844644198bbf3&show=true									8615	5	417187		417187	0.0	2320764	FALSE	8615				1709510.0		GNPS-G1_004_20eV.mzML|GNPS-G1_006_20eV.mzML|GNPS-G1_007_20eV.mzML|GNPS-G1_002_20eV.mzML|GNPS-G1_008_20eV.mzML
	0	7051	-1				G1,G2,G4,G5,G6	1.0	1.0	0.0	1.0	1.0	1.0		https://gnps.ucsd.edu//ProteoSAFe/result.jsp?task=2c80ff4b1e2a49fea7e844644198bbf3&view=cluster_details&protein=7051&show=true	https://gnps.ucsd.edu/ProteoSAFe/result.jsp?view=network_displayer&componentindex=-1&task=2c80ff4b1e2a49fea7e844644198bbf3&show=true									7051	5	181049		181049	0.0	4892258	FALSE	7051				84137.6		GM(+)-LC-22M006-GNPS_20eV_FT0h.mzXML|GM(+)-LC-22M006-GNPS_20eV_FT96h.mzXML|GM(+)-LC-22M006-GNPS_20eV_FT82h.mzXML|GM(+)-LC-22M006-GNPS_20eV_FT120h.mzXML|GM(+)-LC-22M006-GNPS_20eV_Mel.mzXML
M-H	0	6560	-1	Divaric acid	Isolated	Damien OLIVIER	G1,G2,G3,G4,G5,G6	5.0	4.0	9.0	12.0	16.0	11.0	http://gnps.ucsd.edu/ProteoSAFe/gnpslibraryspectrum.jsp?SpectrumID=CCMSLIB00004751334	https://gnps.ucsd.edu//ProteoSAFe/result.jsp?task=2c80ff4b1e2a49fea7e844644198bbf3&view=cluster_details&protein=6560&show=true	https://gnps.ucsd.edu/ProteoSAFe/result.jsp?view=network_displayer&componentindex=-1&task=2c80ff4b1e2a49fea7e844644198bbf3&show=true	InChI=1S/C10H12O4/c1-2-3-6-4-7(11)5-8(12)9(6)10(13)14/h4-5,11-12H,2-3H2,1H3,(H,13,14)	qTof	LC-ESI	Negative	3	28.0	0.738879	143538.0	6560	57	167.07	Joel BOUSTIE Pierre LE POGAM	167.07	0.0	5085522456140350	FALSE	6560	16	O=C(O)C1=C(CCC)C=C(O)C=C1O	CCMSLIB00004751334	1447800.0	nan	GM(+)-LC-22M006-GNPS_20eV_FT0h.mzXML|GNPS-G1_020_20eV.mzML|GM(+)-LC-22M006-GNPS_20eV_Mel.mzXML|GNPS-G1_012_20eV.mzML|GNPS-G1_015_20eV.mzML|GNPS-G1_018_20eV.mzML|GNPS-G1_019_20eV.mzML|GM(+)-LC-22M006-GNPS_20eV_FT82h.mzXML|GNPS-G1_022_20eV.mzML|GNPS-G1_023_20eV.mzML|GNPS-G1_024_20eV.mzML|GNPS-G1_011_20eV.mzML|GNPS-G1_014_20eV.mzML|GNPS-G1_017_20eV.mzML|GM(+)-LC-22M006-GNPS_20eV_FT72h.mzXML|GNPS-G1_…
	0	7762	4				G3,G6	0.0	0.0	1.0	0.0	0.0	1.0		https://gnps.ucsd.edu//ProteoSAFe/result.jsp?task=2c80ff4b1e2a49fea7e844644198bbf3&view=cluster_details&protein=7762&show=true	https://gnps.ucsd.edu/ProteoSAFe/result.jsp?view=network_displayer&componentindex=4&task=2c80ff4b1e2a49fea7e844644198bbf3&show=true									7762	2	258134		258134	0.0	1290645	FALSE	7762				77882.5		GM(+)-LC-22M006-GNPS_20eV_FT72h.mzXML|GM(+)-LC-22M006-GNPS_20eV_FT120h.mzXML
	0	7597	-1				G1,G2,G3	1.0	2.0	1.0	0.0	0.0	0.0		https://gnps.ucsd.edu//ProteoSAFe/result.jsp?task=2c80ff4b1e2a49fea7e844644198bbf3&view=cluster_details&protein=7597&show=true	https://gnps.ucsd.edu/ProteoSAFe/result.jsp?view=network_displayer&componentindex=-1&task=2c80ff4b1e2a49fea7e844644198bbf3&show=true									7597	4	228102		228102	0.0	484907	FALSE	7597				1096220.0		GM(+)-LC-22M006-GNPS_20eV_FT0h.mzXML|GM(+)-LC-22M006-GNPS_20eV_FT72h.mzXML|GM(+)-LC-22M006-GNPS_20eV_Mel.mzXML
	0	9170	30				G4,G5,G6	0.0	0.0	0.0	4.0	2.0	2.0		https://gnps.ucsd.edu//ProteoSAFe/result.jsp?task=2c80ff4b1e2a49fea7e844644198bbf3&view=cluster_details&protein=9170&show=true	https://gnps.ucsd.edu/ProteoSAFe/result.jsp?view=network_displayer&componentindex=30&task=2c80ff4b1e2a49fea7e844644198bbf3&show=true									9170	8	566427		566427	0.0	7637178749999990	FALSE	9170				674102.0		GNPS-G1_015_20eV.mzML|GNPS-G1_018_20eV.mzML|GNPS-G1_024_20eV.mzML|GNPS-G1_016_20eV.mzML
	0	6904	-1				G3,G4,G5,G6	0.0	0.0	4.0	3.0	5.0	2.0		https://gnps.ucsd.edu//ProteoSAFe/result.jsp?task=2c80ff4b1e2a49fea7e844644198bbf3&view=cluster_details&protein=6904&show=true	https://gnps.ucsd.edu/ProteoSAFe/result.jsp?view=network_displayer&componentindex=-1&task=2c80ff4b1e2a49fea7e844644198bbf3&show=true									6904	14	167.07		167.07	0.0	6729706428571420	FALSE	6904				2822980.0		GM(+)-LC-22M006-GNPS_20eV_FT96h.mzXML|GM(+)-LC-22M006-GNPS_20eV_FT72h.mzXML|GM(+)-LC-22M006-GNPS_20eV_FT120h.mzXML|GM(+)-LC-22M006-GNPS_20eV_FT82h.mzXML
	0	9086	20				G1,G2	1.0	4.0	0.0	0.0	0.0	0.0		https://gnps.ucsd.edu//ProteoSAFe/result.jsp?task=2c80ff4b1e2a49fea7e844644198bbf3&view=cluster_details&protein=9086&show=true	https://gnps.ucsd.edu/ProteoSAFe/result.jsp?view=network_displayer&componentindex=20&task=2c80ff4b1e2a49fea7e844644198bbf3&show=true									9086	5	1103.72		552362	0.0	6000934	FALSE	9086				316421.0		GNPS-G1_008_20eV.mzML|GNPS-G1_004_20eV.mzML|GNPS-G1_006_20eV.mzML|GNPS-G1_007_20eV.mzML|GNPS-G1_005_20eV.mzML
	0	8149	-1				G4	0.0	0.0	0.0	2.0	0.0	0.0		https://gnps.ucsd.edu//ProteoSAFe/result.jsp?task=2c80ff4b1e2a49fea7e844644198bbf3&view=cluster_details&protein=8149&show=true	https://gnps.ucsd.edu/ProteoSAFe/result.jsp?view=network_displayer&componentindex=-1&task=2c80ff4b1e2a49fea7e844644198bbf3&show=true									8149	2	281051		281051	0.0	1104165	FALSE	8149				70053.6		GM(+)-LC-22M006-GNPS_20eV_FT82h.mzXML
	0	8028	-1				G5	0.0	0.0	0.0	0.0	2.0	0.0		https://gnps.ucsd.edu//ProteoSAFe/result.jsp?task=2c80ff4b1e2a49fea7e844644198bbf3&view=cluster_details&protein=8028&show=true	https://gnps.ucsd.edu/ProteoSAFe/result.jsp?view=network_displayer&componentindex=-1&task=2c80ff4b1e2a49fea7e844644198bbf3&show=true									8028	2	277217		277217	0.0	5980070000000000	FALSE	8028				17940.7		GM(+)-LC-22M006-GNPS_20eV_FT96h.mzXML
M+H-H2O	0	6958	40	Spectral Match to Genipin from NIST14	Isolated	Data deposited by pmallard	G1,G2,G3,G4,G5,G6	14.0	15.0	13.0	13.0	10.0	14.0	http://gnps.ucsd.edu/ProteoSAFe/gnpslibraryspectrum.jsp?SpectrumID=CCMSLIB00003137935	https://gnps.ucsd.edu//ProteoSAFe/result.jsp?task=2c80ff4b1e2a49fea7e844644198bbf3&view=cluster_details&protein=6958&show=true	https://gnps.ucsd.edu/ProteoSAFe/result.jsp?view=network_displayer&componentindex=40&task=2c80ff4b1e2a49fea7e844644198bbf3&show=true	InChI=1S/C11H14O5/c1-15-10(13)8-5-16-11(14)9-6(4-12)2-3-7(8)9/h2,5,7,9,11-12,14H,3-4H2,1H3/t7-,9-,11-/m1/s1	qTof	ESI	Positive	3	38016	0.771868	181824.0	6958	79	171065	Data from Wolfender/Litaudon	171065	0.0	2.38502e+16	FALSE	6958	6	COC(=O)C1=CO[C@H]([C@H]2[C@@H]1CC=C2CO)O	CCMSLIB00003137935	2895490000000	nan	GNPS-G1_018_20eV.mzML|GNPS-G1_010_20eV.mzML|GNPS-G1_004_20eV.mzML|GNPS-G1_009_20eV.mzML|GNPS-G1_019_20eV.mzML|GNPS-G1_013_20eV.mzML|GNPS-G1_002_20eV.mzML|GNPS-G1_006_20eV.mzML|GNPS-G1_011_20eV.mzML|GNPS-G1_017_20eV.mzML|GNPS-G1_003_20eV.mzML|GNPS-G1_001_20eV.mzML|GNPS-G1_020_20eV.mzML|GNPS-G1_012_20eV.mzML|GNPS-G1_021_20eV.mzML|GNPS-G1_014_20eV.mzML|GNPS-G1_008_20eV.mzML|GNPS-G1_015_20eV.mzML|GNP…
	0	8683	-1				G3	0.0	0.0	2.0	0.0	0.0	0.0		https://gnps.ucsd.edu//ProteoSAFe/result.jsp?task=2c80ff4b1e2a49fea7e844644198bbf3&view=cluster_details&protein=8683&show=true	https://gnps.ucsd.edu/ProteoSAFe/result.jsp?view=network_displayer&componentindex=-1&task=2c80ff4b1e2a49fea7e844644198bbf3&show=true									8683	2	449192		449192	0.0	2961275	FALSE	8683				69883.9		GNPS-G1_012_20eV.mzML|GNPS-G1_011_20eV.mzML
	0	8562	-1				G1,G2,G4,G5	5.0	1.0	0.0	5.0	3.0	0.0		https://gnps.ucsd.edu//ProteoSAFe/result.jsp?task=2c80ff4b1e2a49fea7e844644198bbf3&view=cluster_details&protein=8562&show=true	https://gnps.ucsd.edu/ProteoSAFe/result.jsp?view=network_displayer&componentindex=-1&task=2c80ff4b1e2a49fea7e844644198bbf3&show=true									8562	14	409172		409172	0.0	7159553571428570	FALSE	8562				2566610.0		GM(+)-LC-22M006-GNPS_20eV_FT0h.mzXML|GM(+)-LC-22M006-GNPS_20eV_FT96h.mzXML|GM(+)-LC-22M006-GNPS_20eV_FT82h.mzXML|GM(+)-LC-22M006-GNPS_20eV_Mel.mzXML
	0	10553	20				G1,G2,G3,G4,G5,G6	11.0	13.0	2.0	4.0	11.0	9.0		https://gnps.ucsd.edu//ProteoSAFe/result.jsp?task=2c80ff4b1e2a49fea7e844644198bbf3&view=cluster_details&protein=10553&show=true	https://gnps.ucsd.edu/ProteoSAFe/result.jsp?view=network_displayer&componentindex=20&task=2c80ff4b1e2a49fea7e844644198bbf3&show=true									10553	50	652185		652185	0.0	39124432	FALSE	10553				5741360.0		GNPS-G1_001_20eV.mzML|GNPS-G1_020_20eV.mzML|GNPS-G1_008_20eV.mzML|GNPS-G1_015_20eV.mzML|GNPS-G1_019_20eV.mzML|GNPS-G1_018_20eV.mzML|GNPS-G1_022_20eV.mzML|GNPS-G1_024_20eV.mzML|GNPS-G1_007_20eV.mzML|GNPS-G1_002_20eV.mzML|GNPS-G1_023_20eV.mzML|GNPS-G1_021_20eV.mzML|GM(+)-LC-22M006-GNPS_20eV_FT72h.mzXML|GNPS-G1_006_20eV.mzML|GNPS-G1_016_20eV.mzML|GNPS-G1_017_20eV.mzML|GNPS-G1_004_20eV.mzML|GNPS-G1_0…
M+H-H2O	0	8716	57	Spectral Match to Glycoursodeoxycholic acid from NIST14	Isolated	Data deposited by rsilva	G1,G3	5.0	0.0	1.0	0.0	0.0	0.0	http://gnps.ucsd.edu/ProteoSAFe/gnpslibraryspectrum.jsp?SpectrumID=CCMSLIB00003134557	https://gnps.ucsd.edu//ProteoSAFe/result.jsp?task=2c80ff4b1e2a49fea7e844644198bbf3&view=cluster_details&protein=8716&show=true	https://gnps.ucsd.edu/ProteoSAFe/result.jsp?view=network_displayer&componentindex=57&task=2c80ff4b1e2a49fea7e844644198bbf3&show=true	InChI=1S/C26H43NO5/c1-15(4-7-22(30)27-14-23(31)32)18-5-6-19-24-20(9-11-26(18,19)3)25(2)10-8-17(28)12-16(25)13-21(24)29/h15-21,24,28-29H,4-14H2,1-3H3,(H,27,30)(H,31,32)/t15-,16+,17-,18-,19+,20+,21+,24+,25+,26-/m1/s1	Ion Trap	ESI	Positive	3	21035	0.755736	48657.3	8716	6	453344	Data from Luan	453344	0.0	1.0255e+16	FALSE	8716	6	C[C@H](CCC(=O)NCC(=O)O)[C@H]1CC[C@@H]2[C@@]1(CC[C@H]3[C@H]2[C@H](C[C@H]4[C@@]3(CC[C@H](C4)O)C)O)C	CCMSLIB00003134557	856020.0	nan	GNPS-G1_010_20eV.mzML|GNPS-G1_003_20eV.mzML|GNPS-G1_001_20eV.mzML
	0	10738	-1				G1,G2	2.0	2.0	0.0	0.0	0.0	0.0		https://gnps.ucsd.edu//ProteoSAFe/result.jsp?task=2c80ff4b1e2a49fea7e844644198bbf3&view=cluster_details&protein=10738&show=true	https://gnps.ucsd.edu/ProteoSAFe/result.jsp?view=network_displayer&componentindex=-1&task=2c80ff4b1e2a49fea7e844644198bbf3&show=true									10738	4	1057.57		1057.57	0.0	6066055	FALSE	10738				578426.0		GM(+)-LC-22M006-GNPS_20eV_FT0h.mzXML|GM(+)-LC-22M006-GNPS_20eV_Mel.mzXML
	0	5927	-1				G1,G2,G5,G6	3.0	1.0	0.0	0.0	3.0	4.0		https://gnps.ucsd.edu//ProteoSAFe/result.jsp?task=2c80ff4b1e2a49fea7e844644198bbf3&view=cluster_details&protein=5927&show=true	https://gnps.ucsd.edu/ProteoSAFe/result.jsp?view=network_displayer&componentindex=-1&task=2c80ff4b1e2a49fea7e844644198bbf3&show=true									5927	11	136062		136062	0.0	1.48274e+16	FALSE	5927				1290120.0		GM(+)-LC-22M006-GNPS_20eV_FT0h.mzXML|GM(+)-LC-22M006-GNPS_20eV_FT96h.mzXML|GM(+)-LC-22M006-GNPS_20eV_FT120h.mzXML|GM(+)-LC-22M006-GNPS_20eV_Mel.mzXML
	0	5860	-1				G1,G2,G3,G4,G5,G6	13.0	13.0	18.0	16.0	19.0	16.0		https://gnps.ucsd.edu//ProteoSAFe/result.jsp?task=2c80ff4b1e2a49fea7e844644198bbf3&view=cluster_details&protein=5860&show=true	https://gnps.ucsd.edu/ProteoSAFe/result.jsp?view=network_displayer&componentindex=-1&task=2c80ff4b1e2a49fea7e844644198bbf3&show=true									5860	95	133101		133101	0.0	4009559157894730	FALSE	5860				7537100.0		GM(+)-LC-22M006-GNPS_20eV_FT0h.mzXML|GNPS-G1_018_20eV.mzML|GM(+)-LC-22M006-GNPS_20eV_FT82h.mzXML|GNPS-G1_010_20eV.mzML|GNPS-G1_004_20eV.mzML|GM(+)-LC-22M006-GNPS_20eV_FT120h.mzXML|GNPS-G1_009_20eV.mzML|GNPS-G1_019_20eV.mzML|GNPS-G1_013_20eV.mzML|GNPS-G1_002_20eV.mzML|GNPS-G1_006_20eV.mzML|GNPS-G1_011_20eV.mzML|GNPS-G1_003_20eV.mzML|GNPS-G1_001_20eV.mzML|GNPS-G1_020_20eV.mzML|GM(+)-LC-22M006-GNPS_…
M+H	0	5559	54	Spectral Match to Phenol, 4-(2-aminoethyl)- from NIST14	Isolated	Data deposited by rsilva	G1,G2,G3,G4,G5,G6	60.0	61.0	51.0	54.0	51.0	48.0	http://gnps.ucsd.edu/ProteoSAFe/gnpslibraryspectrum.jsp?SpectrumID=CCMSLIB00003135971	https://gnps.ucsd.edu//ProteoSAFe/result.jsp?task=2c80ff4b1e2a49fea7e844644198bbf3&view=cluster_details&protein=5559&show=true	https://gnps.ucsd.edu/ProteoSAFe/result.jsp?view=network_displayer&componentindex=54&task=2c80ff4b1e2a49fea7e844644198bbf3&show=true	InChI=1S/C8H11NO/c9-6-5-7-1-3-8(10)4-2-7/h1-4,10H,5-6,9H2	qTof	ESI	Positive	3	18009	0.740574	130415.0	5559	325	120081	Data from Sambles	120081	0.0	1851866246153840	FALSE	5559	7	C1=CC(=CC=C1CCN)O	CCMSLIB00003135971	9936690000000	nan	GM(+)-LC-22M006-GNPS_20eV_FT0h.mzXML|GNPS-G1_018_20eV.mzML|GM(+)-LC-22M006-GNPS_20eV_FT82h.mzXML|GNPS-G1_010_20eV.mzML|GNPS-G1_004_20eV.mzML|GM(+)-LC-22M006-GNPS_20eV_FT120h.mzXML|GNPS-G1_009_20eV.mzML|GNPS-G1_019_20eV.mzML|GNPS-G1_013_20eV.mzML|GNPS-G1_002_20eV.mzML|GNPS-G1_006_20eV.mzML|GNPS-G1_011_20eV.mzML|GNPS-G1_003_20eV.mzML|GNPS-G1_001_20eV.mzML|GNPS-G1_020_20eV.mzML|GM(+)-LC-22M006-GNPS_…
	0	8891	18				G1,G2,G4	8.0	1.0	0.0	5.0	0.0	0.0		https://gnps.ucsd.edu//ProteoSAFe/result.jsp?task=2c80ff4b1e2a49fea7e844644198bbf3&view=cluster_details&protein=8891&show=true	https://gnps.ucsd.edu/ProteoSAFe/result.jsp?view=network_displayer&componentindex=18&task=2c80ff4b1e2a49fea7e844644198bbf3&show=true									8891	14	536167		536167	0.0	9892587857142850	FALSE	8891				6084090.0		GNPS-G1_001_20eV.mzML|GM(+)-LC-22M006-GNPS_20eV_FT0h.mzXML|GM(+)-LC-22M006-GNPS_20eV_FT82h.mzXML|GNPS-G1_002_20eV.mzML|GM(+)-LC-22M006-GNPS_20eV_Mel.mzXML
	0	7751	-1				G5,G6	0.0	0.0	0.0	0.0	6.0	6.0		https://gnps.ucsd.edu//ProteoSAFe/result.jsp?task=2c80ff4b1e2a49fea7e844644198bbf3&view=cluster_details&protein=7751&show=true	https://gnps.ucsd.edu/ProteoSAFe/result.jsp?view=network_displayer&componentindex=-1&task=2c80ff4b1e2a49fea7e844644198bbf3&show=true									7751	12	254249		254249	0.0	955.79	FALSE	7751				2961340.0		GM(+)-LC-22M006-GNPS_20eV_FT120h.mzXML|GM(+)-LC-22M006-GNPS_20eV_FT96h.mzXML
	0	7189	-1				G3,G4,G5,G6	0.0	0.0	2.0	2.0	2.0	2.0		https://gnps.ucsd.edu//ProteoSAFe/result.jsp?task=2c80ff4b1e2a49fea7e844644198bbf3&view=cluster_details&protein=7189&show=true	https://gnps.ucsd.edu/ProteoSAFe/result.jsp?view=network_displayer&componentindex=-1&task=2c80ff4b1e2a49fea7e844644198bbf3&show=true									7189	8	195092		195092	0.0	358078125	FALSE	7189				2654580.0		GM(+)-LC-22M006-GNPS_20eV_FT96h.mzXML|GM(+)-LC-22M006-GNPS_20eV_FT72h.mzXML|GM(+)-LC-22M006-GNPS_20eV_FT120h.mzXML|GM(+)-LC-22M006-GNPS_20eV_FT82h.mzXML
	0	7755	-1				G1,G2,G3,G4,G5,G6	2.0	3.0	2.0	3.0	3.0	3.0		https://gnps.ucsd.edu//ProteoSAFe/result.jsp?task=2c80ff4b1e2a49fea7e844644198bbf3&view=cluster_details&protein=7755&show=true	https://gnps.ucsd.edu/ProteoSAFe/result.jsp?view=network_displayer&componentindex=-1&task=2c80ff4b1e2a49fea7e844644198bbf3&show=true									7755	16	256264		256264	0.0	64653175	FALSE	7755				287350.0		GM(+)-LC-22M006-GNPS_20eV_FT0h.mzXML|GM(+)-LC-22M006-GNPS_20eV_Mel.mzXML|GM(+)-LC-22M006-GNPS_20eV_FT82h.mzXML|GM(+)-LC-22M006-GNPS_20eV_FT72h.mzXML|GM(+)-LC-22M006-GNPS_20eV_FT120h.mzXML|GM(+)-LC-22M006-GNPS_20eV_FT96h.mzXML
M+H-H2O	0	8061	77	Spectral Match to cis,cis-9,12-Octadecadien-1-ol from NIST14	Isolated	Data deposited by fevargas	G1,G2,G3,G4,G5,G6	3.0	9.0	15.0	22.0	50.0	64.0	http://gnps.ucsd.edu/ProteoSAFe/gnpslibraryspectrum.jsp?SpectrumID=CCMSLIB00003138622	https://gnps.ucsd.edu//ProteoSAFe/result.jsp?task=2c80ff4b1e2a49fea7e844644198bbf3&view=cluster_details&protein=8061&show=true	https://gnps.ucsd.edu/ProteoSAFe/result.jsp?view=network_displayer&componentindex=77&task=2c80ff4b1e2a49fea7e844644198bbf3&show=true	InChI=1S/C18H34O/c1-2-3-4-5-6-7-8-9-10-11-12-13-14-15-16-17-18-19/h6-7,9-10,19H,2-5,8,11-18H2,1H3/b7-6-,10-9-	qTof	ESI	Positive	3	29982	0.898905	120286.0	8061	163	279239	Data from Christopher A. Lowry	279239	0.0	7494309447852760	FALSE	8061	10	CCCCC/C=C\\C/C=C\\CCCCCCCCO	CCMSLIB00003138622	37080000000	nan	GM(+)-LC-22M006-GNPS_20eV_FT0h.mzXML|GNPS-G1_020_20eV.mzML|GNPS-G1_009_20eV.mzML|GM(+)-LC-22M006-GNPS_20eV_Mel.mzXML|GNPS-G1_012_20eV.mzML|GNPS-G1_015_20eV.mzML|GNPS-G1_018_20eV.mzML|GNPS-G1_019_20eV.mzML|GM(+)-LC-22M006-GNPS_20eV_FT82h.mzXML|GNPS-G1_013_20eV.mzML|GNPS-G1_022_20eV.mzML|GNPS-G1_023_20eV.mzML|GNPS-G1_024_20eV.mzML|GNPS-G1_021_20eV.mzML|GNPS-G1_011_20eV.mzML|GNPS-G1_014_20eV.mzML|GN…
M-H2O+H	0	7394	-1	NCGC00381391-01_C11H22O3_1-(2-Hydroxyethyl)-2,2,6-trimethyl-1,4-cyclohexanediol	isolated	lfnothias	G3,G4,G5	0.0	0.0	4.0	4.0	4.0	0.0	http://gnps.ucsd.edu/ProteoSAFe/gnpslibraryspectrum.jsp?SpectrumID=CCMSLIB00000851911	https://gnps.ucsd.edu//ProteoSAFe/result.jsp?task=2c80ff4b1e2a49fea7e844644198bbf3&view=cluster_details&protein=7394&show=true	https://gnps.ucsd.edu/ProteoSAFe/result.jsp?view=network_displayer&componentindex=-1&task=2c80ff4b1e2a49fea7e844644198bbf3&show=true	InChI=1S/C11H22O3/c1-8-6-9(13)7-10(2,3)11(8,14)4-5-12/h8-9,12-14H,4-7H2,1-3H3	Maxis II HD Q-TOF Bruker	LC-ESI	positive	1	27.97	0.783499	151064.0	7394	12	213123	Jadhav/Dorrestein	213123	0.0	2.51994e+16	FALSE	7394	6	CC1CC(O)CC(C)(C)C1(O)CCO	CCMSLIB00000851911	218338.0	nan	GNPS-G1_020_20eV.mzML|GNPS-G1_009_20eV.mzML|GNPS-G1_012_20eV.mzML|GNPS-G1_015_20eV.mzML|GNPS-G1_018_20eV.mzML|GNPS-G1_019_20eV.mzML|GNPS-G1_013_20eV.mzML|GNPS-G1_011_20eV.mzML|GNPS-G1_014_20eV.mzML|GNPS-G1_017_20eV.mzML|GNPS-G1_010_20eV.mzML|GNPS-G1_016_20eV.mzML
	0	7491	-1				G3,G4,G6	0.0	0.0	1.0	1.0	0.0	1.0		https://gnps.ucsd.edu//ProteoSAFe/result.jsp?task=2c80ff4b1e2a49fea7e844644198bbf3&view=cluster_details&protein=7491&show=true	https://gnps.ucsd.edu/ProteoSAFe/result.jsp?view=network_displayer&componentindex=-1&task=2c80ff4b1e2a49fea7e844644198bbf3&show=true									7491	3	223097		223097	0.0	281323	FALSE	7491				70252.7		GM(+)-LC-22M006-GNPS_20eV_FT72h.mzXML|GM(+)-LC-22M006-GNPS_20eV_FT120h.mzXML|GM(+)-LC-22M006-GNPS_20eV_FT82h.mzXML
[M+H]+	0	5947	16	myrcene	Commercial standard	BMDMS-NP	G2,G4,G6	0.0	1.0	0.0	1.0	0.0	1.0	http://gnps.ucsd.edu/ProteoSAFe/gnpslibraryspectrum.jsp?SpectrumID=CCMSLIB00006554737	https://gnps.ucsd.edu//ProteoSAFe/result.jsp?task=2c80ff4b1e2a49fea7e844644198bbf3&view=cluster_details&protein=5947&show=true	https://gnps.ucsd.edu/ProteoSAFe/result.jsp?view=network_displayer&componentindex=16&task=2c80ff4b1e2a49fea7e844644198bbf3&show=true	InChI=1S/C10H16/c1-5-10(4)8-6-7-9(2)3/h5,7H,1,4,6,8H2,2-3H3	Orbitrap	ESI	Positive	1	0.0700073	0.8920950000000001	5.10518e+16	5947	3	137.06	BMDMS-NP	137.06	0.0	2.40285e+16	FALSE	5947	6	C=CC(=C)CCC=C(C)C	CCMSLIB00006554737	117829.0	nan	GNPS-G1_008_20eV.mzML|GNPS-G1_013_20eV.mzML|GNPS-G1_023_20eV.mzML
[M+H]+	0	10522	25	7-hydroxy-2-(4-hydroxy-3,5-dimethoxyphenyl)-5-[(2S,3R,4S,5S,6R)-3,4,5-trihydroxy-6-(hydroxymethyl)oxan-2-yl]oxychromen-4-one	isolated	MoNA:VF-NPL-QTOF000249	G1,G3,G4,G6	1.0	0.0	8.0	7.0	0.0	1.0	http://gnps.ucsd.edu/ProteoSAFe/gnpslibraryspectrum.jsp?SpectrumID=CCMSLIB00004717760	https://gnps.ucsd.edu//ProteoSAFe/result.jsp?task=2c80ff4b1e2a49fea7e844644198bbf3&view=cluster_details&protein=10522&show=true	https://gnps.ucsd.edu/ProteoSAFe/result.jsp?view=network_displayer&componentindex=25&task=2c80ff4b1e2a49fea7e844644198bbf3&show=true	InChI=1S/C23H24O12/c1-31-15-3-9(4-16(32-2)19(15)27)12-7-11(26)18-13(33-12)5-10(25)6-14(18)34-23-22(30)21(29)20(28)17(8-24)35-23/h3-7,17,20-25,27-30H,8H2,1-2H3/t17-,20-,21+,22-,23-/m1/s1	ESI-QTOF	nan	positive	3	94104	0.756367	190828.0	10522	17	587238	MoNA	587238	0.0	4.70634e+16	FALSE	10522	8	COc1cc(-c2cc(=O)c3c(O[C@@H]4O[C@H](CO)[C@@H](O)[C@H](O)[C@H]4O)cc(O)cc3o2)cc(OC)c1O	CCMSLIB00004717760	535909.0	nan	GNPS-G1_009_20eV.mzML|GNPS-G1_012_20eV.mzML|GNPS-G1_015_20eV.mzML|GNPS-G1_013_20eV.mzML|GNPS-G1_002_20eV.mzML|GNPS-G1_011_20eV.mzML|GNPS-G1_014_20eV.mzML|GNPS-G1_022_20eV.mzML|GNPS-G1_010_20eV.mzML|GNPS-G1_016_20eV.mzML
M+H	0	8253	-1	Spectral Match to 2',4',6'-Trimethoxychalcone from NIST14	Isolated	Data deposited by pmallard	G1,G2,G3,G4,G5,G6	3.0	4.0	5.0	4.0	5.0	5.0	http://gnps.ucsd.edu/ProteoSAFe/gnpslibraryspectrum.jsp?SpectrumID=CCMSLIB00003135899	https://gnps.ucsd.edu//ProteoSAFe/result.jsp?task=2c80ff4b1e2a49fea7e844644198bbf3&view=cluster_details&protein=8253&show=true	https://gnps.ucsd.edu/ProteoSAFe/result.jsp?view=network_displayer&componentindex=-1&task=2c80ff4b1e2a49fea7e844644198bbf3&show=true	InChI=1S/C18H18O4/c1-20-14-11-16(21-2)18(17(12-14)22-3)15(19)10-9-13-7-5-4-6-8-13/h4-12H,1-3H3/b10-9+	qTof	ESI	Positive	3	1.4004e+16	0.807895	46816.1	8253	26	285124	Data from Wolfender/Litaudon	285124	0.0	3.08357e+16	FALSE	8253	6	COC1=CC(=C(C(=C1)OC)C(=O)/C=C/C2=CC=CC=C2)OC	CCMSLIB00003135899	1149970.0	nan	GM(+)-LC-22M006-GNPS_20eV_FT0h.mzXML|GM(+)-LC-22M006-GNPS_20eV_Mel.mzXML|GM(+)-LC-22M006-GNPS_20eV_FT82h.mzXML|GNPS-G1_017_20eV.mzML|GM(+)-LC-22M006-GNPS_20eV_FT72h.mzXML|GM(+)-LC-22M006-GNPS_20eV_FT120h.mzXML|GM(+)-LC-22M006-GNPS_20eV_FT96h.mzXML
	0	644	70				G1,G2,G3,G5,G6	1.0	3.0	1.0	0.0	1.0	1.0		https://gnps.ucsd.edu//ProteoSAFe/result.jsp?task=2c80ff4b1e2a49fea7e844644198bbf3&view=cluster_details&protein=644&show=true	https://gnps.ucsd.edu/ProteoSAFe/result.jsp?view=network_displayer&componentindex=70&task=2c80ff4b1e2a49fea7e844644198bbf3&show=true									644	7	72937		72937	0.0	5255117142857140	FALSE	644				374256.0		GM(+)-LC-22M006-GNPS_20eV_FT96h.mzXML|GM(+)-LC-22M006-GNPS_20eV_FT0h.mzXML|GM(+)-LC-22M006-GNPS_20eV_FT72h.mzXML|GM(+)-LC-22M006-GNPS_20eV_FT120h.mzXML|GM(+)-LC-22M006-GNPS_20eV_Mel.mzXML
	0	7088	-1				G3,G4,G5,G6	0.0	0.0	1.0	3.0	9.0	5.0		https://gnps.ucsd.edu//ProteoSAFe/result.jsp?task=2c80ff4b1e2a49fea7e844644198bbf3&view=cluster_details&protein=7088&show=true	https://gnps.ucsd.edu/ProteoSAFe/result.jsp?view=network_displayer&componentindex=-1&task=2c80ff4b1e2a49fea7e844644198bbf3&show=true									7088	18	181086		181086	0.0	2689051666666660	FALSE	7088				7638980.0		GNPS-G1_020_20eV.mzML|GNPS-G1_012_20eV.mzML|GNPS-G1_019_20eV.mzML|GNPS-G1_018_20eV.mzML|GNPS-G1_022_20eV.mzML|GNPS-G1_024_20eV.mzML|GNPS-G1_013_20eV.mzML|GNPS-G1_023_20eV.mzML|GNPS-G1_016_20eV.mzML|GNPS-G1_017_20eV.mzML
	0	8676	1				G1,G2	4.0	4.0	0.0	0.0	0.0	0.0		https://gnps.ucsd.edu//ProteoSAFe/result.jsp?task=2c80ff4b1e2a49fea7e844644198bbf3&view=cluster_details&protein=8676&show=true	https://gnps.ucsd.edu/ProteoSAFe/result.jsp?view=network_displayer&componentindex=1&task=2c80ff4b1e2a49fea7e844644198bbf3&show=true									8676	8	447129		447129	0.0	374955125	FALSE	8676				504062.0		GNPS-G1_001_20eV.mzML|GNPS-G1_008_20eV.mzML|GNPS-G1_007_20eV.mzML|GNPS-G1_002_20eV.mzML|GNPS-G1_006_20eV.mzML|GNPS-G1_004_20eV.mzML|GNPS-G1_003_20eV.mzML|GNPS-G1_005_20eV.mzML
	0	9172	30				G4,G6	0.0	0.0	0.0	3.0	0.0	1.0		https://gnps.ucsd.edu//ProteoSAFe/result.jsp?task=2c80ff4b1e2a49fea7e844644198bbf3&view=cluster_details&protein=9172&show=true	https://gnps.ucsd.edu/ProteoSAFe/result.jsp?view=network_displayer&componentindex=30&task=2c80ff4b1e2a49fea7e844644198bbf3&show=true									9172	4	566427		566427	0.0	7383657499999990	FALSE	9172				302263.0		GNPS-G1_015_20eV.mzML|GNPS-G1_024_20eV.mzML|GNPS-G1_016_20eV.mzML
[M+H]+	0	7796	8	(3E)-3-benzylidene-4-methyl-1H-1,4-benzodiazepine-2,5-dione	isolated	MoNA:VF-NPL-QEHF018289	G1,G2,G3,G4,G5,G6	41.0	49.0	60.0	56.0	64.0	58.0	http://gnps.ucsd.edu/ProteoSAFe/gnpslibraryspectrum.jsp?SpectrumID=CCMSLIB00004709352	https://gnps.ucsd.edu//ProteoSAFe/result.jsp?task=2c80ff4b1e2a49fea7e844644198bbf3&view=cluster_details&protein=7796&show=true	https://gnps.ucsd.edu/ProteoSAFe/result.jsp?view=network_displayer&componentindex=8&task=2c80ff4b1e2a49fea7e844644198bbf3&show=true	InChI=1S/C17H14N2O2/c1-19-15(11-12-7-3-2-4-8-12)16(20)18-14-10-6-5-9-13(14)17(19)21/h2-11H,1H3,(H,18,20)/b15-11+	ESI-QFT	nan	positive	3	14.99	0.733902	53705.9	7796	328	264123	MoNA	264123	0.0	1.85574e+16	FALSE	7796	7	CN1C(=O)c2ccccc2N=C(O)/C1=C\\c1ccccc1	CCMSLIB00004709352	2559750000000	nan	GM(+)-LC-22M006-GNPS_20eV_FT0h.mzXML|GNPS-G1_018_20eV.mzML|GM(+)-LC-22M006-GNPS_20eV_FT82h.mzXML|GNPS-G1_010_20eV.mzML|GNPS-G1_004_20eV.mzML|GM(+)-LC-22M006-GNPS_20eV_FT120h.mzXML|GNPS-G1_009_20eV.mzML|GNPS-G1_019_20eV.mzML|GNPS-G1_013_20eV.mzML|GNPS-G1_002_20eV.mzML|GNPS-G1_006_20eV.mzML|GNPS-G1_011_20eV.mzML|GNPS-G1_003_20eV.mzML|GNPS-G1_001_20eV.mzML|GNPS-G1_020_20eV.mzML|GM(+)-LC-22M006-GNPS_…
	0	7843	-1				G3,G4,G5	0.0	0.0	2.0	2.0	3.0	0.0		https://gnps.ucsd.edu//ProteoSAFe/result.jsp?task=2c80ff4b1e2a49fea7e844644198bbf3&view=cluster_details&protein=7843&show=true	https://gnps.ucsd.edu/ProteoSAFe/result.jsp?view=network_displayer&componentindex=-1&task=2c80ff4b1e2a49fea7e844644198bbf3&show=true									7843	7	270316		270316	0.0	7667868571428570	FALSE	7843				1094500.0		GM(+)-LC-22M006-GNPS_20eV_FT96h.mzXML|GM(+)-LC-22M006-GNPS_20eV_FT72h.mzXML|GM(+)-LC-22M006-GNPS_20eV_FT82h.mzXML
	0	8085	-1				G3,G5,G6	0.0	0.0	1.0	0.0	1.0	1.0		https://gnps.ucsd.edu//ProteoSAFe/result.jsp?task=2c80ff4b1e2a49fea7e844644198bbf3&view=cluster_details&protein=8085&show=true	https://gnps.ucsd.edu/ProteoSAFe/result.jsp?view=network_displayer&componentindex=-1&task=2c80ff4b1e2a49fea7e844644198bbf3&show=true									8085	3	279233		279233	0.0	590638	FALSE	8085				513968.0		GM(+)-LC-22M006-GNPS_20eV_FT72h.mzXML|GM(+)-LC-22M006-GNPS_20eV_FT120h.mzXML|GM(+)-LC-22M006-GNPS_20eV_FT96h.mzXML
M-H	0	7154	-1	indole-3-acetic acid CollisionEnergy:102040	Commercial	JGI	G1	3.0	0.0	0.0	0.0	0.0	0.0	http://gnps.ucsd.edu/ProteoSAFe/gnpslibraryspectrum.jsp?SpectrumID=CCMSLIB00010102237	https://gnps.ucsd.edu//ProteoSAFe/result.jsp?task=2c80ff4b1e2a49fea7e844644198bbf3&view=cluster_details&protein=7154&show=true	https://gnps.ucsd.edu/ProteoSAFe/result.jsp?view=network_displayer&componentindex=-1&task=2c80ff4b1e2a49fea7e844644198bbf3&show=true	"InChI=1S/C10H9NO2/c12-10(13)5-7-6-11-9-4-2-1-3-8(7)9/h1-4,6,11H,5H2,(H,12,13)"	Orbitrap	LC-ESI	Negative	3	18009	0.717328	103467.0	7154	3	192065	Trent Northen	192065	0.0	2.51874e+16	FALSE	7154	6	C1=CC=C2C(=C1)C(=CN2)CC(=O)O	CCMSLIB00010102237	62250.1	nan	GNPS-G1_004_20eV.mzML|GNPS-G1_002_20eV.mzML|GNPS-G1_001_20eV.mzML
M+H	0	7642	39	"(1S,2S,6R,7R,9R)-6-methyl-10,12-dioxatricyclo[7.2.1.0<2,7>]dodec-4-en-8-one CollisionEnergy:102040"	Commercial	JGI	G1,G3,G4,G5,G6	2.0	0.0	1.0	1.0	3.0	1.0	http://gnps.ucsd.edu/ProteoSAFe/gnpslibraryspectrum.jsp?SpectrumID=CCMSLIB00010114581	https://gnps.ucsd.edu//ProteoSAFe/result.jsp?task=2c80ff4b1e2a49fea7e844644198bbf3&view=cluster_details&protein=7642&show=true	https://gnps.ucsd.edu/ProteoSAFe/result.jsp?view=network_displayer&componentindex=39&task=2c80ff4b1e2a49fea7e844644198bbf3&show=true	"InChI=1S/C11H14O3/c1-6-3-2-4-7-8-5-13-11(14-8)10(12)9(6)7/h2-3,6-9,11H,4-5H2,1H3/t6-,7-,8-,9-,11-/m1/s1"	Orbitrap	LC-ESI	Positive	3	40.99	0.739019	210095.0	7642	8	236092	Trent Northen	236092	0.0	303381375	FALSE	7642	6	CC1C=CCC2C3COC(O3)C(=O)C12	CCMSLIB00010114581	182301.0	nan	GNPS-G1_020_20eV.mzML|GNPS-G1_012_20eV.mzML|GNPS-G1_018_20eV.mzML|GNPS-G1_013_20eV.mzML|GNPS-G1_002_20eV.mzML|GNPS-G1_023_20eV.mzML|GNPS-G1_001_20eV.mzML
[M+H]+	0	6011	16	myrcene	Commercial standard	BMDMS-NP	G1,G2,G3,G4,G5,G6	4.0	2.0	4.0	3.0	3.0	4.0	http://gnps.ucsd.edu/ProteoSAFe/gnpslibraryspectrum.jsp?SpectrumID=CCMSLIB00006554871	https://gnps.ucsd.edu//ProteoSAFe/result.jsp?task=2c80ff4b1e2a49fea7e844644198bbf3&view=cluster_details&protein=6011&show=true	https://gnps.ucsd.edu/ProteoSAFe/result.jsp?view=network_displayer&componentindex=16&task=2c80ff4b1e2a49fea7e844644198bbf3&show=true	InChI=1S/C10H16/c1-5-10(4)8-6-7-9(2)3/h5,7H,1,4,6,8H2,2-3H3	Orbitrap	ESI	Positive	1	0.0700073	0.764726	5.10518e+16	6011	20	137.06	BMDMS-NP	137.06	0.0	25399205	FALSE	6011	6	C=CC(=C)CCC=C(C)C	CCMSLIB00006554871	6078550.0	nan	GM(+)-LC-22M006-GNPS_20eV_FT0h.mzXML|GM(+)-LC-22M006-GNPS_20eV_Mel.mzXML|GM(+)-LC-22M006-GNPS_20eV_FT82h.mzXML|GM(+)-LC-22M006-GNPS_20eV_FT72h.mzXML|GM(+)-LC-22M006-GNPS_20eV_FT120h.mzXML|GM(+)-LC-22M006-GNPS_20eV_FT96h.mzXML
	0	5393	-1				G3,G4,G6	0.0	0.0	1.0	1.0	0.0	1.0		https://gnps.ucsd.edu//ProteoSAFe/result.jsp?task=2c80ff4b1e2a49fea7e844644198bbf3&view=cluster_details&protein=5393&show=true	https://gnps.ucsd.edu/ProteoSAFe/result.jsp?view=network_displayer&componentindex=-1&task=2c80ff4b1e2a49fea7e844644198bbf3&show=true									5393	3	112896		112896	0.0	6654899999999990	FALSE	5393				13572.2		GM(+)-LC-22M006-GNPS_20eV_FT72h.mzXML|GM(+)-LC-22M006-GNPS_20eV_FT120h.mzXML|GM(+)-LC-22M006-GNPS_20eV_FT82h.mzXML
[M+H]+	0	8777	1	mangiferin	Commercial standard	BMDMS-NP	G1,G2,G5	6.0	5.0	0.0	0.0	1.0	0.0	http://gnps.ucsd.edu/ProteoSAFe/gnpslibraryspectrum.jsp?SpectrumID=CCMSLIB00006392311	https://gnps.ucsd.edu//ProteoSAFe/result.jsp?task=2c80ff4b1e2a49fea7e844644198bbf3&view=cluster_details&protein=8777&show=true	https://gnps.ucsd.edu/ProteoSAFe/result.jsp?view=network_displayer&componentindex=1&task=2c80ff4b1e2a49fea7e844644198bbf3&show=true	InChI=1S/C19H18O11/c20-4-11-15(25)17(27)18(28)19(30-11)12-8(23)3-10-13(16(12)26)14(24)5-1-6(21)7(22)2-9(5)29-10/h1-3,11,15,17-23,25-28H,4H2	Orbitrap	ESI	Positive	1	40034	0.9107069999999999	94622.9	8777	12	463124	BMDMS-NP	463124	0.0	340236	FALSE	8777	7	O=C1C2=CC(O)=C(O)C=C2OC3=CC(O)=C(C(O)=C13)C4OC(CO)C(O)C(O)C4O	CCMSLIB00006392311	989955.0	nan	GM(+)-LC-22M006-GNPS_20eV_FT0h.mzXML|GNPS-G1_020_20eV.mzML|GNPS-G1_008_20eV.mzML|GM(+)-LC-22M006-GNPS_20eV_Mel.mzXML|GNPS-G1_005_20eV.mzML|GNPS-G1_002_20eV.mzML|GNPS-G1_006_20eV.mzML|GNPS-G1_004_20eV.mzML|GNPS-G1_003_20eV.mzML|GNPS-G1_001_20eV.mzML
	0	8812	-1				G1,G2	4.0	2.0	0.0	0.0	0.0	0.0		https://gnps.ucsd.edu//ProteoSAFe/result.jsp?task=2c80ff4b1e2a49fea7e844644198bbf3&view=cluster_details&protein=8812&show=true	https://gnps.ucsd.edu/ProteoSAFe/result.jsp?view=network_displayer&componentindex=-1&task=2c80ff4b1e2a49fea7e844644198bbf3&show=true									8812	6	469171		469171	0.0	3.33937e+16	FALSE	8812				359783.0		GNPS-G1_001_20eV.mzML|GNPS-G1_007_20eV.mzML|GNPS-G1_002_20eV.mzML|GNPS-G1_004_20eV.mzML|GNPS-G1_003_20eV.mzML|GNPS-G1_005_20eV.mzML
	0	3008	21				G1,G2,G3,G4,G5	17.0	20.0	11.0	7.0	19.0	0.0		https://gnps.ucsd.edu//ProteoSAFe/result.jsp?task=2c80ff4b1e2a49fea7e844644198bbf3&view=cluster_details&protein=3008&show=true	https://gnps.ucsd.edu/ProteoSAFe/result.jsp?view=network_displayer&componentindex=21&task=2c80ff4b1e2a49fea7e844644198bbf3&show=true									3008	74	98984		98984	0.0	6830447702702700	FALSE	3008				1074610000000		GNPS-G1_001_20eV.mzML|GNPS-G1_020_20eV.mzML|GNPS-G1_008_20eV.mzML|GNPS-G1_009_20eV.mzML|GNPS-G1_012_20eV.mzML|GNPS-G1_015_20eV.mzML|GNPS-G1_018_20eV.mzML|GNPS-G1_019_20eV.mzML|GNPS-G1_007_20eV.mzML|GNPS-G1_002_20eV.mzML|GNPS-G1_013_20eV.mzML|GNPS-G1_006_20eV.mzML|GNPS-G1_011_20eV.mzML|GNPS-G1_014_20eV.mzML|GNPS-G1_017_20eV.mzML|GNPS-G1_010_20eV.mzML|GNPS-G1_004_20eV.mzML|GNPS-G1_003_20eV.mzML|GNP…
	0	7188	-1				G3,G4,G5	0.0	0.0	1.0	1.0	1.0	0.0		https://gnps.ucsd.edu//ProteoSAFe/result.jsp?task=2c80ff4b1e2a49fea7e844644198bbf3&view=cluster_details&protein=7188&show=true	https://gnps.ucsd.edu/ProteoSAFe/result.jsp?view=network_displayer&componentindex=-1&task=2c80ff4b1e2a49fea7e844644198bbf3&show=true									7188	3	195092		195092	0.0	3398206666666660	FALSE	7188				104788.0		GM(+)-LC-22M006-GNPS_20eV_FT96h.mzXML|GM(+)-LC-22M006-GNPS_20eV_FT72h.mzXML|GM(+)-LC-22M006-GNPS_20eV_FT82h.mzXML
[M+H]	0	5926	-1	Symmetrel	Commercial	Garg_Neha	G1,G2,G6	9.0	3.0	0.0	0.0	0.0	1.0	http://gnps.ucsd.edu/ProteoSAFe/gnpslibraryspectrum.jsp?SpectrumID=CCMSLIB00000076979	https://gnps.ucsd.edu//ProteoSAFe/result.jsp?task=2c80ff4b1e2a49fea7e844644198bbf3&view=cluster_details&protein=5926&show=true	https://gnps.ucsd.edu/ProteoSAFe/result.jsp?view=network_displayer&componentindex=-1&task=2c80ff4b1e2a49fea7e844644198bbf3&show=true	NC1(CC2CC3CC(C2)C1)C3	qTof	LC-ESI	Positive	1	16082	0.745784	105702.0	5926	13	136062	Dorrestein	136062	0.0	1.13929e+16	FALSE	5926	11	nan	CCMSLIB00000076979	1649900.0	nan	GM(+)-LC-22M006-GNPS_20eV_FT0h.mzXML|GM(+)-LC-22M006-GNPS_20eV_Mel.mzXML|GNPS-G1_005_20eV.mzML|GNPS-G1_002_20eV.mzML|GNPS-G1_006_20eV.mzML|GNPS-G1_004_20eV.mzML|GNPS-G1_003_20eV.mzML|GM(+)-LC-22M006-GNPS_20eV_FT120h.mzXML|GNPS-G1_001_20eV.mzML
	0	6899	-1				G3,G4,G5,G6	0.0	0.0	2.0	1.0	2.0	2.0		https://gnps.ucsd.edu//ProteoSAFe/result.jsp?task=2c80ff4b1e2a49fea7e844644198bbf3&view=cluster_details&protein=6899&show=true	https://gnps.ucsd.edu/ProteoSAFe/result.jsp?view=network_displayer&componentindex=-1&task=2c80ff4b1e2a49fea7e844644198bbf3&show=true									6899	7	167.07		167.07	0.0	4.10681e+16	FALSE	6899				2131010.0		GM(+)-LC-22M006-GNPS_20eV_FT96h.mzXML|GM(+)-LC-22M006-GNPS_20eV_FT72h.mzXML|GM(+)-LC-22M006-GNPS_20eV_FT120h.mzXML|GM(+)-LC-22M006-GNPS_20eV_FT82h.mzXML
	0	10668	-1				G4,G5,G6	0.0	0.0	0.0	1.0	3.0	3.0		https://gnps.ucsd.edu//ProteoSAFe/result.jsp?task=2c80ff4b1e2a49fea7e844644198bbf3&view=cluster_details&protein=10668&show=true	https://gnps.ucsd.edu/ProteoSAFe/result.jsp?view=network_displayer&componentindex=-1&task=2c80ff4b1e2a49fea7e844644198bbf3&show=true									10668	7	762845		762845	0.0	1.08705e+16	FALSE	10668				300193.0		GM(+)-LC-22M006-GNPS_20eV_FT96h.mzXML|GM(+)-LC-22M006-GNPS_20eV_FT120h.mzXML|GM(+)-LC-22M006-GNPS_20eV_FT82h.mzXML
	0	7662	44				G1,G4	2.0	0.0	0.0	1.0	0.0	0.0		https://gnps.ucsd.edu//ProteoSAFe/result.jsp?task=2c80ff4b1e2a49fea7e844644198bbf3&view=cluster_details&protein=7662&show=true	https://gnps.ucsd.edu/ProteoSAFe/result.jsp?view=network_displayer&componentindex=44&task=2c80ff4b1e2a49fea7e844644198bbf3&show=true									7662	3	240269		240269	0.0	879457	FALSE	7662				43651.9		GM(+)-LC-22M006-GNPS_20eV_FT82h.mzXML|GM(+)-LC-22M006-GNPS_20eV_Mel.mzXML
[M+Na]+	0	10582	25	Baohuoside VII	Commercial standard	BMDMS-NP	G1,G2,G3,G4,G5,G6	5.0	4.0	1.0	2.0	1.0	2.0	http://gnps.ucsd.edu/ProteoSAFe/gnpslibraryspectrum.jsp?SpectrumID=CCMSLIB00006474850	https://gnps.ucsd.edu//ProteoSAFe/result.jsp?task=2c80ff4b1e2a49fea7e844644198bbf3&view=cluster_details&protein=10582&show=true	https://gnps.ucsd.edu/ProteoSAFe/result.jsp?view=network_displayer&componentindex=25&task=2c80ff4b1e2a49fea7e844644198bbf3&show=true	InChI=1S/C33H40O15/c1-13(2)5-10-17-18(35)11-19(36)21-23(38)31(29(46-30(17)21)15-6-8-16(43-4)9-7-15)48-32-27(42)25(40)28(14(3)44-32)47-33-26(41)24(39)22(37)20(12-34)45-33/h5-9,11,14,20,22,24-28,32-37,39-42H,10,12H2,1-4H3	Orbitrap	ESI	Positive	1	16074	0.786728	22988.4	10582	15	683146	BMDMS-NP	683146	0.0	3591866	FALSE	10582	8	O=C1C(OC2OC(C)C(OC3OC(CO)C(O)C(O)C3O)C(O)C2O)=C(OC=4C1=C(O)C=C(O)C4CC=C(C)C)C=5C=CC(OC)=CC5	CCMSLIB00006474850	548279.0	nan	GM(+)-LC-22M006-GNPS_20eV_FT0h.mzXML|GNPS-G1_008_20eV.mzML|GM(+)-LC-22M006-GNPS_20eV_Mel.mzXML|GNPS-G1_005_20eV.mzML|GNPS-G1_002_20eV.mzML|GM(+)-LC-22M006-GNPS_20eV_FT72h.mzXML|GM(+)-LC-22M006-GNPS_20eV_FT96h.mzXML|GNPS-G1_006_20eV.mzML|GM(+)-LC-22M006-GNPS_20eV_FT82h.mzXML|GNPS-G1_004_20eV.mzML|GNPS-G1_003_20eV.mzML|GM(+)-LC-22M006-GNPS_20eV_FT120h.mzXML|GNPS-G1_001_20eV.mzML
M+H	0	8875	-1	PC(0:0/18:1)
	0	9087	72				G5	0.0	0.0	0.0	0.0	9.0	0.0		https://gnps.ucsd.edu//ProteoSAFe/result.jsp?task=2c80ff4b1e2a49fea7e844644198bbf3&view=cluster_details&protein=9087&show=true	https://gnps.ucsd.edu/ProteoSAFe/result.jsp?view=network_displayer&componentindex=72&task=2c80ff4b1e2a49fea7e844644198bbf3&show=true									9087	9	553224		553224	0.0	2.36928e+16	FALSE	9087				2297250.0		GNPS-G1_017_20eV.mzML|GNPS-G1_020_20eV.mzML|GNPS-G1_018_20eV.mzML
M+H	0	8290	-1	245_from_20200217_52724_sample[M+H]_NAICONS	Commercial	MI	G3,G4,G5,G6	0.0	0.0	1.0	1.0	1.0	2.0	http://gnps.ucsd.edu/ProteoSAFe/gnpslibraryspectrum.jsp?SpectrumID=CCMSLIB00005716860	https://gnps.ucsd.edu//ProteoSAFe/result.jsp?task=2c80ff4b1e2a49fea7e844644198bbf3&view=cluster_details&protein=8290&show=true	https://gnps.ucsd.edu/ProteoSAFe/result.jsp?view=network_displayer&componentindex=-1&task=2c80ff4b1e2a49fea7e844644198bbf3&show=true	nan	Ion Trap	LC-ESI	Positive	3	44.01	0.789899	179537.0	8290	5	289.14	Maffioli	289.14	0.0	969326	FALSE	8290	7	nan	CCMSLIB00005716860	224360.0	nan	GM(+)-LC-22M006-GNPS_20eV_FT96h.mzXML|GM(+)-LC-22M006-GNPS_20eV_FT72h.mzXML|GM(+)-LC-22M006-GNPS_20eV_FT120h.mzXML|GM(+)-LC-22M006-GNPS_20eV_FT82h.mzXML
	0	6360	17				G1,G2,G3,G4,G5,G6	4.0	4.0	1.0	1.0	7.0	1.0		https://gnps.ucsd.edu//ProteoSAFe/result.jsp?task=2c80ff4b1e2a49fea7e844644198bbf3&view=cluster_details&protein=6360&show=true	https://gnps.ucsd.edu/ProteoSAFe/result.jsp?view=network_displayer&componentindex=17&task=2c80ff4b1e2a49fea7e844644198bbf3&show=true									6360	18	153231		153231	0.0	3047471111111110	FALSE	6360				504411.0		GM(+)-LC-22M006-GNPS_20eV_FT0h.mzXML|GNPS-G1_020_20eV.mzML|GM(+)-LC-22M006-GNPS_20eV_Mel.mzXML|GNPS-G1_019_20eV.mzML|GNPS-G1_018_20eV.mzML|GM(+)-LC-22M006-GNPS_20eV_FT96h.mzXML|GM(+)-LC-22M006-GNPS_20eV_FT82h.mzXML|GNPS-G1_017_20eV.mzML|GM(+)-LC-22M006-GNPS_20eV_FT72h.mzXML|GM(+)-LC-22M006-GNPS_20eV_FT120h.mzXML|GNPS-G1_005_20eV.mzML
	0	7104	-1				G4,G5	0.0	0.0	0.0	2.0	1.0	0.0		https://gnps.ucsd.edu//ProteoSAFe/result.jsp?task=2c80ff4b1e2a49fea7e844644198bbf3&view=cluster_details&protein=7104&show=true	https://gnps.ucsd.edu/ProteoSAFe/result.jsp?view=network_displayer&componentindex=-1&task=2c80ff4b1e2a49fea7e844644198bbf3&show=true									7104	3	181086		181086	0.0	2672766666666660	FALSE	7104				84050.0		GM(+)-LC-22M006-GNPS_20eV_FT96h.mzXML|GM(+)-LC-22M006-GNPS_20eV_FT82h.mzXML
	0	7277	-1				G3,G4,G6	0.0	0.0	4.0	3.0	0.0	4.0		https://gnps.ucsd.edu//ProteoSAFe/result.jsp?task=2c80ff4b1e2a49fea7e844644198bbf3&view=cluster_details&protein=7277&show=true	https://gnps.ucsd.edu/ProteoSAFe/result.jsp?view=network_displayer&componentindex=-1&task=2c80ff4b1e2a49fea7e844644198bbf3&show=true									7277	11	197081		197081	0.0	2.32241e+16	FALSE	7277				4496230.0		GNPS-G1_009_20eV.mzML|GNPS-G1_012_20eV.mzML|GNPS-G1_015_20eV.mzML|GNPS-G1_024_20eV.mzML|GNPS-G1_023_20eV.mzML|GNPS-G1_021_20eV.mzML|GNPS-G1_011_20eV.mzML|GNPS-G1_014_20eV.mzML|GNPS-G1_022_20eV.mzML|GNPS-G1_010_20eV.mzML|GNPS-G1_016_20eV.mzML
	0	10652	20				G1,G2	21.0	23.0	0.0	0.0	0.0	0.0		https://gnps.ucsd.edu//ProteoSAFe/result.jsp?task=2c80ff4b1e2a49fea7e844644198bbf3&view=cluster_details&protein=10652&show=true	https://gnps.ucsd.edu/ProteoSAFe/result.jsp?view=network_displayer&componentindex=20&task=2c80ff4b1e2a49fea7e844644198bbf3&show=true									10652	44	719894		719894	0.0	6008452272727270	FALSE	10652				8684080.0		GNPS-G1_001_20eV.mzML|GNPS-G1_008_20eV.mzML|GNPS-G1_007_20eV.mzML|GNPS-G1_002_20eV.mzML|GNPS-G1_006_20eV.mzML|GNPS-G1_004_20eV.mzML|GNPS-G1_003_20eV.mzML|GNPS-G1_005_20eV.mzML
	0	8826	15				G3,G4,G5,G6	0.0	0.0	1.0	1.0	1.0	1.0		https://gnps.ucsd.edu//ProteoSAFe/result.jsp?task=2c80ff4b1e2a49fea7e844644198bbf3&view=cluster_details&protein=8826&show=true	https://gnps.ucsd.edu/ProteoSAFe/result.jsp?view=network_displayer&componentindex=15&task=2c80ff4b1e2a49fea7e844644198bbf3&show=true									8826	4	493172		493172	0.0	414.56	FALSE	8826				56994.5		GM(+)-LC-22M006-GNPS_20eV_FT96h.mzXML|GM(+)-LC-22M006-GNPS_20eV_FT72h.mzXML|GM(+)-LC-22M006-GNPS_20eV_FT120h.mzXML|GM(+)-LC-22M006-GNPS_20eV_FT82h.mzXML
	0	7956	-1				G2,G3,G4,G5,G6	0.0	1.0	5.0	1.0	1.0	8.0		https://gnps.ucsd.edu//ProteoSAFe/result.jsp?task=2c80ff4b1e2a49fea7e844644198bbf3&view=cluster_details&protein=7956&show=true	https://gnps.ucsd.edu/ProteoSAFe/result.jsp?view=network_displayer&componentindex=-1&task=2c80ff4b1e2a49fea7e844644198bbf3&show=true									7956	16	277217		277217	0.0	6432748125	FALSE	7956				375348.0		GM(+)-LC-22M006-GNPS_20eV_FT96h.mzXML|GM(+)-LC-22M006-GNPS_20eV_FT0h.mzXML|GM(+)-LC-22M006-GNPS_20eV_FT72h.mzXML|GM(+)-LC-22M006-GNPS_20eV_FT120h.mzXML|GM(+)-LC-22M006-GNPS_20eV_FT82h.mzXML
M+H	0	5562	54	Coumarin - 40.0 eV	Isolated	Data Collector	G1,G2,G3,G4,G5,G6	1.0	3.0	7.0	2.0	7.0	5.0	http://gnps.ucsd.edu/ProteoSAFe/gnpslibraryspectrum.jsp?SpectrumID=CCMSLIB00006114315	https://gnps.ucsd.edu//ProteoSAFe/result.jsp?task=2c80ff4b1e2a49fea7e844644198bbf3&view=cluster_details&protein=5562&show=true	https://gnps.ucsd.edu/ProteoSAFe/result.jsp?view=network_displayer&componentindex=54&task=2c80ff4b1e2a49fea7e844644198bbf3&show=true	InChI=1S/C9H6O2/c10-9-6-5-7-3-1-2-4-8(7)11-9/h1-6H	Orbitrap	ESI	Positive	1	26963	0.782249	183367.0	5562	25	120081	PI	120081	0.0	19866436	FALSE	5562	6	c1ccc2c(c1)ccc(=O)o2	CCMSLIB00006114315	832117.0	nan	GM(+)-LC-22M006-GNPS_20eV_FT0h.mzXML|GNPS-G1_020_20eV.mzML|GNPS-G1_008_20eV.mzML|GNPS-G1_009_20eV.mzML|GM(+)-LC-22M006-GNPS_20eV_Mel.mzXML|GNPS-G1_012_20eV.mzML|GNPS-G1_019_20eV.mzML|GNPS-G1_018_20eV.mzML|GNPS-G1_023_20eV.mzML|GNPS-G1_021_20eV.mzML|GNPS-G1_011_20eV.mzML|GNPS-G1_016_20eV.mzML|GNPS-G1_017_20eV.mzML|GNPS-G1_010_20eV.mzML|GM(+)-LC-22M006-GNPS_20eV_FT72h.mzXML|GM(+)-LC-22M006-GNPS_20e…
	0	8491	18				G1,G2,G3,G4	18.0	14.0	17.0	18.0	0.0	0.0		https://gnps.ucsd.edu//ProteoSAFe/result.jsp?task=2c80ff4b1e2a49fea7e844644198bbf3&view=cluster_details&protein=8491&show=true	https://gnps.ucsd.edu/ProteoSAFe/result.jsp?view=network_displayer&componentindex=18&task=2c80ff4b1e2a49fea7e844644198bbf3&show=true									8491	67	298348		298348	0.0	9143626268656710	FALSE	8491				1864680.0		GM(+)-LC-22M006-GNPS_20eV_FT0h.mzXML|GM(+)-LC-22M006-GNPS_20eV_FT72h.mzXML|GM(+)-LC-22M006-GNPS_20eV_FT82h.mzXML|GM(+)-LC-22M006-GNPS_20eV_Mel.mzXML
	0	3311	-1				G1,G2	19.0	21.0	0.0	0.0	0.0	0.0		https://gnps.ucsd.edu//ProteoSAFe/result.jsp?task=2c80ff4b1e2a49fea7e844644198bbf3&view=cluster_details&protein=3311&show=true	https://gnps.ucsd.edu/ProteoSAFe/result.jsp?view=network_displayer&componentindex=-1&task=2c80ff4b1e2a49fea7e844644198bbf3&show=true									3311	40	98984		98984	0.0	631549975	FALSE	3311				1948540000000		GNPS-G1_001_20eV.mzML|GNPS-G1_008_20eV.mzML|GNPS-G1_007_20eV.mzML|GNPS-G1_002_20eV.mzML|GNPS-G1_006_20eV.mzML|GNPS-G1_004_20eV.mzML|GNPS-G1_003_20eV.mzML|GNPS-G1_005_20eV.mzML
	0	10725	48				G1	6.0	0.0	0.0	0.0	0.0	0.0		https://gnps.ucsd.edu//ProteoSAFe/result.jsp?task=2c80ff4b1e2a49fea7e844644198bbf3&view=cluster_details&protein=10725&show=true	https://gnps.ucsd.edu/ProteoSAFe/result.jsp?view=network_displayer&componentindex=48&task=2c80ff4b1e2a49fea7e844644198bbf3&show=true									10725	6	1044.66		1044.66	0.0	1.07181e+16	FALSE	10725				944322.0		GNPS-G1_002_20eV.mzML|GNPS-G1_001_20eV.mzML
	0	6988	-1				G4,G5,G6	0.0	0.0	0.0	1.0	1.0	2.0		https://gnps.ucsd.edu//ProteoSAFe/result.jsp?task=2c80ff4b1e2a49fea7e844644198bbf3&view=cluster_details&protein=6988&show=true	https://gnps.ucsd.edu/ProteoSAFe/result.jsp?view=network_displayer&componentindex=-1&task=2c80ff4b1e2a49fea7e844644198bbf3&show=true									6988	4	177091		177091	0.0	432608	FALSE	6988				155786.0		GNPS-G1_021_20eV.mzML|GNPS-G1_020_20eV.mzML|GNPS-G1_022_20eV.mzML|GNPS-G1_016_20eV.mzML
	0	9323	-1				G2,G5,G6	0.0	1.0	0.0	0.0	1.0	2.0		https://gnps.ucsd.edu//ProteoSAFe/result.jsp?task=2c80ff4b1e2a49fea7e844644198bbf3&view=cluster_details&protein=9323&show=true	https://gnps.ucsd.edu/ProteoSAFe/result.jsp?view=network_displayer&componentindex=-1&task=2c80ff4b1e2a49fea7e844644198bbf3&show=true									9323	4	566427		566427	0.0	38569375	FALSE	9323				139091.0		GNPS-G1_022_20eV.mzML|GNPS-G1_021_20eV.mzML|GNPS-G1_018_20eV.mzML|GNPS-G1_008_20eV.mzML
	0	5828	-1				G2,G3,G4,G5,G6	0.0	1.0	1.0	1.0	1.0	1.0		https://gnps.ucsd.edu//ProteoSAFe/result.jsp?task=2c80ff4b1e2a49fea7e844644198bbf3&view=cluster_details&protein=5828&show=true	https://gnps.ucsd.edu/ProteoSAFe/result.jsp?view=network_displayer&componentindex=-1&task=2c80ff4b1e2a49fea7e844644198bbf3&show=true									5828	5	132081		132081	0.0	2252964	FALSE	5828				113484.0		GM(+)-LC-22M006-GNPS_20eV_FT96h.mzXML|GM(+)-LC-22M006-GNPS_20eV_FT0h.mzXML|GM(+)-LC-22M006-GNPS_20eV_FT72h.mzXML|GM(+)-LC-22M006-GNPS_20eV_FT120h.mzXML|GM(+)-LC-22M006-GNPS_20eV_FT82h.mzXML
	0	10720	-1				G6	0.0	0.0	0.0	0.0	0.0	3.0		https://gnps.ucsd.edu//ProteoSAFe/result.jsp?task=2c80ff4b1e2a49fea7e844644198bbf3&view=cluster_details&protein=10720&show=true	https://gnps.ucsd.edu/ProteoSAFe/result.jsp?view=network_displayer&componentindex=-1&task=2c80ff4b1e2a49fea7e844644198bbf3&show=true									10720	3	1043.55		1043.55	0.0	5783386666666660	FALSE	10720				95969.0		GNPS-G1_022_20eV.mzML|GNPS-G1_021_20eV.mzML
M+H	0	6510	-1	Massbank:LU113604 1-Naphthol|naphthalen-1-ol	Isolated	Massbank	G1,G2,G3,G4,G5,G6	16.0	15.0	18.0	16.0	23.0	19.0	http://gnps.ucsd.edu/ProteoSAFe/gnpslibraryspectrum.jsp?SpectrumID=CCMSLIB00005764199	https://gnps.ucsd.edu//ProteoSAFe/result.jsp?task=2c80ff4b1e2a49fea7e844644198bbf3&view=cluster_details&protein=6510&show=true	https://gnps.ucsd.edu/ProteoSAFe/result.jsp?view=network_displayer&componentindex=-1&task=2c80ff4b1e2a49fea7e844644198bbf3&show=true	1S/C10H8O/c11-10-7-3-5-8-4-1-2-6-9(8)10/h1-7,11H	Hybrid FT	ESI	Positive	3	18021	0.859933	124227.0	6510	107	163086	Massbank	163086	0.0	1.57587e+16	FALSE	6510	6	OC1=CC=CC2=CC=CC=C12	CCMSLIB00005764199	6267720.0	nan	GM(+)-LC-22M006-GNPS_20eV_FT0h.mzXML|GNPS-G1_018_20eV.mzML|GM(+)-LC-22M006-GNPS_20eV_FT82h.mzXML|GNPS-G1_010_20eV.mzML|GNPS-G1_004_20eV.mzML|GM(+)-LC-22M006-GNPS_20eV_FT120h.mzXML|GNPS-G1_009_20eV.mzML|GNPS-G1_019_20eV.mzML|GNPS-G1_013_20eV.mzML|GNPS-G1_002_20eV.mzML|GNPS-G1_006_20eV.mzML|GNPS-G1_011_20eV.mzML|GNPS-G1_003_20eV.mzML|GNPS-G1_001_20eV.mzML|GNPS-G1_020_20eV.mzML|GM(+)-LC-22M006-GNPS_…
M+H	0	8413	60	Massbank:PR310824 N-Fructosyl isoleucine	Isolated	Massbank	G1,G2,G3,G4,G5,G6	14.0	12.0	12.0	15.0	16.0	11.0	http://gnps.ucsd.edu/ProteoSAFe/gnpslibraryspectrum.jsp?SpectrumID=CCMSLIB00005740456	https://gnps.ucsd.edu//ProteoSAFe/result.jsp?task=2c80ff4b1e2a49fea7e844644198bbf3&view=cluster_details&protein=8413&show=true	https://gnps.ucsd.edu/ProteoSAFe/result.jsp?view=network_displayer&componentindex=60&task=2c80ff4b1e2a49fea7e844644198bbf3&show=true	1S/C12H23NO7/c1-3-6(2)8(11(17)18)13-5-12(19)10(16)9(15)7(4-14)20-12/h6-10,13-16,19H,3-5H2,1-2H3,(H,17,18)	qTof	ESI	Positive	3	0.00799561	0.76795	271815	8413	80	294148	Massbank	294148	0.0	1220474375	FALSE	8413	10	O=C(O)C(NCC1(O)(OC(CO)C(O)C1(O)))C(C)CC	CCMSLIB00005740456	6899850.0	nan	GNPS-G1_018_20eV.mzML|GNPS-G1_010_20eV.mzML|GNPS-G1_004_20eV.mzML|GNPS-G1_005_20eV.mzML|GNPS-G1_009_20eV.mzML|GNPS-G1_019_20eV.mzML|GNPS-G1_013_20eV.mzML|GNPS-G1_002_20eV.mzML|GNPS-G1_006_20eV.mzML|GNPS-G1_011_20eV.mzML|GNPS-G1_003_20eV.mzML|GNPS-G1_001_20eV.mzML|GNPS-G1_020_20eV.mzML|GNPS-G1_012_20eV.mzML|GNPS-G1_022_20eV.mzML|GNPS-G1_021_20eV.mzML|GNPS-G1_014_20eV.mzML|GNPS-G1_008_20eV.mzML|GNP…
M-H	0	5315	42	b-Orcinolcarboxylic acid	Isolated	Damien OLIVIER	G1,G2,G3,G4,G5,G6	7.0	9.0	3.0	8.0	2.0	9.0	http://gnps.ucsd.edu/ProteoSAFe/gnpslibraryspectrum.jsp?SpectrumID=CCMSLIB00004751327	https://gnps.ucsd.edu//ProteoSAFe/result.jsp?task=2c80ff4b1e2a49fea7e844644198bbf3&view=cluster_details&protein=5315&show=true	https://gnps.ucsd.edu/ProteoSAFe/result.jsp?view=network_displayer&componentindex=42&task=2c80ff4b1e2a49fea7e844644198bbf3&show=true	InChI=1S/C9H10O4/c1-4-3-6(10)5(2)8(11)7(4)9(12)13/h3,10-11H,1-2H3,(H,12,13)	qTof	LC-ESI	Negative	3	76942	0.792036	424979.0	5315	38	104107	Joel BOUSTIE Pierre LE POGAM	104107	0.0	7732652631578940	FALSE	5315	8	CC1=C(O)C(C(O)=O)=C(C)C=C1O	CCMSLIB00004751327	1071680.0	nan	GM(+)-LC-22M006-GNPS_20eV_FT0h.mzXML|GNPS-G1_008_20eV.mzML|GM(+)-LC-22M006-GNPS_20eV_Mel.mzXML|GNPS-G1_005_20eV.mzML|GNPS-G1_007_20eV.mzML|GNPS-G1_002_20eV.mzML|GNPS-G1_013_20eV.mzML|GM(+)-LC-22M006-GNPS_20eV_FT82h.mzXML|GNPS-G1_023_20eV.mzML|GM(+)-LC-22M006-GNPS_20eV_FT72h.mzXML|GM(+)-LC-22M006-GNPS_20eV_FT96h.mzXML|GNPS-G1_006_20eV.mzML|GNPS-G1_024_20eV.mzML|GNPS-G1_014_20eV.mzML|GNPS-G1_004_20…
M+H-H2O	0	8056	74	Spectral Match to DL-Indole-3-lactic acid from NIST14	Isolated	Data deposited by lfnothias	G3,G4,G5,G6	0.0	0.0	4.0	4.0	5.0	3.0	http://gnps.ucsd.edu/ProteoSAFe/gnpslibraryspectrum.jsp?SpectrumID=CCMSLIB00003136556	https://gnps.ucsd.edu//ProteoSAFe/result.jsp?task=2c80ff4b1e2a49fea7e844644198bbf3&view=cluster_details&protein=8056&show=true	https://gnps.ucsd.edu/ProteoSAFe/result.jsp?view=network_displayer&componentindex=74&task=2c80ff4b1e2a49fea7e844644198bbf3&show=true	nan	Q-TOF	ESI	Positive	3	9003200000000000	0.839225	478715.0	8056	16	278102	Data from Pieter Dorrestein	278102	0.0	3186934375	FALSE	8056	7	nan	CCMSLIB00003136556	390482.0	nan	GNPS-G1_020_20eV.mzML|GNPS-G1_009_20eV.mzML|GNPS-G1_015_20eV.mzML|GNPS-G1_019_20eV.mzML|GNPS-G1_022_20eV.mzML|GNPS-G1_024_20eV.mzML|GNPS-G1_021_20eV.mzML|GNPS-G1_014_20eV.mzML|GNPS-G1_011_20eV.mzML|GNPS-G1_016_20eV.mzML|GNPS-G1_017_20eV.mzML|GNPS-G1_010_20eV.mzML
M+H	0	7653	23	OH-C6-HSL	Commercial	Rodrigues	G1,G2,G3,G4,G5,G6	9.0	10.0	8.0	10.0	12.0	9.0	http://gnps.ucsd.edu/ProteoSAFe/gnpslibraryspectrum.jsp?SpectrumID=CCMSLIB00005463711	https://gnps.ucsd.edu//ProteoSAFe/result.jsp?task=2c80ff4b1e2a49fea7e844644198bbf3&view=cluster_details&protein=7653&show=true	https://gnps.ucsd.edu/ProteoSAFe/result.jsp?view=network_displayer&componentindex=23&task=2c80ff4b1e2a49fea7e844644198bbf3&show=true		Orbitrap	LC-ESI	Positive	3	24.0	0.782813	111048.0	7653	58	240123	Rodrigues	240123	0.0	3466529827586200	FALSE	7653	6		CCMSLIB00005463711	2247710.0	nan	GM(+)-LC-22M006-GNPS_20eV_FT0h.mzXML|GNPS-G1_018_20eV.mzML|GM(+)-LC-22M006-GNPS_20eV_FT82h.mzXML|GNPS-G1_010_20eV.mzML|GNPS-G1_004_20eV.mzML|GM(+)-LC-22M006-GNPS_20eV_FT120h.mzXML|GNPS-G1_009_20eV.mzML|GNPS-G1_019_20eV.mzML|GNPS-G1_013_20eV.mzML|GNPS-G1_002_20eV.mzML|GNPS-G1_006_20eV.mzML|GNPS-G1_011_20eV.mzML|GNPS-G1_003_20eV.mzML|GNPS-G1_001_20eV.mzML|GNPS-G1_020_20eV.mzML|GM(+)-LC-22M006-GNPS_…
	0	6291	-1				G1,G2,G3,G4,G5,G6	15.0	16.0	15.0	15.0	15.0	14.0		https://gnps.ucsd.edu//ProteoSAFe/result.jsp?task=2c80ff4b1e2a49fea7e844644198bbf3&view=cluster_details&protein=6291&show=true	https://gnps.ucsd.edu/ProteoSAFe/result.jsp?view=network_displayer&componentindex=-1&task=2c80ff4b1e2a49fea7e844644198bbf3&show=true									6291	90	144081		144081	0.0	3097928	FALSE	6291				3566420000000		GM(+)-LC-22M006-GNPS_20eV_FT0h.mzXML|GNPS-G1_018_20eV.mzML|GM(+)-LC-22M006-GNPS_20eV_FT82h.mzXML|GNPS-G1_010_20eV.mzML|GNPS-G1_004_20eV.mzML|GM(+)-LC-22M006-GNPS_20eV_FT120h.mzXML|GNPS-G1_009_20eV.mzML|GNPS-G1_019_20eV.mzML|GNPS-G1_013_20eV.mzML|GNPS-G1_002_20eV.mzML|GNPS-G1_006_20eV.mzML|GNPS-G1_011_20eV.mzML|GNPS-G1_003_20eV.mzML|GNPS-G1_001_20eV.mzML|GNPS-G1_020_20eV.mzML|GM(+)-LC-22M006-GNPS_…
	0	8903	18				G3,G4	0.0	0.0	1.0	7.0	0.0	0.0		https://gnps.ucsd.edu//ProteoSAFe/result.jsp?task=2c80ff4b1e2a49fea7e844644198bbf3&view=cluster_details&protein=8903&show=true	https://gnps.ucsd.edu/ProteoSAFe/result.jsp?view=network_displayer&componentindex=18&task=2c80ff4b1e2a49fea7e844644198bbf3&show=true									8903	8	536167		536167	0.0	852876625	FALSE	8903				176381.0		GM(+)-LC-22M006-GNPS_20eV_FT72h.mzXML|GM(+)-LC-22M006-GNPS_20eV_FT82h.mzXML
	0	6494	14				G1,G2,G3,G4,G5,G6	4.0	4.0	3.0	3.0	3.0	3.0		https://gnps.ucsd.edu//ProteoSAFe/result.jsp?task=2c80ff4b1e2a49fea7e844644198bbf3&view=cluster_details&protein=6494&show=true	https://gnps.ucsd.edu/ProteoSAFe/result.jsp?view=network_displayer&componentindex=14&task=2c80ff4b1e2a49fea7e844644198bbf3&show=true									6494	20	163.06		163.06	0.0	512171	FALSE	6494				1433020.0		GM(+)-LC-22M006-GNPS_20eV_FT0h.mzXML|GM(+)-LC-22M006-GNPS_20eV_Mel.mzXML|GM(+)-LC-22M006-GNPS_20eV_FT82h.mzXML|GM(+)-LC-22M006-GNPS_20eV_FT72h.mzXML|GM(+)-LC-22M006-GNPS_20eV_FT120h.mzXML|GM(+)-LC-22M006-GNPS_20eV_FT96h.mzXML
	0	3294	-1				G1,G2	1.0	1.0	0.0	0.0	0.0	0.0		https://gnps.ucsd.edu//ProteoSAFe/result.jsp?task=2c80ff4b1e2a49fea7e844644198bbf3&view=cluster_details&protein=3294&show=true	https://gnps.ucsd.edu/ProteoSAFe/result.jsp?view=network_displayer&componentindex=-1&task=2c80ff4b1e2a49fea7e844644198bbf3&show=true									3294	2	98984		98984	0.0	4.87811e+16	FALSE	3294				172818.0		GNPS-G1_008_20eV.mzML|GNPS-G1_001_20eV.mzML
	0	10742	-1				G2	0.0	2.0	0.0	0.0	0.0	0.0		https://gnps.ucsd.edu//ProteoSAFe/result.jsp?task=2c80ff4b1e2a49fea7e844644198bbf3&view=cluster_details&protein=10742&show=true	https://gnps.ucsd.edu/ProteoSAFe/result.jsp?view=network_displayer&componentindex=-1&task=2c80ff4b1e2a49fea7e844644198bbf3&show=true									10742	2	1057.57		1057.57	0.0	6046995	FALSE	10742				303306.0		GM(+)-LC-22M006-GNPS_20eV_FT0h.mzXML
	0	4381	-1				G3,G4,G5,G6	0.0	0.0	1.0	3.0	4.0	5.0		https://gnps.ucsd.edu//ProteoSAFe/result.jsp?task=2c80ff4b1e2a49fea7e844644198bbf3&view=cluster_details&protein=4381&show=true	https://gnps.ucsd.edu/ProteoSAFe/result.jsp?view=network_displayer&componentindex=-1&task=2c80ff4b1e2a49fea7e844644198bbf3&show=true									4381	13	100112		100112	0.0	1.05713e+16	FALSE	4381				1150130.0		GNPS-G1_020_20eV.mzML|GNPS-G1_015_20eV.mzML|GNPS-G1_019_20eV.mzML|GNPS-G1_018_20eV.mzML|GNPS-G1_024_20eV.mzML|GNPS-G1_013_20eV.mzML|GNPS-G1_023_20eV.mzML|GNPS-G1_021_20eV.mzML|GNPS-G1_014_20eV.mzML|GNPS-G1_022_20eV.mzML|GNPS-G1_010_20eV.mzML
[M+H]+	0	8593	-1	4-decyl-3-hydroxy-5-oxooxolane-2,3-dicarboxylic acid	isolated	MoNA:VF-NPL-QEHF001535	G1,G3	2.0	0.0	1.0	0.0	0.0	0.0	http://gnps.ucsd.edu/ProteoSAFe/gnpslibraryspectrum.jsp?SpectrumID=CCMSLIB00004692598	https://gnps.ucsd.edu//ProteoSAFe/result.jsp?task=2c80ff4b1e2a49fea7e844644198bbf3&view=cluster_details&protein=8593&show=true	https://gnps.ucsd.edu/ProteoSAFe/result.jsp?view=network_displayer&componentindex=-1&task=2c80ff4b1e2a49fea7e844644198bbf3&show=true	InChI=1S/C16H26O7/c1-2-3-4-5-6-7-8-9-10-11-14(19)23-12(13(17)18)16(11,22)15(20)21/h11-12,22H,2-10H2,1H3,(H,17,18)(H,20,21)	ESI-QFT	nan	positive	3	84038	0.7841859999999999	253757.0	8593	3	415213	MoNA	415213	0.0	7230603333333330	FALSE	8593	6	CCCCCCCCCCC1C(=O)OC(C(=O)O)C1(O)C(=O)O	CCMSLIB00004692598	81248.5	nan	GM(+)-LC-22M006-GNPS_20eV_FT72h.mzXML|GM(+)-LC-22M006-GNPS_20eV_Mel.mzXML
	0	8941	19				G2,G3,G4,G5,G6	0.0	1.0	3.0	12.0	15.0	14.0		https://gnps.ucsd.edu//ProteoSAFe/result.jsp?task=2c80ff4b1e2a49fea7e844644198bbf3&view=cluster_details&protein=8941&show=true	https://gnps.ucsd.edu/ProteoSAFe/result.jsp?view=network_displayer&componentindex=19&task=2c80ff4b1e2a49fea7e844644198bbf3&show=true									8941	45	543132		543132	0.0	7500615555555550	FALSE	8941				156120000000		GNPS-G1_020_20eV.mzML|GNPS-G1_015_20eV.mzML|GNPS-G1_019_20eV.mzML|GNPS-G1_018_20eV.mzML|GNPS-G1_022_20eV.mzML|GNPS-G1_024_20eV.mzML|GNPS-G1_013_20eV.mzML|GNPS-G1_023_20eV.mzML|GNPS-G1_021_20eV.mzML|GNPS-G1_006_20eV.mzML|GNPS-G1_011_20eV.mzML|GNPS-G1_014_20eV.mzML|GNPS-G1_017_20eV.mzML|GNPS-G1_010_20eV.mzML|GNPS-G1_016_20eV.mzML
	0	7397	-1				G3,G4,G5,G6	0.0	0.0	6.0	4.0	5.0	4.0		https://gnps.ucsd.edu//ProteoSAFe/result.jsp?task=2c80ff4b1e2a49fea7e844644198bbf3&view=cluster_details&protein=7397&show=true	https://gnps.ucsd.edu/ProteoSAFe/result.jsp?view=network_displayer&componentindex=-1&task=2c80ff4b1e2a49fea7e844644198bbf3&show=true									7397	19	214253		214253	0.0	6914744736842100	FALSE	7397				3444810.0		GM(+)-LC-22M006-GNPS_20eV_FT96h.mzXML|GM(+)-LC-22M006-GNPS_20eV_FT72h.mzXML|GM(+)-LC-22M006-GNPS_20eV_FT120h.mzXML|GM(+)-LC-22M006-GNPS_20eV_FT82h.mzXML
M+H	0	7914	60	2-(3-carboxypropanoylamino)-3-methylpentanoic acid CollisionEnergy:102040	Commercial	JGI	G1,G2,G3,G4,G5,G6	33.0	43.0	48.0	47.0	36.0	55.0	http://gnps.ucsd.edu/ProteoSAFe/gnpslibraryspectrum.jsp?SpectrumID=CCMSLIB00010110617	https://gnps.ucsd.edu//ProteoSAFe/result.jsp?task=2c80ff4b1e2a49fea7e844644198bbf3&view=cluster_details&protein=7914&show=true	https://gnps.ucsd.edu/ProteoSAFe/result.jsp?view=network_displayer&componentindex=60&task=2c80ff4b1e2a49fea7e844644198bbf3&show=true	"InChI=1S/C10H17NO5/c1-3-6(2)9(10(15)16)11-7(12)4-5-8(13)14/h6,9H,3-5H2,1-2H3,(H,11,12)(H,13,14)(H,15,16)"	Orbitrap	LC-ESI	Positive	3	44028	0.724422	189679.0	7914	262	276146	Trent Northen	276146	0.0	1.52016e+16	FALSE	7914	7	CCC(C)C(N=C(O)CCC(=O)O)C(=O)O	CCMSLIB00010110617	10176700000000	nan	GM(+)-LC-22M006-GNPS_20eV_FT0h.mzXML|GNPS-G1_018_20eV.mzML|GM(+)-LC-22M006-GNPS_20eV_FT82h.mzXML|GNPS-G1_010_20eV.mzML|GNPS-G1_004_20eV.mzML|GM(+)-LC-22M006-GNPS_20eV_FT120h.mzXML|GNPS-G1_009_20eV.mzML|GNPS-G1_019_20eV.mzML|GNPS-G1_013_20eV.mzML|GNPS-G1_002_20eV.mzML|GNPS-G1_006_20eV.mzML|GNPS-G1_011_20eV.mzML|GNPS-G1_003_20eV.mzML|GNPS-G1_001_20eV.mzML|GNPS-G1_020_20eV.mzML|GM(+)-LC-22M006-GNPS_…
[M-H2O+H]+	0	8168	-1	Massbank:FFF00250 Androsterone	Isolated	Massbank	G3,G5	0.0	0.0	1.0	0.0	2.0	0.0	http://gnps.ucsd.edu/ProteoSAFe/gnpslibraryspectrum.jsp?SpectrumID=CCMSLIB00000213531	https://gnps.ucsd.edu//ProteoSAFe/result.jsp?task=2c80ff4b1e2a49fea7e844644198bbf3&view=cluster_details&protein=8168&show=true	https://gnps.ucsd.edu/ProteoSAFe/result.jsp?view=network_displayer&componentindex=-1&task=2c80ff4b1e2a49fea7e844644198bbf3&show=true	1S/C19H30O2/c1-18-9-7-13(20)11-12(18)3-4-14-15-5-6-17(21)19(15,2)10-8-16(14)18/h12-16,20H,3-11H2,1-2H3/t12-,13+,14?,15?,16?,18?,19?/m0/s1	LC-APPI-QQ	ESI	Positive	3	779202	0.7931600000000001	28510.9	8168	3	281092	Putative Massbank Match	281092	0.0	4.97545e+16	FALSE	8168	6	OC(C4)CC([H])(C3)C(C)(C4)C(C2)C(C3)C(C1)C(C)(C2)C(=O)C1	CCMSLIB00000213531	49858.0	nan	GNPS-G1_020_20eV.mzML|GNPS-G1_009_20eV.mzML
[M+H]+	0	5369	68	myrcene	Commercial standard	BMDMS-NP	G1,G2,G3,G4,G5,G6	15.0	14.0	12.0	12.0	10.0	12.0	http://gnps.ucsd.edu/ProteoSAFe/gnpslibraryspectrum.jsp?SpectrumID=CCMSLIB00006554569	https://gnps.ucsd.edu//ProteoSAFe/result.jsp?task=2c80ff4b1e2a49fea7e844644198bbf3&view=cluster_details&protein=5369&show=true	https://gnps.ucsd.edu/ProteoSAFe/result.jsp?view=network_displayer&componentindex=68&task=2c80ff4b1e2a49fea7e844644198bbf3&show=true	InChI=1S/C10H16/c1-5-10(4)8-6-7-9(2)3/h5,7H,1,4,6,8H2,2-3H3	Orbitrap	ESI	Positive	1	26086	0.904457	190228.0	5369	75	111044	BMDMS-NP	111044	0.0	2.38553e+16	FALSE	5369	6	C=CC(=C)CCC=C(C)C	CCMSLIB00006554569	3110860.0	nan	GNPS-G1_018_20eV.mzML|GNPS-G1_010_20eV.mzML|GNPS-G1_004_20eV.mzML|GNPS-G1_009_20eV.mzML|GNPS-G1_019_20eV.mzML|GNPS-G1_013_20eV.mzML|GNPS-G1_002_20eV.mzML|GNPS-G1_006_20eV.mzML|GNPS-G1_011_20eV.mzML|GNPS-G1_017_20eV.mzML|GNPS-G1_003_20eV.mzML|GNPS-G1_001_20eV.mzML|GNPS-G1_020_20eV.mzML|GNPS-G1_012_20eV.mzML|GNPS-G1_021_20eV.mzML|GNPS-G1_014_20eV.mzML|GNPS-G1_008_20eV.mzML|GNPS-G1_015_20eV.mzML|GNP…
	0	7204	-1				G4,G6	0.0	0.0	0.0	1.0	0.0	1.0		https://gnps.ucsd.edu//ProteoSAFe/result.jsp?task=2c80ff4b1e2a49fea7e844644198bbf3&view=cluster_details&protein=7204&show=true	https://gnps.ucsd.edu/ProteoSAFe/result.jsp?view=network_displayer&componentindex=-1&task=2c80ff4b1e2a49fea7e844644198bbf3&show=true									7204	2	195092		195092	0.0	3030965	FALSE	7204				72071.1		GM(+)-LC-22M006-GNPS_20eV_FT120h.mzXML|GM(+)-LC-22M006-GNPS_20eV_FT82h.mzXML
M+H	0	6821	12	Massbank:PS075202 Syringic aldehyde|Gallaldehyde 3,5-dimethyl ether|Syringylaldehyde|3,5-Dimethoxy-4-hydroxybenzene carbonal|Syringealdehyde|Syringaldehyde|4-Hydroxy-3,5-dimethoxybenzaldehyde	Isolated	Massbank	G2,G3,G4,G5,G6	0.0	1.0	4.0	1.0	1.0	4.0	http://gnps.ucsd.edu/ProteoSAFe/gnpslibraryspectrum.jsp?SpectrumID=CCMSLIB00005757657	https://gnps.ucsd.edu//ProteoSAFe/result.jsp?task=2c80ff4b1e2a49fea7e844644198bbf3&view=cluster_details&protein=6821&show=true	https://gnps.ucsd.edu/ProteoSAFe/result.jsp?view=network_displayer&componentindex=12&task=2c80ff4b1e2a49fea7e844644198bbf3&show=true	1S/C9H10O4/c1-12-7-3-6(5-10)4-8(13-2)9(7)11/h3-5,11H,1-2H3	QQQ	ESI	Positive	3	16.1	0.774762	87896.4	6821	11	167.07	Massbank	167.07	0.0	3.59694e+16	FALSE	6821	6	COC1=CC(=CC(=C1O)OC)C=O	CCMSLIB00005757657	213539.0	nan	GM(+)-LC-22M006-GNPS_20eV_FT96h.mzXML|GM(+)-LC-22M006-GNPS_20eV_FT0h.mzXML|GM(+)-LC-22M006-GNPS_20eV_FT72h.mzXML|GM(+)-LC-22M006-GNPS_20eV_FT120h.mzXML|GM(+)-LC-22M006-GNPS_20eV_FT82h.mzXML
	0	5724	-1				G4,G5	0.0	0.0	0.0	1.0	5.0	0.0		https://gnps.ucsd.edu//ProteoSAFe/result.jsp?task=2c80ff4b1e2a49fea7e844644198bbf3&view=cluster_details&protein=5724&show=true	https://gnps.ucsd.edu/ProteoSAFe/result.jsp?view=network_displayer&componentindex=-1&task=2c80ff4b1e2a49fea7e844644198bbf3&show=true									5724	6	127039		127039	0.0	2.46345e+16	FALSE	5724				2390860.0		GNPS-G1_017_20eV.mzML|GNPS-G1_020_20eV.mzML|GNPS-G1_018_20eV.mzML|GNPS-G1_019_20eV.mzML|GNPS-G1_013_20eV.mzML
	0	8492	-1				G1,G3	1.0	0.0	1.0	0.0	0.0	0.0		https://gnps.ucsd.edu//ProteoSAFe/result.jsp?task=2c80ff4b1e2a49fea7e844644198bbf3&view=cluster_details&protein=8492&show=true	https://gnps.ucsd.edu/ProteoSAFe/result.jsp?view=network_displayer&componentindex=-1&task=2c80ff4b1e2a49fea7e844644198bbf3&show=true									8492	2	298348		298348	0.0	937578	FALSE	8492				43298.0		GM(+)-LC-22M006-GNPS_20eV_FT72h.mzXML|GM(+)-LC-22M006-GNPS_20eV_Mel.mzXML
	0	7821	59				G1,G2,G3,G4,G5,G6	3.0	2.0	12.0	12.0	15.0	12.0		https://gnps.ucsd.edu//ProteoSAFe/result.jsp?task=2c80ff4b1e2a49fea7e844644198bbf3&view=cluster_details&protein=7821&show=true	https://gnps.ucsd.edu/ProteoSAFe/result.jsp?view=network_displayer&componentindex=59&task=2c80ff4b1e2a49fea7e844644198bbf3&show=true									7821	56	265097		265097	0.0	4023995357142850	FALSE	7821				260750000000		GNPS-G1_020_20eV.mzML|GNPS-G1_009_20eV.mzML|GNPS-G1_012_20eV.mzML|GNPS-G1_015_20eV.mzML|GNPS-G1_018_20eV.mzML|GNPS-G1_019_20eV.mzML|GNPS-G1_022_20eV.mzML|GNPS-G1_013_20eV.mzML|GNPS-G1_002_20eV.mzML|GNPS-G1_023_20eV.mzML|GNPS-G1_024_20eV.mzML|GNPS-G1_021_20eV.mzML|GNPS-G1_006_20eV.mzML|GNPS-G1_011_20eV.mzML|GNPS-G1_014_20eV.mzML|GNPS-G1_017_20eV.mzML|GNPS-G1_010_20eV.mzML|GNPS-G1_004_20eV.mzML|GNP…
[M+Na]+	0	10581	25	RUTOSIDE (rutin)	isolated	MoNA:VF-NPL-QEHF015610	G1,G2,G3,G4,G5,G6	6.0	6.0	4.0	4.0	8.0	7.0	http://gnps.ucsd.edu/ProteoSAFe/gnpslibraryspectrum.jsp?SpectrumID=CCMSLIB00004706673	https://gnps.ucsd.edu//ProteoSAFe/result.jsp?task=2c80ff4b1e2a49fea7e844644198bbf3&view=cluster_details&protein=10581&show=true	https://gnps.ucsd.edu/ProteoSAFe/result.jsp?view=network_displayer&componentindex=25&task=2c80ff4b1e2a49fea7e844644198bbf3&show=true	InChI=1S/C27H30O16/c1-8-17(32)20(35)22(37)26(40-8)39-7-15-18(33)21(36)23(38)27(42-15)43-25-19(34)16-13(31)5-10(28)6-14(16)41-24(25)9-2-3-11(29)12(30)4-9/h2-6,8,15,17-18,20-23,26-33,35-38H,7H2,1H3/t8-,15+,17-,18+,20+,21-,22+,23+,26+,27-/m0/s1	ESI-QFT	nan	positive	3	5.0002e+16	0.718553	78974.3	10581	35	683145	MoNA	683145	0.0	3.6062e+16	FALSE	10581	9	C[C@@H]1O[C@@H](OC[C@H]2O[C@@H](Oc3c(-c4ccc(O)c(O)c4)oc4cc(O)cc(O)c4c3=O)[C@H](O)[C@@H](O)[C@@H]2O)[C@H](O)[C@H](O)[C@H]1O	CCMSLIB00004706673	5799210.0	nan	GM(+)-LC-22M006-GNPS_20eV_FT0h.mzXML|GNPS-G1_018_20eV.mzML|GNPS-G1_010_20eV.mzML|GNPS-G1_004_20eV.mzML|GM(+)-LC-22M006-GNPS_20eV_FT120h.mzXML|GNPS-G1_009_20eV.mzML|GNPS-G1_019_20eV.mzML|GNPS-G1_013_20eV.mzML|GNPS-G1_002_20eV.mzML|GNPS-G1_006_20eV.mzML|GNPS-G1_011_20eV.mzML|GNPS-G1_003_20eV.mzML|GNPS-G1_001_20eV.mzML|GNPS-G1_020_20eV.mzML|GM(+)-LC-22M006-GNPS_20eV_Mel.mzXML|GNPS-G1_012_20eV.mzML|G…
	0	6351	-1				G1,G2	1.0	3.0	0.0	0.0	0.0	0.0		https://gnps.ucsd.edu//ProteoSAFe/result.jsp?task=2c80ff4b1e2a49fea7e844644198bbf3&view=cluster_details&protein=6351&show=true	https://gnps.ucsd.edu/ProteoSAFe/result.jsp?view=network_displayer&componentindex=-1&task=2c80ff4b1e2a49fea7e844644198bbf3&show=true									6351	4	152034		152034	0.0	274146	FALSE	6351				1210720.0		GM(+)-LC-22M006-GNPS_20eV_FT0h.mzXML|GM(+)-LC-22M006-GNPS_20eV_Mel.mzXML
[M+H]+	0	8887	13	Isoshaftoside	Commercial standard	BMDMS-NP	G1,G5	1.0	0.0	0.0	0.0	3.0	0.0	http://gnps.ucsd.edu/ProteoSAFe/gnpslibraryspectrum.jsp?SpectrumID=CCMSLIB00006419987	https://gnps.ucsd.edu//ProteoSAFe/result.jsp?task=2c80ff4b1e2a49fea7e844644198bbf3&view=cluster_details&protein=8887&show=true	https://gnps.ucsd.edu/ProteoSAFe/result.jsp?view=network_displayer&componentindex=13&task=2c80ff4b1e2a49fea7e844644198bbf3&show=true	InChI=1S/C26H28O14/c27-6-13-18(32)21(35)23(37)26(40-13)16-20(34)15(25-22(36)17(31)11(30)7-38-25)19(33)14-10(29)5-12(39-24(14)16)8-1-3-9(28)4-2-8/h1-5,11,13,17-18,21-23,25-28,30-37H,6-7H2	Orbitrap	ESI	Positive	1	3.0012e+16	0.741508	53104.0	8887	4	535144	BMDMS-NP	535144	0.0	35615625	FALSE	8887	12	O=C1C=C(OC2=C1C(O)=C(C(O)=C2C3OC(CO)C(O)C(O)C3O)C4OCC(O)C(O)C4O)C=5C=CC(O)=CC5	CCMSLIB00006419987	139373.0	nan	GNPS-G1_017_20eV.mzML|GNPS-G1_018_20eV.mzML|GNPS-G1_019_20eV.mzML|GNPS-G1_003_20eV.mzML
	0	3144	21				G1,G2,G6	57.0	61.0	0.0	0.0	0.0	7.0		https://gnps.ucsd.edu//ProteoSAFe/result.jsp?task=2c80ff4b1e2a49fea7e844644198bbf3&view=cluster_details&protein=3144&show=true	https://gnps.ucsd.edu/ProteoSAFe/result.jsp?view=network_displayer&componentindex=21&task=2c80ff4b1e2a49fea7e844644198bbf3&show=true									3144	125	98984		98984	0.0	726554072	FALSE	3144				6194240000000		GNPS-G1_001_20eV.mzML|GNPS-G1_008_20eV.mzML|GNPS-G1_007_20eV.mzML|GNPS-G1_002_20eV.mzML|GNPS-G1_021_20eV.mzML|GNPS-G1_006_20eV.mzML|GNPS-G1_022_20eV.mzML|GNPS-G1_004_20eV.mzML|GNPS-G1_003_20eV.mzML|GNPS-G1_005_20eV.mzML
	0	8488	-1				G1,G2,G3,G4,G5,G6	24.0	13.0	17.0	17.0	12.0	20.0		https://gnps.ucsd.edu//ProteoSAFe/result.jsp?task=2c80ff4b1e2a49fea7e844644198bbf3&view=cluster_details&protein=8488&show=true	https://gnps.ucsd.edu/ProteoSAFe/result.jsp?view=network_displayer&componentindex=-1&task=2c80ff4b1e2a49fea7e844644198bbf3&show=true									8488	103	298348		298348	0.0	8695996601941740	FALSE	8488				1607740000000		GM(+)-LC-22M006-GNPS_20eV_FT0h.mzXML|GM(+)-LC-22M006-GNPS_20eV_Mel.mzXML|GM(+)-LC-22M006-GNPS_20eV_FT82h.mzXML|GM(+)-LC-22M006-GNPS_20eV_FT72h.mzXML|GM(+)-LC-22M006-GNPS_20eV_FT120h.mzXML|GM(+)-LC-22M006-GNPS_20eV_FT96h.mzXML
M+H	0	8775	1	Massbank:NA001632 Digitoxigenin	Isolated	Massbank	G1,G2,G3,G4,G5,G6	15.0	16.0	15.0	16.0	18.0	16.0	http://gnps.ucsd.edu/ProteoSAFe/gnpslibraryspectrum.jsp?SpectrumID=CCMSLIB00005770659	https://gnps.ucsd.edu//ProteoSAFe/result.jsp?task=2c80ff4b1e2a49fea7e844644198bbf3&view=cluster_details&protein=8775&show=true	https://gnps.ucsd.edu/ProteoSAFe/result.jsp?view=network_displayer&componentindex=1&task=2c80ff4b1e2a49fea7e844644198bbf3&show=true	1S/C23H34O4/c1-21-8-5-16(24)12-15(21)3-4-19-18(21)6-9-22(2)17(7-10-23(19,22)26)14-11-20(25)27-13-14/h11,15-19,24,26H,3-10,12-13H2,1-2H3/t15-,16+,17-,18+,19-,21+,22-,23+/m1/s1	Hybrid FT	ESI	Positive	3	85891	0.729314	228888.0	8775	96	461144	Massbank	461144	0.0	4357367708333330	FALSE	8775	7	C[C@]12CC[C@H]3[C@@H](CC[C@@H]4C[C@@H](O)CC[C@]34C)[C@@]1(O)CC[C@@H]2C1=CC(=O)OC1	CCMSLIB00005770659	3134550000000	nan	GM(+)-LC-22M006-GNPS_20eV_FT0h.mzXML|GNPS-G1_018_20eV.mzML|GM(+)-LC-22M006-GNPS_20eV_FT82h.mzXML|GNPS-G1_010_20eV.mzML|GNPS-G1_004_20eV.mzML|GM(+)-LC-22M006-GNPS_20eV_FT120h.mzXML|GNPS-G1_009_20eV.mzML|GNPS-G1_019_20eV.mzML|GNPS-G1_013_20eV.mzML|GNPS-G1_002_20eV.mzML|GNPS-G1_006_20eV.mzML|GNPS-G1_011_20eV.mzML|GNPS-G1_003_20eV.mzML|GNPS-G1_001_20eV.mzML|GNPS-G1_020_20eV.mzML|GM(+)-LC-22M006-GNPS_…
	0	8461	-1				G2,G4	0.0	1.0	0.0	1.0	0.0	0.0		https://gnps.ucsd.edu//ProteoSAFe/result.jsp?task=2c80ff4b1e2a49fea7e844644198bbf3&view=cluster_details&protein=8461&show=true	https://gnps.ucsd.edu/ProteoSAFe/result.jsp?view=network_displayer&componentindex=-1&task=2c80ff4b1e2a49fea7e844644198bbf3&show=true									8461	2	295227		295227	0.0	5157875	FALSE	8461				538576.0		GM(+)-LC-22M006-GNPS_20eV_FT0h.mzXML|GM(+)-LC-22M006-GNPS_20eV_FT82h.mzXML
[M-H2O+H]+	0	7958	-1	Massbank:FFF00030 Coprostanone	Isolated	Massbank	G1,G2,G3,G5,G6	12.0	3.0	5.0	0.0	1.0	9.0	http://gnps.ucsd.edu/ProteoSAFe/gnpslibraryspectrum.jsp?SpectrumID=CCMSLIB00000213131	https://gnps.ucsd.edu//ProteoSAFe/result.jsp?task=2c80ff4b1e2a49fea7e844644198bbf3&view=cluster_details&protein=7958&show=true	https://gnps.ucsd.edu/ProteoSAFe/result.jsp?view=network_displayer&componentindex=-1&task=2c80ff4b1e2a49fea7e844644198bbf3&show=true	1S/C27H46O/c1-18(2)7-6-8-19(3)23-11-12-24-22-10-9-20-17-21(28)13-15-26(20,4)25(22)14-16-27(23,24)5/h18-20,22-25H,6-17H2,1-5H3/t19?,20-,22?,23?,24?,25?,26?,27?/m1/s1	LC-APPI-QQ	ESI	Positive	3	92214	0.783794	249611.0	7958	30	277217	Putative Massbank Match	277217	0.0	7391481666666660	FALSE	7958	10	C(C)(C1)(C(C(C)CCCC(C)C)4)C(CC4)C(C2)C(C(C)(C3)C([H])(CC(C3)=O)C2)C1	CCMSLIB00000213131	487035.0	nan	GM(+)-LC-22M006-GNPS_20eV_FT96h.mzXML|GM(+)-LC-22M006-GNPS_20eV_FT0h.mzXML|GM(+)-LC-22M006-GNPS_20eV_FT72h.mzXML|GM(+)-LC-22M006-GNPS_20eV_FT120h.mzXML|GM(+)-LC-22M006-GNPS_20eV_Mel.mzXML
	0	10565	20				G1,G2	13.0	13.0	0.0	0.0	0.0	0.0		https://gnps.ucsd.edu//ProteoSAFe/result.jsp?task=2c80ff4b1e2a49fea7e844644198bbf3&view=cluster_details&protein=10565&show=true	https://gnps.ucsd.edu/ProteoSAFe/result.jsp?view=network_displayer&componentindex=20&task=2c80ff4b1e2a49fea7e844644198bbf3&show=true									10565	26	661.16		661.16	0.0	5886025769230760	FALSE	10565				3100370.0		GNPS-G1_001_20eV.mzML|GNPS-G1_008_20eV.mzML|GNPS-G1_007_20eV.mzML|GNPS-G1_002_20eV.mzML|GNPS-G1_006_20eV.mzML|GNPS-G1_004_20eV.mzML|GNPS-G1_003_20eV.mzML|GNPS-G1_005_20eV.mzML
	0	10752	-1				G1,G6	1.0	0.0	0.0	0.0	0.0	1.0		https://gnps.ucsd.edu//ProteoSAFe/result.jsp?task=2c80ff4b1e2a49fea7e844644198bbf3&view=cluster_details&protein=10752&show=true	https://gnps.ucsd.edu/ProteoSAFe/result.jsp?view=network_displayer&componentindex=-1&task=2c80ff4b1e2a49fea7e844644198bbf3&show=true									10752	2	1058.57		1058.57	0.0	607022	FALSE	10752				118658.0		GNPS-G1_022_20eV.mzML|GNPS-G1_001_20eV.mzML
	0	10532	-1				G2,G3	0.0	15.0	110.0	0.0	0.0	0.0		https://gnps.ucsd.edu//ProteoSAFe/result.jsp?task=2c80ff4b1e2a49fea7e844644198bbf3&view=cluster_details&protein=10532&show=true	https://gnps.ucsd.edu/ProteoSAFe/result.jsp?view=network_displayer&componentindex=-1&task=2c80ff4b1e2a49fea7e844644198bbf3&show=true									10532	125	610386		610386	0.0	1067262216	FALSE	10532				4483970000000		GNPS-G1_008_20eV.mzML|GNPS-G1_009_20eV.mzML|GNPS-G1_012_20eV.mzML|GNPS-G1_007_20eV.mzML|GNPS-G1_011_20eV.mzML|GNPS-G1_010_20eV.mzML|GM(+)-LC-22M006-GNPS_20eV_FT72h.mzXML
	0	8510	-1				G5,G6	0.0	0.0	0.0	0.0	32.0	11.0		https://gnps.ucsd.edu//ProteoSAFe/result.jsp?task=2c80ff4b1e2a49fea7e844644198bbf3&view=cluster_details&protein=8510&show=true	https://gnps.ucsd.edu/ProteoSAFe/result.jsp?view=network_displayer&componentindex=-1&task=2c80ff4b1e2a49fea7e844644198bbf3&show=true									8510	43	298348		298348	0.0	9452936976744180	FALSE	8510				1008230000000		GM(+)-LC-22M006-GNPS_20eV_FT120h.mzXML|GM(+)-LC-22M006-GNPS_20eV_FT96h.mzXML
	0	7122	71				G1,G2,G3,G4,G5,G6	6.0	6.0	4.0	6.0	4.0	6.0		https://gnps.ucsd.edu//ProteoSAFe/result.jsp?task=2c80ff4b1e2a49fea7e844644198bbf3&view=cluster_details&protein=7122&show=true	https://gnps.ucsd.edu/ProteoSAFe/result.jsp?view=network_displayer&componentindex=71&task=2c80ff4b1e2a49fea7e844644198bbf3&show=true									7122	32	185081		185081	0.0	30254478125	FALSE	7122				142680000000		GNPS-G1_018_20eV.mzML|GNPS-G1_010_20eV.mzML|GNPS-G1_004_20eV.mzML|GNPS-G1_009_20eV.mzML|GNPS-G1_019_20eV.mzML|GNPS-G1_013_20eV.mzML|GNPS-G1_002_20eV.mzML|GNPS-G1_006_20eV.mzML|GNPS-G1_011_20eV.mzML|GNPS-G1_017_20eV.mzML|GNPS-G1_003_20eV.mzML|GNPS-G1_001_20eV.mzML|GNPS-G1_012_20eV.mzML|GNPS-G1_021_20eV.mzML|GNPS-G1_014_20eV.mzML|GNPS-G1_008_20eV.mzML|GNPS-G1_015_20eV.mzML|GNPS-G1_024_20eV.mzML|GNP…
	0	2969	21				G1,G2,G3,G4,G5,G6	208.0	231.0	190.0	205.0	187.0	181.0		https://gnps.ucsd.edu//ProteoSAFe/result.jsp?task=2c80ff4b1e2a49fea7e844644198bbf3&view=cluster_details&protein=2969&show=true	https://gnps.ucsd.edu/ProteoSAFe/result.jsp?view=network_displayer&componentindex=21&task=2c80ff4b1e2a49fea7e844644198bbf3&show=true									2969	1202	98995		98995	0.0	1.03597e+16	FALSE	2969				83000800000000		GNPS-G1_018_20eV.mzML|GNPS-G1_010_20eV.mzML|GNPS-G1_004_20eV.mzML|GNPS-G1_009_20eV.mzML|GNPS-G1_019_20eV.mzML|GNPS-G1_013_20eV.mzML|GNPS-G1_002_20eV.mzML|GNPS-G1_006_20eV.mzML|GNPS-G1_011_20eV.mzML|GNPS-G1_017_20eV.mzML|GNPS-G1_003_20eV.mzML|GNPS-G1_001_20eV.mzML|GNPS-G1_020_20eV.mzML|GNPS-G1_012_20eV.mzML|GNPS-G1_021_20eV.mzML|GNPS-G1_014_20eV.mzML|GNPS-G1_008_20eV.mzML|GNPS-G1_015_20eV.mzML|GNP…
M+H	0	7421	3	Massbank:LU100203 2,2'-(Tetradecylimino)diethanol|Tetradecyldiethanolamine	Isolated	Massbank	G1,G2,G3,G4,G5,G6	8.0	10.0	9.0	12.0	13.0	15.0	http://gnps.ucsd.edu/ProteoSAFe/gnpslibraryspectrum.jsp?SpectrumID=CCMSLIB00005766805	https://gnps.ucsd.edu//ProteoSAFe/result.jsp?task=2c80ff4b1e2a49fea7e844644198bbf3&view=cluster_details&protein=7421&show=true	https://gnps.ucsd.edu/ProteoSAFe/result.jsp?view=network_displayer&componentindex=3&task=2c80ff4b1e2a49fea7e844644198bbf3&show=true	1S/C18H39NO2/c1-2-3-4-5-6-7-8-9-10-11-12-13-14-19(15-17-20)16-18-21/h20-21H,2-18H2,1H3	Hybrid FT	ESI	Positive	3	8409299999999990	0.783555	278173.0	7421	67	218212	Massbank	218212	0.0	4.47984e+16	FALSE	7421	8	CCCCCCCCCCCCCCN(CCO)CCO	CCMSLIB00005766805	5444270.0	nan	GNPS-G1_018_20eV.mzML|GNPS-G1_010_20eV.mzML|GNPS-G1_004_20eV.mzML|GM(+)-LC-22M006-GNPS_20eV_FT120h.mzXML|GNPS-G1_009_20eV.mzML|GNPS-G1_019_20eV.mzML|GNPS-G1_013_20eV.mzML|GNPS-G1_002_20eV.mzML|GNPS-G1_006_20eV.mzML|GNPS-G1_011_20eV.mzML|GNPS-G1_017_20eV.mzML|GNPS-G1_003_20eV.mzML|GNPS-G1_001_20eV.mzML|GNPS-G1_020_20eV.mzML|GNPS-G1_012_20eV.mzML|GNPS-G1_021_20eV.mzML|GNPS-G1_014_20eV.mzML|GNPS-G1_…
M+H-H2O	0	6975	46	Spectral Match to 3-Hydroxy-4-methoxycinnamic acid from NIST14	Isolated	Data deposited by fevargas	G1,G2,G3,G4,G5,G6	11.0	7.0	6.0	7.0	7.0	7.0	http://gnps.ucsd.edu/ProteoSAFe/gnpslibraryspectrum.jsp?SpectrumID=CCMSLIB00003136138	https://gnps.ucsd.edu//ProteoSAFe/result.jsp?task=2c80ff4b1e2a49fea7e844644198bbf3&view=cluster_details&protein=6975&show=true	https://gnps.ucsd.edu/ProteoSAFe/result.jsp?view=network_displayer&componentindex=46&task=2c80ff4b1e2a49fea7e844644198bbf3&show=true	nan	Q-TOF	ESI	Positive	3	0.00100708	0.824926	568792	6975	45	177055	Data from Suryasarathi Dasgupta	177055	0.0	3389744888888880	FALSE	6975	7	nan	CCMSLIB00003136138	6882940.0	nan	GM(+)-LC-22M006-GNPS_20eV_FT0h.mzXML|GNPS-G1_018_20eV.mzML|GM(+)-LC-22M006-GNPS_20eV_FT82h.mzXML|GNPS-G1_004_20eV.mzML|GM(+)-LC-22M006-GNPS_20eV_FT120h.mzXML|GNPS-G1_009_20eV.mzML|GNPS-G1_019_20eV.mzML|GNPS-G1_013_20eV.mzML|GNPS-G1_002_20eV.mzML|GNPS-G1_011_20eV.mzML|GNPS-G1_003_20eV.mzML|GNPS-G1_001_20eV.mzML|GNPS-G1_020_20eV.mzML|GM(+)-LC-22M006-GNPS_20eV_Mel.mzXML|GNPS-G1_012_20eV.mzML|GNPS-G1…
	0	6208	22				G1,G2,G3,G4,G5,G6	23.0	51.0	17.0	42.0	42.0	46.0		https://gnps.ucsd.edu//ProteoSAFe/result.jsp?task=2c80ff4b1e2a49fea7e844644198bbf3&view=cluster_details&protein=6208&show=true	https://gnps.ucsd.edu/ProteoSAFe/result.jsp?view=network_displayer&componentindex=22&task=2c80ff4b1e2a49fea7e844644198bbf3&show=true									6208	221	142159		142159	0.0	1.07661e+16	FALSE	6208				3173070000000		GNPS-G1_018_20eV.mzML|GNPS-G1_010_20eV.mzML|GNPS-G1_004_20eV.mzML|GNPS-G1_009_20eV.mzML|GNPS-G1_019_20eV.mzML|GNPS-G1_013_20eV.mzML|GNPS-G1_002_20eV.mzML|GNPS-G1_006_20eV.mzML|GNPS-G1_017_20eV.mzML|GNPS-G1_003_20eV.mzML|GNPS-G1_001_20eV.mzML|GNPS-G1_020_20eV.mzML|GNPS-G1_012_20eV.mzML|GNPS-G1_021_20eV.mzML|GNPS-G1_014_20eV.mzML|GNPS-G1_008_20eV.mzML|GNPS-G1_015_20eV.mzML|GNPS-G1_024_20eV.mzML|GNP…
	0	7161	-1				G5	0.0	0.0	0.0	0.0	5.0	0.0		https://gnps.ucsd.edu//ProteoSAFe/result.jsp?task=2c80ff4b1e2a49fea7e844644198bbf3&view=cluster_details&protein=7161&show=true	https://gnps.ucsd.edu/ProteoSAFe/result.jsp?view=network_displayer&componentindex=-1&task=2c80ff4b1e2a49fea7e844644198bbf3&show=true									7161	5	194117		194117	0.0	4723206	FALSE	7161				106965.0		GNPS-G1_017_20eV.mzML|GNPS-G1_020_20eV.mzML|GNPS-G1_018_20eV.mzML|GNPS-G1_019_20eV.mzML
M-H	0	7412	69	"3,4'-Dihydroxyflavone CollisionEnergy:205060"	Commercial	JGI	G1,G2,G3,G4,G5,G6	2.0	1.0	3.0	2.0	2.0	2.0	http://gnps.ucsd.edu/ProteoSAFe/gnpslibraryspectrum.jsp?SpectrumID=CCMSLIB00010121279	https://gnps.ucsd.edu//ProteoSAFe/result.jsp?task=2c80ff4b1e2a49fea7e844644198bbf3&view=cluster_details&protein=7412&show=true	https://gnps.ucsd.edu/ProteoSAFe/result.jsp?view=network_displayer&componentindex=69&task=2c80ff4b1e2a49fea7e844644198bbf3&show=true	"InChI=1S/C15H10O4/c16-10-7-5-9(6-8-10)15-14(18)13(17)11-3-1-2-4-12(11)19-15/h1-8,16,18H"	Orbitrap	LC-ESI	Negative	3	38134	0.720584	150697.0	7412	12	214917	Trent Northen	214917	0.0	596025	FALSE	7412	6	O=c1c(O)c(-c2ccc(O)cc2)oc2ccccc12	CCMSLIB00010121279	1243180.0	nan	GM(+)-LC-22M006-GNPS_20eV_FT0h.mzXML|GM(+)-LC-22M006-GNPS_20eV_Mel.mzXML|GM(+)-LC-22M006-GNPS_20eV_FT82h.mzXML|GM(+)-LC-22M006-GNPS_20eV_FT72h.mzXML|GM(+)-LC-22M006-GNPS_20eV_FT120h.mzXML|GM(+)-LC-22M006-GNPS_20eV_FT96h.mzXML
	0	6789	-1				G1,G3,G4,G5	1.0	0.0	1.0	2.0	1.0	0.0		https://gnps.ucsd.edu//ProteoSAFe/result.jsp?task=2c80ff4b1e2a49fea7e844644198bbf3&view=cluster_details&protein=6789&show=true	https://gnps.ucsd.edu/ProteoSAFe/result.jsp?view=network_displayer&componentindex=-1&task=2c80ff4b1e2a49fea7e844644198bbf3&show=true									6789	5	167.07		167.07	0.0	2526322	FALSE	6789				128699.0		GM(+)-LC-22M006-GNPS_20eV_FT96h.mzXML|GM(+)-LC-22M006-GNPS_20eV_FT72h.mzXML|GM(+)-LC-22M006-GNPS_20eV_FT82h.mzXML|GM(+)-LC-22M006-GNPS_20eV_Mel.mzXML
	0	5376	-1				G2,G6	0.0	1.0	0.0	0.0	0.0	1.0		https://gnps.ucsd.edu//ProteoSAFe/result.jsp?task=2c80ff4b1e2a49fea7e844644198bbf3&view=cluster_details&protein=5376&show=true	https://gnps.ucsd.edu/ProteoSAFe/result.jsp?view=network_displayer&componentindex=-1&task=2c80ff4b1e2a49fea7e844644198bbf3&show=true									5376	2	111044		111044	0.0	2.43778e+16	FALSE	5376				38634.0		GM(+)-LC-22M006-GNPS_20eV_FT0h.mzXML|GM(+)-LC-22M006-GNPS_20eV_FT120h.mzXML
M+H	0	7463	-1	Massbank:LU078103 Kinetin|N-(furan-2-ylmethyl)-7H-purin-6-amine	Isolated	Massbank	G1,G3,G4,G5,G6	1.0	0.0	4.0	5.0	9.0	7.0	http://gnps.ucsd.edu/ProteoSAFe/gnpslibraryspectrum.jsp?SpectrumID=CCMSLIB00005763612	https://gnps.ucsd.edu//ProteoSAFe/result.jsp?task=2c80ff4b1e2a49fea7e844644198bbf3&view=cluster_details&protein=7463&show=true	https://gnps.ucsd.edu/ProteoSAFe/result.jsp?view=network_displayer&componentindex=-1&task=2c80ff4b1e2a49fea7e844644198bbf3&show=true	1S/C10H9N5O/c1-2-7(16-3-1)4-11-9-8-10(13-5-12-8)15-6-14-9/h1-3,5-6H,4H2,(H2,11,12,13,14,15)	Hybrid FT	ESI	Positive	3	598801	0.746786	27711.0	7463	26	222076	Massbank	222076	0.0	2.34488e+16	FALSE	7463	6	C(NC1=C2N=CN=C2N=CN1)C1=CC=CO1	CCMSLIB00005763612	1765260.0	nan	GNPS-G1_020_20eV.mzML|GNPS-G1_009_20eV.mzML|GM(+)-LC-22M006-GNPS_20eV_Mel.mzXML|GNPS-G1_012_20eV.mzML|GNPS-G1_019_20eV.mzML|GNPS-G1_018_20eV.mzML|GNPS-G1_022_20eV.mzML|GM(+)-LC-22M006-GNPS_20eV_FT82h.mzXML|GNPS-G1_013_20eV.mzML|GNPS-G1_023_20eV.mzML|GNPS-G1_024_20eV.mzML|GNPS-G1_021_20eV.mzML|GNPS-G1_014_20eV.mzML|GNPS-G1_017_20eV.mzML|GM(+)-LC-22M006-GNPS_20eV_FT72h.mzXML|GM(+)-LC-22M006-GNPS_20…
	0	10574	75				G3,G4	0.0	0.0	1.0	2.0	0.0	0.0		https://gnps.ucsd.edu//ProteoSAFe/result.jsp?task=2c80ff4b1e2a49fea7e844644198bbf3&view=cluster_details&protein=10574&show=true	https://gnps.ucsd.edu/ProteoSAFe/result.jsp?view=network_displayer&componentindex=75&task=2c80ff4b1e2a49fea7e844644198bbf3&show=true									10574	3	679511		679511	0.0	8760023333333330	FALSE	10574				421620.0		GNPS-G1_015_20eV.mzML|GNPS-G1_010_20eV.mzML|GNPS-G1_014_20eV.mzML
	0	6337	-1				G1,G2,G5,G6	5.0	3.0	0.0	0.0	2.0	1.0		https://gnps.ucsd.edu//ProteoSAFe/result.jsp?task=2c80ff4b1e2a49fea7e844644198bbf3&view=cluster_details&protein=6337&show=true	https://gnps.ucsd.edu/ProteoSAFe/result.jsp?view=network_displayer&componentindex=-1&task=2c80ff4b1e2a49fea7e844644198bbf3&show=true									6337	11	152034		152034	0.0	2.7328e+16	FALSE	6337				4707000.0		GNPS-G1_001_20eV.mzML|GNPS-G1_020_20eV.mzML|GNPS-G1_019_20eV.mzML|GNPS-G1_024_20eV.mzML|GNPS-G1_007_20eV.mzML|GNPS-G1_006_20eV.mzML|GNPS-G1_004_20eV.mzML|GNPS-G1_003_20eV.mzML|GNPS-G1_005_20eV.mzML
M+H	0	8611	2	Pesticide3_Iprovalicarb Isomer 1*_C18H28N2O3_Isopropyl [(2S)-3-methyl-1-{[1-(4-methylphenyl)ethyl]amino}-1-oxo-2-butanyl]carbamate	commercial	lfnothias	G6	0.0	0.0	0.0	0.0	0.0	2.0	http://gnps.ucsd.edu/ProteoSAFe/gnpslibraryspectrum.jsp?SpectrumID=CCMSLIB00001058464	https://gnps.ucsd.edu//ProteoSAFe/result.jsp?task=2c80ff4b1e2a49fea7e844644198bbf3&view=cluster_details&protein=8611&show=true	https://gnps.ucsd.edu/ProteoSAFe/result.jsp?view=network_displayer&componentindex=2&task=2c80ff4b1e2a49fea7e844644198bbf3&show=true	InChI=1S/C18H28N2O3/c1-11(2)16(20-18(22)23-12(3)4)17(21)19-14(6)15-9-7-13(5)8-10-15/h7-12,14,16H,1-6H3,(H,19,21)(H,20,22)/t14?,16-/m0/s1	Maxis HD qTOF	LC-ESI	positive	1	9399600000000000	0.75257	292625.0	8611	2	415213	Dorrestein/Touboul	415213	0.0	7317180000000000	FALSE	8611	7	CC1=CC=C(C=C1)C(C)NC(=O)C(C(C)C)NC(=O)OC(C)C	CCMSLIB00001058464	80955.8	nan	GM(+)-LC-22M006-GNPS_20eV_FT120h.mzXML
M+H	0	8672	1	ReSpect:PM007810 3'-O-Methylluteolin 6-C-glucoside	Isolated	ReSpect	G1	2.0	0.0	0.0	0.0	0.0	0.0	http://gnps.ucsd.edu/ProteoSAFe/gnpslibraryspectrum.jsp?SpectrumID=CCMSLIB00000210038	https://gnps.ucsd.edu//ProteoSAFe/result.jsp?task=2c80ff4b1e2a49fea7e844644198bbf3&view=cluster_details&protein=8672&show=true	https://gnps.ucsd.edu/ProteoSAFe/result.jsp?view=network_displayer&componentindex=1&task=2c80ff4b1e2a49fea7e844644198bbf3&show=true	InChI=1S/C22H22O11/c1-31-13-4-8(2-3-9(13)24)12-5-10(25)16-14(32-12)6-11(26)17(19(16)28)22-21(30)20(29)18(27)15(7-23)33-22/h2-6,15,18,20-24,26-30H,7H2,1H3/t15-,18-,20+,21-,22+/m1/s1	qTof	ESI	Positive	3	17887	0.7701979999999999	38632.8	8672	2	445113	Putative ReSpect Match	445113	0.0	342423	FALSE	8672	6	COC1=C(C=CC(=C1)C2=CC(=O)C3=C(O2)C=C(C(=C3O)[C@H]4[C@@H]([C@H]([C@@H]([C@H](O4)CO)O)O)O)O)O	CCMSLIB00000210038	83235.0	nan	GNPS-G1_004_20eV.mzML|GNPS-G1_003_20eV.mzML
	0	5306	-1				G3,G4,G5,G6	0.0	0.0	1.0	3.0	3.0	4.0		https://gnps.ucsd.edu//ProteoSAFe/result.jsp?task=2c80ff4b1e2a49fea7e844644198bbf3&view=cluster_details&protein=5306&show=true	https://gnps.ucsd.edu/ProteoSAFe/result.jsp?view=network_displayer&componentindex=-1&task=2c80ff4b1e2a49fea7e844644198bbf3&show=true									5306	11	101.95		101.95	0.0	1.12115e+16	FALSE	5306				182066.0		GNPS-G1_015_20eV.mzML|GNPS-G1_019_20eV.mzML|GNPS-G1_018_20eV.mzML|GNPS-G1_022_20eV.mzML|GNPS-G1_024_20eV.mzML|GNPS-G1_013_20eV.mzML|GNPS-G1_023_20eV.mzML|GNPS-G1_021_20eV.mzML|GNPS-G1_011_20eV.mzML|GNPS-G1_016_20eV.mzML|GNPS-G1_017_20eV.mzML
M+H	0	7633	51	5470-37-1 CollisionEnergy:205060	Commercial	JGI	G3,G4,G5,G6	0.0	0.0	2.0	2.0	7.0	3.0	http://gnps.ucsd.edu/ProteoSAFe/gnpslibraryspectrum.jsp?SpectrumID=CCMSLIB00010117759	https://gnps.ucsd.edu//ProteoSAFe/result.jsp?task=2c80ff4b1e2a49fea7e844644198bbf3&view=cluster_details&protein=7633&show=true	https://gnps.ucsd.edu/ProteoSAFe/result.jsp?view=network_displayer&componentindex=51&task=2c80ff4b1e2a49fea7e844644198bbf3&show=true	"InChI=1S/C13H14N2O2/c1-7-12-9(6-11(14-7)13(16)17)8-4-2-3-5-10(8)15-12/h2-5,7,11,14-15H,6H2,1H3,(H,16,17)"	Orbitrap	LC-ESI	Positive	3	0.0	0.956209	0.0	7633	14	231113	Trent Northen	231113	0.0	3.23585e+16	FALSE	7633	9	CC1NC(C(=O)O)Cc2c1[nH]c1ccccc21	CCMSLIB00010117759	413495.0	nan	GNPS-G1_020_20eV.mzML|GNPS-G1_009_20eV.mzML|GNPS-G1_012_20eV.mzML|GNPS-G1_015_20eV.mzML|GNPS-G1_018_20eV.mzML|GNPS-G1_019_20eV.mzML|GNPS-G1_022_20eV.mzML|GNPS-G1_023_20eV.mzML|GNPS-G1_024_20eV.mzML|GNPS-G1_014_20eV.mzML|GNPS-G1_017_20eV.mzML
	0	10654	32				G1	5.0	0.0	0.0	0.0	0.0	0.0		https://gnps.ucsd.edu//ProteoSAFe/result.jsp?task=2c80ff4b1e2a49fea7e844644198bbf3&view=cluster_details&protein=10654&show=true	https://gnps.ucsd.edu/ProteoSAFe/result.jsp?view=network_displayer&componentindex=32&task=2c80ff4b1e2a49fea7e844644198bbf3&show=true									10654	5	1443.84		722418	0.0	7476668000000000	FALSE	10654				1238290.0		GNPS-G1_002_20eV.mzML|GNPS-G1_001_20eV.mzML
	0	7577	-1				G2,G3,G6	0.0	1.0	1.0	0.0	0.0	1.0		https://gnps.ucsd.edu//ProteoSAFe/result.jsp?task=2c80ff4b1e2a49fea7e844644198bbf3&view=cluster_details&protein=7577&show=true	https://gnps.ucsd.edu/ProteoSAFe/result.jsp?view=network_displayer&componentindex=-1&task=2c80ff4b1e2a49fea7e844644198bbf3&show=true									7577	3	227082		227082	0.0	5726133333333330	FALSE	7577				611849.0		GM(+)-LC-22M006-GNPS_20eV_FT0h.mzXML|GM(+)-LC-22M006-GNPS_20eV_FT72h.mzXML|GM(+)-LC-22M006-GNPS_20eV_FT120h.mzXML
	0	10682	20				G5	0.0	0.0	0.0	0.0	2.0	0.0		https://gnps.ucsd.edu//ProteoSAFe/result.jsp?task=2c80ff4b1e2a49fea7e844644198bbf3&view=cluster_details&protein=10682&show=true	https://gnps.ucsd.edu/ProteoSAFe/result.jsp?view=network_displayer&componentindex=20&task=2c80ff4b1e2a49fea7e844644198bbf3&show=true									10682	2	828515		828515	0.0	4.05285e+16	FALSE	10682				66117.7		GNPS-G1_017_20eV.mzML|GNPS-G1_018_20eV.mzML
M+H-H2O	0	7144	-1	DL-KAWAIN CollisionEnergy:205060	Commercial	JGI	G1,G2,G3,G4,G5,G6	2.0	2.0	2.0	2.0	3.0	1.0	http://gnps.ucsd.edu/ProteoSAFe/gnpslibraryspectrum.jsp?SpectrumID=CCMSLIB00010117508	https://gnps.ucsd.edu//ProteoSAFe/result.jsp?task=2c80ff4b1e2a49fea7e844644198bbf3&view=cluster_details&protein=7144&show=true	https://gnps.ucsd.edu/ProteoSAFe/result.jsp?view=network_displayer&componentindex=-1&task=2c80ff4b1e2a49fea7e844644198bbf3&show=true	"InChI=1S/C14H14O3/c1-16-13-9-12(17-14(15)10-13)8-7-11-5-3-2-4-6-11/h2-8,10,12H,9H2,1H3/b8-7+"	Orbitrap	LC-ESI	Positive	3	24.0	0.741242	112628.0	7144	12	189091	Trent Northen	189091	0.0	3914359166666660	FALSE	7144	7	COC1=CC(=O)OC(C=Cc2ccccc2)C1	CCMSLIB00010117508	656791.0	nan	GM(+)-LC-22M006-GNPS_20eV_FT0h.mzXML|GM(+)-LC-22M006-GNPS_20eV_Mel.mzXML|GM(+)-LC-22M006-GNPS_20eV_FT82h.mzXML|GM(+)-LC-22M006-GNPS_20eV_FT72h.mzXML|GM(+)-LC-22M006-GNPS_20eV_FT120h.mzXML|GM(+)-LC-22M006-GNPS_20eV_FT96h.mzXML
	0	8188	-1				G2,G4	0.0	6.0	0.0	5.0	0.0	0.0		https://gnps.ucsd.edu//ProteoSAFe/result.jsp?task=2c80ff4b1e2a49fea7e844644198bbf3&view=cluster_details&protein=8188&show=true	https://gnps.ucsd.edu/ProteoSAFe/result.jsp?view=network_displayer&componentindex=-1&task=2c80ff4b1e2a49fea7e844644198bbf3&show=true									8188	11	284332		284332	0.0	891075	FALSE	8188				1337910.0		GM(+)-LC-22M006-GNPS_20eV_FT0h.mzXML|GM(+)-LC-22M006-GNPS_20eV_FT82h.mzXML
[M+H]+	0	6525	-1	3-HYDROXYANTHRANILATE	Commercial	Philip Smith	G1	3.0	0.0	0.0	0.0	0.0	0.0	http://gnps.ucsd.edu/ProteoSAFe/gnpslibraryspectrum.jsp?SpectrumID=CCMSLIB00005720524	https://gnps.ucsd.edu//ProteoSAFe/result.jsp?task=2c80ff4b1e2a49fea7e844644198bbf3&view=cluster_details&protein=6525&show=true	https://gnps.ucsd.edu/ProteoSAFe/result.jsp?view=network_displayer&componentindex=-1&task=2c80ff4b1e2a49fea7e844644198bbf3&show=true	"InChI=1S/C7H7NO3/c8-6-4(7(10)11)2-1-3-5(6)9/h1-3,9H,8H2,(H,10,11)"	qTof	ESI	Positive	1	9983989999999990	0.732475	64810.1	6525	3	164034	Andrew D. Patterson	164034	0.0	2.29852e+16	FALSE	6525	8	C1=CC(=C(C(=C1)O)N)C(=O)O	CCMSLIB00005720524	54092.6	nan	GNPS-G1_003_20eV.mzML|GNPS-G1_002_20eV.mzML|GNPS-G1_001_20eV.mzML
	0	8331	56				G2,G3,G4,G5,G6	0.0	1.0	1.0	2.0	2.0	1.0		https://gnps.ucsd.edu//ProteoSAFe/result.jsp?task=2c80ff4b1e2a49fea7e844644198bbf3&view=cluster_details&protein=8331&show=true	https://gnps.ucsd.edu/ProteoSAFe/result.jsp?view=network_displayer&componentindex=56&task=2c80ff4b1e2a49fea7e844644198bbf3&show=true									8331	7	292118		292118	0.0	1.99677e+16	FALSE	8331				1920960.0		GM(+)-LC-22M006-GNPS_20eV_FT96h.mzXML|GM(+)-LC-22M006-GNPS_20eV_FT0h.mzXML|GM(+)-LC-22M006-GNPS_20eV_FT72h.mzXML|GM(+)-LC-22M006-GNPS_20eV_FT120h.mzXML|GM(+)-LC-22M006-GNPS_20eV_FT82h.mzXML
[M+H]+	0	10526	-1	Massbank:BML01764 Vitexin-2"-rhamnoside|2-O-Rhamnosylvitexin	Isolated	Massbank	G1,G2	3.0	1.0	0.0	0.0	0.0	0.0	http://gnps.ucsd.edu/ProteoSAFe/gnpslibraryspectrum.jsp?SpectrumID=CCMSLIB00000205407	https://gnps.ucsd.edu//ProteoSAFe/result.jsp?task=2c80ff4b1e2a49fea7e844644198bbf3&view=cluster_details&protein=10526&show=true	https://gnps.ucsd.edu/ProteoSAFe/result.jsp?view=network_displayer&componentindex=-1&task=2c80ff4b1e2a49fea7e844644198bbf3&show=true	1S/C27H30O14/c1-9-19(33)21(35)23(37)27(38-9)41-26-22(36)20(34)16(8-28)40-25(26)18-13(31)6-12(30)17-14(32)7-15(39-24(17)18)10-2-4-11(29)5-3-10/h2-7,9,16,19-23,25-31,33-37H,8H2,1H3	LC-ESI-QTOF	ESI	Positive	3	15995	0.7411909999999999	27617.1	10526	4	595166	Putative Massbank Match	595166	0.0	33140125	FALSE	10526	8	CC1C(C(C(C(O1)OC2C(C(C(OC2C3=C(C=C(C4=C3OC(=CC4=O)C5=CC=C(C=C5)O)O)O)CO)O)O)O)O)O	CCMSLIB00000205407	151930.0	nan	GNPS-G1_004_20eV.mzML|GNPS-G1_005_20eV.mzML|GNPS-G1_002_20eV.mzML|GNPS-G1_001_20eV.mzML
	0	8883	20				G1,G2	27.0	32.0	0.0	0.0	0.0	0.0		https://gnps.ucsd.edu//ProteoSAFe/result.jsp?task=2c80ff4b1e2a49fea7e844644198bbf3&view=cluster_details&protein=8883&show=true	https://gnps.ucsd.edu/ProteoSAFe/result.jsp?view=network_displayer&componentindex=20&task=2c80ff4b1e2a49fea7e844644198bbf3&show=true									8883	59	529906		529906	0.0	5406967966101690	FALSE	8883				1286340000000		GNPS-G1_001_20eV.mzML|GNPS-G1_008_20eV.mzML|GNPS-G1_007_20eV.mzML|GNPS-G1_002_20eV.mzML|GNPS-G1_006_20eV.mzML|GNPS-G1_004_20eV.mzML|GNPS-G1_003_20eV.mzML|GNPS-G1_005_20eV.mzML
	0	6189	-1				G1,G2,G3	1.0	1.0	1.0	0.0	0.0	0.0		https://gnps.ucsd.edu//ProteoSAFe/result.jsp?task=2c80ff4b1e2a49fea7e844644198bbf3&view=cluster_details&protein=6189&show=true	https://gnps.ucsd.edu/ProteoSAFe/result.jsp?view=network_displayer&componentindex=-1&task=2c80ff4b1e2a49fea7e844644198bbf3&show=true									6189	3	140047		140047	0.0	2.40752e+16	FALSE	6189				45360.8		GM(+)-LC-22M006-GNPS_20eV_FT0h.mzXML|GM(+)-LC-22M006-GNPS_20eV_FT72h.mzXML|GM(+)-LC-22M006-GNPS_20eV_Mel.mzXML
M+Na	0	10607	81	Spectral Match to Stachyose from NIST14	Isolated	Data deposited by liuxueting_cn	G3,G4	0.0	0.0	3.0	1.0	0.0	0.0	http://gnps.ucsd.edu/ProteoSAFe/gnpslibraryspectrum.jsp?SpectrumID=CCMSLIB00003137431	https://gnps.ucsd.edu//ProteoSAFe/result.jsp?task=2c80ff4b1e2a49fea7e844644198bbf3&view=cluster_details&protein=10607&show=true	https://gnps.ucsd.edu/ProteoSAFe/result.jsp?view=network_displayer&componentindex=81&task=2c80ff4b1e2a49fea7e844644198bbf3&show=true	InChI=1S/C24H42O21/c25-1-6-10(28)14(32)17(35)21(41-6)39-3-8-11(29)15(33)18(36)22(42-8)40-4-9-12(30)16(34)19(37)23(43-9)45-24(5-27)20(38)13(31)7(2-26)44-24/h6-23,25-38H,1-5H2/t6-,7-,8-,9-,10+,11+,12-,13-,14+,15+,16+,17-,18-,19-,20+,21+,22+,23-,24+/m1/s1	Ion Trap	ESI	Positive	3	15968	0.9042209999999999	23168.4	10607	4	705184	Data from Lixin Zhang	705184	0.0	691575	FALSE	10607	10	C([C@@H]1[C@@H]([C@@H]([C@H]([C@H](O1)OC[C@@H]2[C@@H]([C@@H]([C@H]([C@H](O2)OC[C@@H]3[C@H]([C@@H]([C@H]([C@H](O3)O[C@]4([C@H]([C@@H]([C@H](O4)CO)O)O)CO)O)O)O)O)O)O)O)O)O)O	CCMSLIB00003137431	78120.0	nan	GNPS-G1_012_20eV.mzML|GNPS-G1_009_20eV.mzML|GNPS-G1_011_20eV.mzML|GNPS-G1_016_20eV.mzML
	0	8908	18				G1,G2,G3,G4	29.0	8.0	9.0	36.0	0.0	0.0		https://gnps.ucsd.edu//ProteoSAFe/result.jsp?task=2c80ff4b1e2a49fea7e844644198bbf3&view=cluster_details&protein=8908&show=true	https://gnps.ucsd.edu/ProteoSAFe/result.jsp?view=network_displayer&componentindex=18&task=2c80ff4b1e2a49fea7e844644198bbf3&show=true									8908	82	536232		536232	0.0	9626179146341460	FALSE	8908				2199650000000		GM(+)-LC-22M006-GNPS_20eV_FT0h.mzXML|GM(+)-LC-22M006-GNPS_20eV_FT72h.mzXML|GM(+)-LC-22M006-GNPS_20eV_FT82h.mzXML|GM(+)-LC-22M006-GNPS_20eV_Mel.mzXML
	0	8392	-1				G1,G6	1.0	0.0	0.0	0.0	0.0	1.0		https://gnps.ucsd.edu//ProteoSAFe/result.jsp?task=2c80ff4b1e2a49fea7e844644198bbf3&view=cluster_details&protein=8392&show=true	https://gnps.ucsd.edu/ProteoSAFe/result.jsp?view=network_displayer&componentindex=-1&task=2c80ff4b1e2a49fea7e844644198bbf3&show=true									8392	2	293212		293212	0.0	6132695	FALSE	8392				26669.0		GM(+)-LC-22M006-GNPS_20eV_FT120h.mzXML|GM(+)-LC-22M006-GNPS_20eV_Mel.mzXML
M+H	0	7594	26	3-phenyl-2-pyrrolylpropanoic acid CollisionEnergy:102040	Commercial	JGI	G1,G2,G3,G4,G5,G6	2.0	1.0	9.0	8.0	11.0	12.0	http://gnps.ucsd.edu/ProteoSAFe/gnpslibraryspectrum.jsp?SpectrumID=CCMSLIB00010110203	https://gnps.ucsd.edu//ProteoSAFe/result.jsp?task=2c80ff4b1e2a49fea7e844644198bbf3&view=cluster_details&protein=7594&show=true	https://gnps.ucsd.edu/ProteoSAFe/result.jsp?view=network_displayer&componentindex=26&task=2c80ff4b1e2a49fea7e844644198bbf3&show=true	"InChI=1S/C13H13NO2/c15-13(16)12(14-8-4-5-9-14)10-11-6-2-1-3-7-11/h1-9,12H,10H2,(H,15,16)"	Orbitrap	LC-ESI	Positive	3	12.0	0.706641	55529.3	7594	43	228102	Trent Northen	228102	0.0	4.87168e+16	FALSE	7594	6	O=C(O)C(Cc1ccccc1)n1cccc1	CCMSLIB00010110203	1662670.0	nan	GM(+)-LC-22M006-GNPS_20eV_FT0h.mzXML|GNPS-G1_018_20eV.mzML|GM(+)-LC-22M006-GNPS_20eV_FT82h.mzXML|GNPS-G1_010_20eV.mzML|GM(+)-LC-22M006-GNPS_20eV_FT120h.mzXML|GNPS-G1_009_20eV.mzML|GNPS-G1_019_20eV.mzML|GNPS-G1_013_20eV.mzML|GNPS-G1_011_20eV.mzML|GNPS-G1_017_20eV.mzML|GNPS-G1_003_20eV.mzML|GNPS-G1_020_20eV.mzML|GM(+)-LC-22M006-GNPS_20eV_Mel.mzXML|GNPS-G1_012_20eV.mzML|GNPS-G1_021_20eV.mzML|GNPS-G1…
	0	7010	-1				G4,G6	0.0	0.0	0.0	1.0	0.0	1.0		https://gnps.ucsd.edu//ProteoSAFe/result.jsp?task=2c80ff4b1e2a49fea7e844644198bbf3&view=cluster_details&protein=7010&show=true	https://gnps.ucsd.edu/ProteoSAFe/result.jsp?view=network_displayer&componentindex=-1&task=2c80ff4b1e2a49fea7e844644198bbf3&show=true									7010	2	177091		177091	0.0	4.36847e+16	FALSE	7010				40680.1		GM(+)-LC-22M006-GNPS_20eV_FT120h.mzXML|GM(+)-LC-22M006-GNPS_20eV_FT82h.mzXML
	0	2403	-1				G3,G4	0.0	0.0	1.0	1.0	0.0	0.0		https://gnps.ucsd.edu//ProteoSAFe/result.jsp?task=2c80ff4b1e2a49fea7e844644198bbf3&view=cluster_details&protein=2403&show=true	https://gnps.ucsd.edu/ProteoSAFe/result.jsp?view=network_displayer&componentindex=-1&task=2c80ff4b1e2a49fea7e844644198bbf3&show=true									2403	2	78997		78997	0.0	1155245	FALSE	2403				10881.5		GNPS-G1_015_20eV.mzML|GNPS-G1_009_20eV.mzML
	0	7784	3				G5	0.0	0.0	0.0	0.0	6.0	0.0		https://gnps.ucsd.edu//ProteoSAFe/result.jsp?task=2c80ff4b1e2a49fea7e844644198bbf3&view=cluster_details&protein=7784&show=true	https://gnps.ucsd.edu/ProteoSAFe/result.jsp?view=network_displayer&componentindex=3&task=2c80ff4b1e2a49fea7e844644198bbf3&show=true									7784	6	262238		262238	0.0	4599986666666660	FALSE	7784				223663.0		GNPS-G1_017_20eV.mzML|GNPS-G1_018_20eV.mzML
Cat	0	9016	19	Spectral Match to Malvidin 3-O-galactoside cation from NIST14	Isolated	Data deposited by daniel	G2	0.0	3.0	0.0	0.0	0.0	0.0	http://gnps.ucsd.edu/ProteoSAFe/gnpslibraryspectrum.jsp?SpectrumID=CCMSLIB00003137888	https://gnps.ucsd.edu//ProteoSAFe/result.jsp?task=2c80ff4b1e2a49fea7e844644198bbf3&view=cluster_details&protein=9016&show=true	https://gnps.ucsd.edu/ProteoSAFe/result.jsp?view=network_displayer&componentindex=19&task=2c80ff4b1e2a49fea7e844644198bbf3&show=true	nan	Q-TOF	ESI	Positive	3	4.9999e+16	0.8156909999999999	101391.0	9016	3	543132	Data from PC Dorrestein	543132	0.0	7038666666666660	FALSE	9016	6	nan	CCMSLIB00003137888	955567.0	nan	GNPS-G1_008_20eV.mzML|GNPS-G1_007_20eV.mzML|GNPS-G1_005_20eV.mzML
M+H	0	7565	23	MLS001401363-01!Ropivacaine hydrochloride	NIH Pharmacologically Active Library	VP/LMS	G2,G3,G6	0.0	1.0	2.0	0.0	0.0	1.0	http://gnps.ucsd.edu/ProteoSAFe/gnpslibraryspectrum.jsp?SpectrumID=CCMSLIB00000085560	https://gnps.ucsd.edu//ProteoSAFe/result.jsp?task=2c80ff4b1e2a49fea7e844644198bbf3&view=cluster_details&protein=7565&show=true	https://gnps.ucsd.edu/ProteoSAFe/result.jsp?view=network_displayer&componentindex=23&task=2c80ff4b1e2a49fea7e844644198bbf3&show=true	InChI=1S/C17H26N2O.ClH/c1-4-11-19-12-6-5-10-15(19)17(20)18-16-13(2)8-7-9-14(16)3
	0	10715	-1				G2	0.0	2.0	0.0	0.0	0.0	0.0		https://gnps.ucsd.edu//ProteoSAFe/result.jsp?task=2c80ff4b1e2a49fea7e844644198bbf3&view=cluster_details&protein=10715&show=true	https://gnps.ucsd.edu/ProteoSAFe/result.jsp?view=network_displayer&componentindex=-1&task=2c80ff4b1e2a49fea7e844644198bbf3&show=true									10715	2	973325		973325	0.0	52464	FALSE	10715				17082.4		GM(+)-LC-22M006-GNPS_20eV_FT0h.mzXML
	0	7637	-1				G1,G2,G5	3.0	3.0	0.0	0.0	1.0	0.0		https://gnps.ucsd.edu//ProteoSAFe/result.jsp?task=2c80ff4b1e2a49fea7e844644198bbf3&view=cluster_details&protein=7637&show=true	https://gnps.ucsd.edu/ProteoSAFe/result.jsp?view=network_displayer&componentindex=-1&task=2c80ff4b1e2a49fea7e844644198bbf3&show=true									7637	7	233081		233081	0.0	3.76009e+16	FALSE	7637				1373490.0		GM(+)-LC-22M006-GNPS_20eV_FT96h.mzXML|GM(+)-LC-22M006-GNPS_20eV_FT0h.mzXML|GNPS-G1_005_20eV.mzML|GM(+)-LC-22M006-GNPS_20eV_Mel.mzXML
	0	7138	-1				G1,G2	1.0	1.0	0.0	0.0	0.0	0.0		https://gnps.ucsd.edu//ProteoSAFe/result.jsp?task=2c80ff4b1e2a49fea7e844644198bbf3&view=cluster_details&protein=7138&show=true	https://gnps.ucsd.edu/ProteoSAFe/result.jsp?view=network_displayer&componentindex=-1&task=2c80ff4b1e2a49fea7e844644198bbf3&show=true									7138	2	185154		185154	0.0	4219495	FALSE	7138				25814.2		GM(+)-LC-22M006-GNPS_20eV_FT0h.mzXML|GM(+)-LC-22M006-GNPS_20eV_Mel.mzXML
	0	10589	20				G1,G2,G3,G4,G5,G6	4.0	6.0	2.0	1.0	12.0	7.0		https://gnps.ucsd.edu//ProteoSAFe/result.jsp?task=2c80ff4b1e2a49fea7e844644198bbf3&view=cluster_details&protein=10589&show=true	https://gnps.ucsd.edu/ProteoSAFe/result.jsp?view=network_displayer&componentindex=20&task=2c80ff4b1e2a49fea7e844644198bbf3&show=true									10589	32	696437		696437	0.0	38573003125	FALSE	10589				5059570.0		GNPS-G1_001_20eV.mzML|GNPS-G1_020_20eV.mzML|GNPS-G1_008_20eV.mzML|GNPS-G1_015_20eV.mzML|GNPS-G1_019_20eV.mzML|GNPS-G1_018_20eV.mzML|GNPS-G1_022_20eV.mzML|GNPS-G1_024_20eV.mzML|GNPS-G1_007_20eV.mzML|GNPS-G1_002_20eV.mzML|GNPS-G1_023_20eV.mzML|GNPS-G1_021_20eV.mzML|GM(+)-LC-22M006-GNPS_20eV_FT72h.mzXML|GNPS-G1_006_20eV.mzML|GNPS-G1_017_20eV.mzML|GNPS-G1_004_20eV.mzML|GNPS-G1_003_20eV.mzML|GNPS-G1_0…
	0	6190	-1				G1,G2	3.0	3.0	0.0	0.0	0.0	0.0		https://gnps.ucsd.edu//ProteoSAFe/result.jsp?task=2c80ff4b1e2a49fea7e844644198bbf3&view=cluster_details&protein=6190&show=true	https://gnps.ucsd.edu/ProteoSAFe/result.jsp?view=network_displayer&componentindex=-1&task=2c80ff4b1e2a49fea7e844644198bbf3&show=true									6190	6	140047		140047	0.0	3.2644e+16	FALSE	6190				141573.0		GNPS-G1_008_20eV.mzML|GNPS-G1_004_20eV.mzML|GNPS-G1_003_20eV.mzML|GNPS-G1_007_20eV.mzML|GNPS-G1_005_20eV.mzML
M+H	0	10657	-1	Acarbose - 30.0 eV	Isolated	Data Collector	G1,G2	2.0	1.0	0.0	0.0	0.0	0.0	http://gnps.ucsd.edu/ProteoSAFe/gnpslibraryspectrum.jsp?SpectrumID=CCMSLIB00006119772	https://gnps.ucsd.edu//ProteoSAFe/result.jsp?task=2c80ff4b1e2a49fea7e844644198bbf3&view=cluster_details&protein=10657&show=true	https://gnps.ucsd.edu/ProteoSAFe/result.jsp?view=network_displayer&componentindex=-1&task=2c80ff4b1e2a49fea7e844644198bbf3&show=true	InChI=1S/C25H43NO18/c1-6-11(26-8-2-7(3-27)12(30)15(33)13(8)31)14(32)19(37)24(40-6)43-22-10(5-29)42-25(20(38)17(22)35)44-21-9(4-28)41-23(39)18(36)16(21)34/h2,6,8-39H,3-5H2,1H3/t6-,8+,9-,10-,11-,12-,13+,14+,15+,16-,17-,18-,19-,20-,21-,22-,23-,24-,25-/m1/s1	Orbitrap	ESI	Positive	1	769318	0.72593	119042.0	10657	3	723188	PI	723188	0.0	6836033333333330	FALSE	10657	6	C[C@@H]1[C@H]([C@@H]([C@H]([C@H](O1)O[C@@H]2[C@H](O[C@@H]([C@@H]([C@H]2O)O)O[C@@H]3[C@H](O[C@H]([C@@H]([C@H]3O)O)O)CO)CO)O)O)N[C@H]4C=C([C@H]([C@@H]([C@H]4O)O)O)CO	CCMSLIB00006119772	61649.5	nan	GNPS-G1_004_20eV.mzML|GNPS-G1_006_20eV.mzML|GNPS-G1_001_20eV.mzML
	0	8365	-1				G1,G2,G3,G4,G5,G6	1.0	3.0	2.0	1.0	1.0	4.0		https://gnps.ucsd.edu//ProteoSAFe/result.jsp?task=2c80ff4b1e2a49fea7e844644198bbf3&view=cluster_details&protein=8365&show=true	https://gnps.ucsd.edu/ProteoSAFe/result.jsp?view=network_displayer&componentindex=-1&task=2c80ff4b1e2a49fea7e844644198bbf3&show=true									8365	12	293212		293212	0.0	5572235	FALSE	8365				511171.0		GM(+)-LC-22M006-GNPS_20eV_FT0h.mzXML|GM(+)-LC-22M006-GNPS_20eV_Mel.mzXML|GM(+)-LC-22M006-GNPS_20eV_FT82h.mzXML|GM(+)-LC-22M006-GNPS_20eV_FT72h.mzXML|GM(+)-LC-22M006-GNPS_20eV_FT120h.mzXML|GM(+)-LC-22M006-GNPS_20eV_FT96h.mzXML
	0	9101	9				G1,G3,G4,G6	1.0	0.0	1.0	4.0	0.0	4.0		https://gnps.ucsd.edu//ProteoSAFe/result.jsp?task=2c80ff4b1e2a49fea7e844644198bbf3&view=cluster_details&protein=9101&show=true	https://gnps.ucsd.edu/ProteoSAFe/result.jsp?view=network_displayer&componentindex=9&task=2c80ff4b1e2a49fea7e844644198bbf3&show=true									9101	10	566427		566427	0.0	372111	FALSE	9101				5000910.0		GNPS-G1_012_20eV.mzML|GNPS-G1_015_20eV.mzML|GNPS-G1_024_20eV.mzML|GNPS-G1_013_20eV.mzML|GNPS-G1_023_20eV.mzML|GNPS-G1_021_20eV.mzML|GNPS-G1_014_20eV.mzML|GNPS-G1_016_20eV.mzML|GNPS-G1_022_20eV.mzML|GNPS-G1_001_20eV.mzML
	0	8613	-1				G1,G2	2.0	1.0	0.0	0.0	0.0	0.0		https://gnps.ucsd.edu//ProteoSAFe/result.jsp?task=2c80ff4b1e2a49fea7e844644198bbf3&view=cluster_details&protein=8613&show=true	https://gnps.ucsd.edu/ProteoSAFe/result.jsp?view=network_displayer&componentindex=-1&task=2c80ff4b1e2a49fea7e844644198bbf3&show=true									8613	3	417155		417155	0.0	4322803333333330	FALSE	8613				38002.4		GM(+)-LC-22M006-GNPS_20eV_FT0h.mzXML|GM(+)-LC-22M006-GNPS_20eV_Mel.mzXML
M+H-H2O	0	5341	-1	Spectral Match to (-)-Carveol from NIST14	Isolated	Data deposited by mjmeehan	G1,G2,G3,G4,G5,G6	5.0	7.0	7.0	4.0	15.0	18.0	http://gnps.ucsd.edu/ProteoSAFe/gnpslibraryspectrum.jsp?SpectrumID=CCMSLIB00003136529	https://gnps.ucsd.edu//ProteoSAFe/result.jsp?task=2c80ff4b1e2a49fea7e844644198bbf3&view=cluster_details&protein=5341&show=true	https://gnps.ucsd.edu/ProteoSAFe/result.jsp?view=network_displayer&componentindex=-1&task=2c80ff4b1e2a49fea7e844644198bbf3&show=true	InChI=1S/C10H16O/c1-7(2)9-5-4-8(3)10(11)6-9/h4,9-11H,1,5-6H2,2-3H3	qTof	ESI	Positive	3	26016	0.8451870000000001	192544.0	5341	56	109101	Data from Gabriel Haddad	109101	0.0	6802427857142850	FALSE	5341	6	CC1=CCC(CC1O)C(=C)C	CCMSLIB00003136529	728109.0	nan	GM(+)-LC-22M006-GNPS_20eV_FT0h.mzXML|GM(+)-LC-22M006-GNPS_20eV_Mel.mzXML|GM(+)-LC-22M006-GNPS_20eV_FT82h.mzXML|GM(+)-LC-22M006-GNPS_20eV_FT72h.mzXML|GM(+)-LC-22M006-GNPS_20eV_FT120h.mzXML|GM(+)-LC-22M006-GNPS_20eV_FT96h.mzXML
M+H	0	8486	-1	Spectral Match to Tributyl phosphate from NIST14	Isolated	Data deposited by abouslimani	G1,G2,G3,G4,G5,G6	6.0	9.0	10.0	12.0	10.0	9.0	http://gnps.ucsd.edu/ProteoSAFe/gnpslibraryspectrum.jsp?SpectrumID=CCMSLIB00003137204	https://gnps.ucsd.edu//ProteoSAFe/result.jsp?task=2c80ff4b1e2a49fea7e844644198bbf3&view=cluster_details&protein=8486&show=true	https://gnps.ucsd.edu/ProteoSAFe/result.jsp?view=network_displayer&componentindex=-1&task=2c80ff4b1e2a49fea7e844644198bbf3&show=true	nan	QqQ	ESI	Positive	3	31174	0.78499	116681.0	8486	56	298347	Data from Maria Gloria Dominguez-Bello and Pieter Dorrestein	298347	0.0	8414299642857140	FALSE	8486	7	nan	CCMSLIB00003137204	4852640.0	nan	GNPS-G1_018_20eV.mzML|GNPS-G1_010_20eV.mzML|GNPS-G1_004_20eV.mzML|GNPS-G1_009_20eV.mzML|GNPS-G1_019_20eV.mzML|GNPS-G1_013_20eV.mzML|GNPS-G1_002_20eV.mzML|GNPS-G1_006_20eV.mzML|GNPS-G1_011_20eV.mzML|GNPS-G1_017_20eV.mzML|GNPS-G1_003_20eV.mzML|GNPS-G1_001_20eV.mzML|GNPS-G1_020_20eV.mzML|GNPS-G1_012_20eV.mzML|GNPS-G1_021_20eV.mzML|GNPS-G1_014_20eV.mzML|GNPS-G1_008_20eV.mzML|GNPS-G1_015_20eV.mzML|GNP…
M+H	0	7493	26	6-hydroxykynurenic acid	Isolated	"Yongyi Li, Zhirong Cui"	G1,G2,G3,G4,G5,G6	5.0	15.0	28.0	28.0	33.0	36.0	http://gnps.ucsd.edu/ProteoSAFe/gnpslibraryspectrum.jsp?SpectrumID=CCMSLIB00006126972	https://gnps.ucsd.edu//ProteoSAFe/result.jsp?task=2c80ff4b1e2a49fea7e844644198bbf3&view=cluster_details&protein=7493&show=true	https://gnps.ucsd.edu/ProteoSAFe/result.jsp?view=network_displayer&componentindex=26&task=2c80ff4b1e2a49fea7e844644198bbf3&show=true	"InChI=1S/C10H7NO4/c12-5-1-2-7-6(3-5)9(13)4-8(11-7)10(14)15/h1-4,12H,(H,11,13)(H,14,15)"	qTof	LC-ESI	Positive	1	18033	0.8501989999999999	87519.7	7493	145	224078	"Lingyi Kong, Jun Luo"	224078	0.0	1.4532e+16	FALSE	7493	11	O=C1C=C(C(O)=O)NC2=CC=C(O)C=C21	CCMSLIB00006126972	1338550000000	nan	GM(+)-LC-22M006-GNPS_20eV_FT0h.mzXML|GNPS-G1_018_20eV.mzML|GM(+)-LC-22M006-GNPS_20eV_FT82h.mzXML|GNPS-G1_010_20eV.mzML|GM(+)-LC-22M006-GNPS_20eV_FT120h.mzXML|GNPS-G1_009_20eV.mzML|GNPS-G1_019_20eV.mzML|GNPS-G1_013_20eV.mzML|GNPS-G1_002_20eV.mzML|GNPS-G1_006_20eV.mzML|GNPS-G1_011_20eV.mzML|GNPS-G1_003_20eV.mzML|GNPS-G1_001_20eV.mzML|GNPS-G1_020_20eV.mzML|GNPS-G1_012_20eV.mzML|GNPS-G1_022_20eV.mzML…
M-H2O+H	0	7927	60	Massbank:PR310825 N-Fructosyl isoleucine	Isolated	Massbank	G3,G5	0.0	0.0	1.0	0.0	1.0	0.0	http://gnps.ucsd.edu/ProteoSAFe/gnpslibraryspectrum.jsp?SpectrumID=CCMSLIB00005743748	https://gnps.ucsd.edu//ProteoSAFe/result.jsp?task=2c80ff4b1e2a49fea7e844644198bbf3&view=cluster_details&protein=7927&show=true	https://gnps.ucsd.edu/ProteoSAFe/result.jsp?view=network_displayer&componentindex=60&task=2c80ff4b1e2a49fea7e844644198bbf3&show=true	1S/C12H23NO7/c1-3-6(2)8(11(17)18)13-5-12(19)10(16)9(15)7(4-14)20-12/h6-10,13-16,19H,3-5H2,1-2H3,(H,17,18)	qTof	ESI	Positive	3	100302	0.743854	3632.23	7927	2	277148	Massbank	277148	0.0	1.09614e+16	FALSE	7927	9	O=C(O)C(NCC1(O)(OC(CO)C(O)C1(O)))C(C)CC	CCMSLIB00005743748	290606.0	nan	GNPS-G1_018_20eV.mzML|GNPS-G1_011_20eV.mzML
	0	7395	-1				G4,G5,G6	0.0	0.0	0.0	2.0	16.0	8.0		https://gnps.ucsd.edu//ProteoSAFe/result.jsp?task=2c80ff4b1e2a49fea7e844644198bbf3&view=cluster_details&protein=7395&show=true	https://gnps.ucsd.edu/ProteoSAFe/result.jsp?view=network_displayer&componentindex=-1&task=2c80ff4b1e2a49fea7e844644198bbf3&show=true									7395	26	214253		214253	0.0	6882636538461530	FALSE	7395				1593420.0		GNPS-G1_020_20eV.mzML|GNPS-G1_015_20eV.mzML|GNPS-G1_019_20eV.mzML|GNPS-G1_018_20eV.mzML|GNPS-G1_022_20eV.mzML|GNPS-G1_024_20eV.mzML|GNPS-G1_023_20eV.mzML|GNPS-G1_021_20eV.mzML|GNPS-G1_017_20eV.mzML
	0	7707	4				G1,G2	3.0	2.0	0.0	0.0	0.0	0.0		https://gnps.ucsd.edu//ProteoSAFe/result.jsp?task=2c80ff4b1e2a49fea7e844644198bbf3&view=cluster_details&protein=7707&show=true	https://gnps.ucsd.edu/ProteoSAFe/result.jsp?view=network_displayer&componentindex=4&task=2c80ff4b1e2a49fea7e844644198bbf3&show=true									7707	5	244118		244118	0.0	957692	FALSE	7707				156957.0		GNPS-G1_005_20eV.mzML|GNPS-G1_004_20eV.mzML|GNPS-G1_003_20eV.mzML|GNPS-G1_008_20eV.mzML|GNPS-G1_001_20eV.mzML
	0	10585	20				G1,G2	7.0	10.0	0.0	0.0	0.0	0.0		https://gnps.ucsd.edu//ProteoSAFe/result.jsp?task=2c80ff4b1e2a49fea7e844644198bbf3&view=cluster_details&protein=10585&show=true	https://gnps.ucsd.edu/ProteoSAFe/result.jsp?view=network_displayer&componentindex=20&task=2c80ff4b1e2a49fea7e844644198bbf3&show=true									10585	17	690156		690156	0.0	620673	FALSE	10585				4903780.0		GNPS-G1_001_20eV.mzML|GNPS-G1_008_20eV.mzML|GNPS-G1_007_20eV.mzML|GNPS-G1_002_20eV.mzML|GNPS-G1_006_20eV.mzML|GNPS-G1_004_20eV.mzML|GNPS-G1_003_20eV.mzML|GNPS-G1_005_20eV.mzML
	0	9083	31				G3,G4,G5,G6	0.0	0.0	1.0	4.0	9.0	12.0		https://gnps.ucsd.edu//ProteoSAFe/result.jsp?task=2c80ff4b1e2a49fea7e844644198bbf3&view=cluster_details&protein=9083&show=true	https://gnps.ucsd.edu/ProteoSAFe/result.jsp?view=network_displayer&componentindex=31&task=2c80ff4b1e2a49fea7e844644198bbf3&show=true									9083	26	546402		546402	0.0	9399793846153840	FALSE	9083				9411090.0		GNPS-G1_020_20eV.mzML|GNPS-G1_012_20eV.mzML|GNPS-G1_015_20eV.mzML|GNPS-G1_018_20eV.mzML|GNPS-G1_019_20eV.mzML|GNPS-G1_022_20eV.mzML|GNPS-G1_023_20eV.mzML|GNPS-G1_024_20eV.mzML|GNPS-G1_021_20eV.mzML|GNPS-G1_014_20eV.mzML|GNPS-G1_016_20eV.mzML|GNPS-G1_017_20eV.mzML
	0	6555	-1				G1,G3,G4,G5,G6	3.0	0.0	1.0	2.0	1.0	3.0		https://gnps.ucsd.edu//ProteoSAFe/result.jsp?task=2c80ff4b1e2a49fea7e844644198bbf3&view=cluster_details&protein=6555&show=true	https://gnps.ucsd.edu/ProteoSAFe/result.jsp?view=network_displayer&componentindex=-1&task=2c80ff4b1e2a49fea7e844644198bbf3&show=true									6555	10	167.07		167.07	0.0	3884456	FALSE	6555				4334370.0		GNPS-G1_009_20eV.mzML|GNPS-G1_015_20eV.mzML|GNPS-G1_019_20eV.mzML|GNPS-G1_023_20eV.mzML|GNPS-G1_002_20eV.mzML|GNPS-G1_021_20eV.mzML|GNPS-G1_014_20eV.mzML|GNPS-G1_022_20eV.mzML|GNPS-G1_004_20eV.mzML|GNPS-G1_003_20eV.mzML
	0	7837	-1				G6	0.0	0.0	0.0	0.0	0.0	5.0		https://gnps.ucsd.edu//ProteoSAFe/result.jsp?task=2c80ff4b1e2a49fea7e844644198bbf3&view=cluster_details&protein=7837&show=true	https://gnps.ucsd.edu/ProteoSAFe/result.jsp?view=network_displayer&componentindex=-1&task=2c80ff4b1e2a49fea7e844644198bbf3&show=true									7837	5	270.28		270.28	0.0	1071.04	FALSE	7837				212591.0		GM(+)-LC-22M006-GNPS_20eV_FT120h.mzXML
[M+H]+	0	10551	1	Isoshaftoside	Commercial standard	BMDMS-NP	G3,G4,G5,G6	0.0	0.0	3.0	2.0	5.0	4.0	http://gnps.ucsd.edu/ProteoSAFe/gnpslibraryspectrum.jsp?SpectrumID=CCMSLIB00006420056	https://gnps.ucsd.edu//ProteoSAFe/result.jsp?task=2c80ff4b1e2a49fea7e844644198bbf3&view=cluster_details&protein=10551&show=true	https://gnps.ucsd.edu/ProteoSAFe/result.jsp?view=network_displayer&componentindex=1&task=2c80ff4b1e2a49fea7e844644198bbf3&show=true	InChI=1S/C26H28O14/c27-6-13-18(32)21(35)23(37)26(40-13)16-20(34)15(25-22(36)17(31)11(30)7-38-25)19(33)14-10(29)5-12(39-24(14)16)8-1-3-9(28)4-2-8/h1-5,11,13,17-18,21-23,25-28,30-37H,6-7H2	Orbitrap	ESI	Positive	1	81971	0.7388600000000001	145041.0	10551	14	647127	BMDMS-NP	647127	0.0	2.21902e+16	FALSE	10551	12	O=C1C=C(OC2=C1C(O)=C(C(O)=C2C3OC(CO)C(O)C(O)C3O)C4OCC(O)C(O)C4O)C=5C=CC(O)=CC5	CCMSLIB00006420056	428375.0	nan	GNPS-G1_020_20eV.mzML|GNPS-G1_009_20eV.mzML|GNPS-G1_012_20eV.mzML|GNPS-G1_022_20eV.mzML|GNPS-G1_018_20eV.mzML|GNPS-G1_023_20eV.mzML|GNPS-G1_021_20eV.mzML|GNPS-G1_014_20eV.mzML|GNPS-G1_011_20eV.mzML|GNPS-G1_016_20eV.mzML|GNPS-G1_017_20eV.mzML|GM(+)-LC-22M006-GNPS_20eV_FT96h.mzXML
	0	10691	18				G3	0.0	0.0	2.0	0.0	0.0	0.0		https://gnps.ucsd.edu//ProteoSAFe/result.jsp?task=2c80ff4b1e2a49fea7e844644198bbf3&view=cluster_details&protein=10691&show=true	https://gnps.ucsd.edu/ProteoSAFe/result.jsp?view=network_displayer&componentindex=18&task=2c80ff4b1e2a49fea7e844644198bbf3&show=true									10691	2	939603		939603	0.0	9743045	FALSE	10691				65873.9		GM(+)-LC-22M006-GNPS_20eV_FT72h.mzXML
	0	4199	-1				G4,G5	0.0	0.0	0.0	1.0	1.0	0.0		https://gnps.ucsd.edu//ProteoSAFe/result.jsp?task=2c80ff4b1e2a49fea7e844644198bbf3&view=cluster_details&protein=4199&show=true	https://gnps.ucsd.edu/ProteoSAFe/result.jsp?view=network_displayer&componentindex=-1&task=2c80ff4b1e2a49fea7e844644198bbf3&show=true									4199	2	99948		99948	0.0	1.17172e+16	FALSE	4199				9149.66		GNPS-G1_015_20eV.mzML|GNPS-G1_017_20eV.mzML
M+H	0	7753	-1	fMet - 30.0 eV	Isolated	Data Collector	G5	0.0	0.0	0.0	0.0	2.0	0.0	http://gnps.ucsd.edu/ProteoSAFe/gnpslibraryspectrum.jsp?SpectrumID=CCMSLIB00006123606	https://gnps.ucsd.edu//ProteoSAFe/result.jsp?task=2c80ff4b1e2a49fea7e844644198bbf3&view=cluster_details&protein=7753&show=true	https://gnps.ucsd.edu/ProteoSAFe/result.jsp?view=network_displayer&componentindex=-1&task=2c80ff4b1e2a49fea7e844644198bbf3&show=true	InChI=1S/C6H11NO3S/c1-11-3-2-5(6(9)10)7-4-8/h4-5H,2-3H2,1H3,(H,7,8)(H,9,10)/t5-/m0/s1	Orbitrap	ESI	Positive	1	770228	0.827451	432583.0	7753	2	255076	PI	255076	0.0	569789	FALSE	7753	6	CSCC[C@@H](C(=O)O)NC=O	CCMSLIB00006123606	25382.3	nan	GNPS-G1_017_20eV.mzML|GNPS-G1_020_20eV.mzML
	0	6215	22				G1,G3	1.0	0.0	2.0	0.0	0.0	0.0		https://gnps.ucsd.edu//ProteoSAFe/result.jsp?task=2c80ff4b1e2a49fea7e844644198bbf3&view=cluster_details&protein=6215&show=true	https://gnps.ucsd.edu/ProteoSAFe/result.jsp?view=network_displayer&componentindex=22&task=2c80ff4b1e2a49fea7e844644198bbf3&show=true									6215	3	142159		142159	0.0	1068.23	FALSE	6215				401817.0		GNPS-G1_003_20eV.mzML|GNPS-G1_011_20eV.mzML
	0	8904	18				G1,G2,G3,G4	22.0	12.0	10.0	21.0	0.0	0.0		https://gnps.ucsd.edu//ProteoSAFe/result.jsp?task=2c80ff4b1e2a49fea7e844644198bbf3&view=cluster_details&protein=8904&show=true	https://gnps.ucsd.edu/ProteoSAFe/result.jsp?view=network_displayer&componentindex=18&task=2c80ff4b1e2a49fea7e844644198bbf3&show=true									8904	65	536168		536168	0.0	9340675076923070	FALSE	8904				1573430000000		GM(+)-LC-22M006-GNPS_20eV_FT0h.mzXML|GM(+)-LC-22M006-GNPS_20eV_FT72h.mzXML|GM(+)-LC-22M006-GNPS_20eV_FT82h.mzXML|GM(+)-LC-22M006-GNPS_20eV_Mel.mzXML
M+H	0	5338	-1	"MLS001146900-01!9-Amino-1,2,3,4-tetrahydroacridine hydrochloride hydrate"	NIH Pharmacologically Active Library	VP/LMS	G2,G3	0.0	1.0	1.0	0.0	0.0	0.0	http://gnps.ucsd.edu/ProteoSAFe/gnpslibraryspectrum.jsp?SpectrumID=CCMSLIB00000086093	https://gnps.ucsd.edu//ProteoSAFe/result.jsp?task=2c80ff4b1e2a49fea7e844644198bbf3&view=cluster_details&protein=5338&show=true	https://gnps.ucsd.edu/ProteoSAFe/result.jsp?view=network_displayer&componentindex=-1&task=2c80ff4b1e2a49fea7e844644198bbf3&show=true	InChI=1S/C13H14N2.ClH.H2O/c14-13-9-5-1-3-7-11(9)15-12-8-4-2-6-10(12)13
	0	7349	66				G1,G2,G3,G4,G5,G6	6.0	7.0	4.0	7.0	5.0	5.0		https://gnps.ucsd.edu//ProteoSAFe/result.jsp?task=2c80ff4b1e2a49fea7e844644198bbf3&view=cluster_details&protein=7349&show=true	https://gnps.ucsd.edu/ProteoSAFe/result.jsp?view=network_displayer&componentindex=66&task=2c80ff4b1e2a49fea7e844644198bbf3&show=true									7349	34	209081		209081	0.0	4.07225e+16	FALSE	7349				1006830000000		GM(+)-LC-22M006-GNPS_20eV_FT0h.mzXML|GM(+)-LC-22M006-GNPS_20eV_Mel.mzXML|GM(+)-LC-22M006-GNPS_20eV_FT82h.mzXML|GM(+)-LC-22M006-GNPS_20eV_FT72h.mzXML|GM(+)-LC-22M006-GNPS_20eV_FT120h.mzXML|GM(+)-LC-22M006-GNPS_20eV_FT96h.mzXML
	0	3310	-1				G1,G2	16.0	20.0	0.0	0.0	0.0	0.0		https://gnps.ucsd.edu//ProteoSAFe/result.jsp?task=2c80ff4b1e2a49fea7e844644198bbf3&view=cluster_details&protein=3310&show=true	https://gnps.ucsd.edu/ProteoSAFe/result.jsp?view=network_displayer&componentindex=-1&task=2c80ff4b1e2a49fea7e844644198bbf3&show=true									3310	36	98984		98984	0.0	5933844166666660	FALSE	3310				1674410000000		GNPS-G1_001_20eV.mzML|GNPS-G1_008_20eV.mzML|GNPS-G1_007_20eV.mzML|GNPS-G1_002_20eV.mzML|GNPS-G1_006_20eV.mzML|GNPS-G1_004_20eV.mzML|GNPS-G1_003_20eV.mzML|GNPS-G1_005_20eV.mzML
	0	7652	23				G1,G2,G5	5.0	9.0	0.0	0.0	1.0	0.0		https://gnps.ucsd.edu//ProteoSAFe/result.jsp?task=2c80ff4b1e2a49fea7e844644198bbf3&view=cluster_details&protein=7652&show=true	https://gnps.ucsd.edu/ProteoSAFe/result.jsp?view=network_displayer&componentindex=23&task=2c80ff4b1e2a49fea7e844644198bbf3&show=true									7652	15	240123		240123	0.0	3351572	FALSE	7652				469857.0		GM(+)-LC-22M006-GNPS_20eV_FT0h.mzXML|GNPS-G1_008_20eV.mzML|GM(+)-LC-22M006-GNPS_20eV_Mel.mzXML|GNPS-G1_019_20eV.mzML|GNPS-G1_007_20eV.mzML|GNPS-G1_002_20eV.mzML|GNPS-G1_006_20eV.mzML|GNPS-G1_005_20eV.mzML|GNPS-G1_003_20eV.mzML|GNPS-G1_001_20eV.mzML
	0	5655	-1				G2,G4,G5,G6	0.0	1.0	0.0	1.0	1.0	1.0		https://gnps.ucsd.edu//ProteoSAFe/result.jsp?task=2c80ff4b1e2a49fea7e844644198bbf3&view=cluster_details&protein=5655&show=true	https://gnps.ucsd.edu/ProteoSAFe/result.jsp?view=network_displayer&componentindex=-1&task=2c80ff4b1e2a49fea7e844644198bbf3&show=true									5655	4	124076		124076	0.0	21256475	FALSE	5655				76276.5		GM(+)-LC-22M006-GNPS_20eV_FT0h.mzXML|GM(+)-LC-22M006-GNPS_20eV_FT96h.mzXML|GM(+)-LC-22M006-GNPS_20eV_FT120h.mzXML|GM(+)-LC-22M006-GNPS_20eV_FT82h.mzXML
	0	8822	20				G1,G2	30.0	40.0	0.0	0.0	0.0	0.0		https://gnps.ucsd.edu//ProteoSAFe/result.jsp?task=2c80ff4b1e2a49fea7e844644198bbf3&view=cluster_details&protein=8822&show=true	https://gnps.ucsd.edu/ProteoSAFe/result.jsp?view=network_displayer&componentindex=20&task=2c80ff4b1e2a49fea7e844644198bbf3&show=true									8822	70	485.19		485.19	0.0	5776138571428570	FALSE	8822				1143540000000		GNPS-G1_001_20eV.mzML|GNPS-G1_008_20eV.mzML|GNPS-G1_007_20eV.mzML|GNPS-G1_002_20eV.mzML|GNPS-G1_006_20eV.mzML|GNPS-G1_004_20eV.mzML|GNPS-G1_003_20eV.mzML|GNPS-G1_005_20eV.mzML
	0	5950	-1				G3,G4,G6	0.0	0.0	2.0	1.0	0.0	2.0		https://gnps.ucsd.edu//ProteoSAFe/result.jsp?task=2c80ff4b1e2a49fea7e844644198bbf3&view=cluster_details&protein=5950&show=true	https://gnps.ucsd.edu/ProteoSAFe/result.jsp?view=network_displayer&componentindex=-1&task=2c80ff4b1e2a49fea7e844644198bbf3&show=true									5950	5	137.06		137.06	0.0	3369582	FALSE	5950				127186.0		GNPS-G1_015_20eV.mzML|GNPS-G1_010_20eV.mzML|GNPS-G1_021_20eV.mzML|GNPS-G1_009_20eV.mzML|GNPS-G1_023_20eV.mzML
	0	8448	-1				G1,G2,G3,G4,G5,G6	1.0	2.0	1.0	1.0	2.0	1.0		https://gnps.ucsd.edu//ProteoSAFe/result.jsp?task=2c80ff4b1e2a49fea7e844644198bbf3&view=cluster_details&protein=8448&show=true	https://gnps.ucsd.edu/ProteoSAFe/result.jsp?view=network_displayer&componentindex=-1&task=2c80ff4b1e2a49fea7e844644198bbf3&show=true									8448	8	295227		295227	0.0	516532625	FALSE	8448				2124470.0		GM(+)-LC-22M006-GNPS_20eV_FT0h.mzXML|GM(+)-LC-22M006-GNPS_20eV_Mel.mzXML|GM(+)-LC-22M006-GNPS_20eV_FT82h.mzXML|GM(+)-LC-22M006-GNPS_20eV_FT72h.mzXML|GM(+)-LC-22M006-GNPS_20eV_FT120h.mzXML|GM(+)-LC-22M006-GNPS_20eV_FT96h.mzXML
	0	8877	18				G1,G2,G3,G4	3.0	21.0	15.0	15.0	0.0	0.0		https://gnps.ucsd.edu//ProteoSAFe/result.jsp?task=2c80ff4b1e2a49fea7e844644198bbf3&view=cluster_details&protein=8877&show=true	https://gnps.ucsd.edu/ProteoSAFe/result.jsp?view=network_displayer&componentindex=18&task=2c80ff4b1e2a49fea7e844644198bbf3&show=true									8877	54	519.14		519.14	0.0	1009541925925920	FALSE	8877				4208150.0		GM(+)-LC-22M006-GNPS_20eV_FT0h.mzXML|GM(+)-LC-22M006-GNPS_20eV_FT72h.mzXML|GM(+)-LC-22M006-GNPS_20eV_FT82h.mzXML|GM(+)-LC-22M006-GNPS_20eV_Mel.mzXML
M+H	0	7330	-1	histamine-C9:0	Crude	Emily Gentry	G1,G2,G3,G4,G5,G6	4.0	4.0	8.0	7.0	5.0	7.0	http://gnps.ucsd.edu/ProteoSAFe/gnpslibraryspectrum.jsp?SpectrumID=CCMSLIB00010011151	https://gnps.ucsd.edu//ProteoSAFe/result.jsp?task=2c80ff4b1e2a49fea7e844644198bbf3&view=cluster_details&protein=7330&show=true	https://gnps.ucsd.edu/ProteoSAFe/result.jsp?view=network_displayer&componentindex=-1&task=2c80ff4b1e2a49fea7e844644198bbf3&show=true	InChI=1S/C14H25N3O/c1-2-3-4-5-6-7-8-14(18)17-10-9-13-15-11-12-16-13/h11-12H,2-10H2,1H3,(H,15,16)(H,17,18)	qTof	ESI	Positive	2	4.5069e+16	0.739446	178698.0	7330	35	207138	Dorrestein	207138	0.0	3241214857142850	FALSE	7330	10	CCCCCCCCC(NCCC1=NC=CN1)=O	CCMSLIB00010011151	5096450.0	nan	GNPS-G1_018_20eV.mzML|GNPS-G1_010_20eV.mzML|GNPS-G1_009_20eV.mzML|GNPS-G1_019_20eV.mzML|GNPS-G1_013_20eV.mzML|GNPS-G1_002_20eV.mzML|GNPS-G1_006_20eV.mzML|GNPS-G1_011_20eV.mzML|GNPS-G1_017_20eV.mzML|GNPS-G1_003_20eV.mzML|GNPS-G1_001_20eV.mzML|GNPS-G1_020_20eV.mzML|GNPS-G1_012_20eV.mzML|GNPS-G1_021_20eV.mzML|GNPS-G1_014_20eV.mzML|GNPS-G1_008_20eV.mzML|GNPS-G1_015_20eV.mzML|GNPS-G1_024_20eV.mzML|GNP…
	0	7599	50				G1,G2,G5	6.0	8.0	0.0	0.0	5.0	0.0		https://gnps.ucsd.edu//ProteoSAFe/result.jsp?task=2c80ff4b1e2a49fea7e844644198bbf3&view=cluster_details&protein=7599&show=true	https://gnps.ucsd.edu/ProteoSAFe/result.jsp?view=network_displayer&componentindex=50&task=2c80ff4b1e2a49fea7e844644198bbf3&show=true									7599	19	229097		229097	0.0	2514593157894730	FALSE	7599				2042080.0		GNPS-G1_001_20eV.mzML|GNPS-G1_020_20eV.mzML|GNPS-G1_008_20eV.mzML|GNPS-G1_019_20eV.mzML|GNPS-G1_018_20eV.mzML|GNPS-G1_007_20eV.mzML|GNPS-G1_002_20eV.mzML|GNPS-G1_006_20eV.mzML|GNPS-G1_017_20eV.mzML|GNPS-G1_004_20eV.mzML|GNPS-G1_003_20eV.mzML|GNPS-G1_005_20eV.mzML
	0	6573	35				G2,G4	0.0	1.0	0.0	1.0	0.0	0.0		https://gnps.ucsd.edu//ProteoSAFe/result.jsp?task=2c80ff4b1e2a49fea7e844644198bbf3&view=cluster_details&protein=6573&show=true	https://gnps.ucsd.edu/ProteoSAFe/result.jsp?view=network_displayer&componentindex=35&task=2c80ff4b1e2a49fea7e844644198bbf3&show=true									6573	2	167.07		167.07	0.0	389095	FALSE	6573				59429.0		GNPS-G1_008_20eV.mzML|GNPS-G1_016_20eV.mzML
M+H	0	7331	-1	histamine-C5:0	Crude	Emily Gentry	G1,G4,G6	1.0	0.0	0.0	1.0	0.0	1.0	http://gnps.ucsd.edu/ProteoSAFe/gnpslibraryspectrum.jsp?SpectrumID=CCMSLIB00010010615	https://gnps.ucsd.edu//ProteoSAFe/result.jsp?task=2c80ff4b1e2a49fea7e844644198bbf3&view=cluster_details&protein=7331&show=true	https://gnps.ucsd.edu/ProteoSAFe/result.jsp?view=network_displayer&componentindex=-1&task=2c80ff4b1e2a49fea7e844644198bbf3&show=true	InChI=1S/C10H17N3O/c1-2-3-4-10(14)13-6-5-9-11-7-8-12-9/h7-8H,2-6H2,1H3,(H,11,12)(H,13,14)	qTof	ESI	Positive	2	1.0994e+16	0.765618	56050.7	7331	3	207138	Dorrestein	207138	0.0	3231566666666660	FALSE	7331	7	CCCCC(NCCC1=NC=CN1)=O	CCMSLIB00010010615	142916.0	nan	GNPS-G1_021_20eV.mzML|GNPS-G1_004_20eV.mzML|GNPS-G1_013_20eV.mzML
M-H	0	10643	-1	GalCer(d18:1/16:0)
	0	8874	20				G1,G2	8.0	7.0	0.0	0.0	0.0	0.0		https://gnps.ucsd.edu//ProteoSAFe/result.jsp?task=2c80ff4b1e2a49fea7e844644198bbf3&view=cluster_details&protein=8874&show=true	https://gnps.ucsd.edu/ProteoSAFe/result.jsp?view=network_displayer&componentindex=20&task=2c80ff4b1e2a49fea7e844644198bbf3&show=true									8874	15	514986		514986	0.0	5646668	FALSE	8874				1597190.0		GNPS-G1_001_20eV.mzML|GNPS-G1_008_20eV.mzML|GNPS-G1_007_20eV.mzML|GNPS-G1_002_20eV.mzML|GNPS-G1_004_20eV.mzML|GNPS-G1_003_20eV.mzML|GNPS-G1_005_20eV.mzML
	0	8238	-1				G3,G4,G5,G6	0.0	0.0	13.0	16.0	12.0	18.0		https://gnps.ucsd.edu//ProteoSAFe/result.jsp?task=2c80ff4b1e2a49fea7e844644198bbf3&view=cluster_details&protein=8238&show=true	https://gnps.ucsd.edu/ProteoSAFe/result.jsp?view=network_displayer&componentindex=-1&task=2c80ff4b1e2a49fea7e844644198bbf3&show=true									8238	59	285123		285123	0.0	3217985084745760	FALSE	8238				2648620.0		GNPS-G1_020_20eV.mzML|GNPS-G1_009_20eV.mzML|GNPS-G1_012_20eV.mzML|GNPS-G1_015_20eV.mzML|GNPS-G1_018_20eV.mzML|GNPS-G1_019_20eV.mzML|GM(+)-LC-22M006-GNPS_20eV_FT82h.mzXML|GNPS-G1_013_20eV.mzML|GNPS-G1_022_20eV.mzML|GNPS-G1_023_20eV.mzML|GNPS-G1_024_20eV.mzML|GNPS-G1_021_20eV.mzML|GNPS-G1_011_20eV.mzML|GNPS-G1_014_20eV.mzML|GNPS-G1_017_20eV.mzML|GNPS-G1_010_20eV.mzML|GM(+)-LC-22M006-GNPS_20eV_FT72h…
	0	6788	-1				G1,G2,G3	2.0	1.0	1.0	0.0	0.0	0.0		https://gnps.ucsd.edu//ProteoSAFe/result.jsp?task=2c80ff4b1e2a49fea7e844644198bbf3&view=cluster_details&protein=6788&show=true	https://gnps.ucsd.edu/ProteoSAFe/result.jsp?view=network_displayer&componentindex=-1&task=2c80ff4b1e2a49fea7e844644198bbf3&show=true									6788	4	167.07		167.07	0.0	249636	FALSE	6788				68155.1		GM(+)-LC-22M006-GNPS_20eV_FT0h.mzXML|GM(+)-LC-22M006-GNPS_20eV_FT72h.mzXML|GM(+)-LC-22M006-GNPS_20eV_Mel.mzXML
	0	10573	-1				G1,G2,G3,G4,G5,G6	10.0	12.0	10.0	11.0	8.0	9.0		https://gnps.ucsd.edu//ProteoSAFe/result.jsp?task=2c80ff4b1e2a49fea7e844644198bbf3&view=cluster_details&protein=10573&show=true	https://gnps.ucsd.edu/ProteoSAFe/result.jsp?view=network_displayer&componentindex=-1&task=2c80ff4b1e2a49fea7e844644198bbf3&show=true									10573	60	679511		679511	0.0	3.92022e+16	FALSE	10573				1867810000000		GNPS-G1_018_20eV.mzML|GNPS-G1_010_20eV.mzML|GNPS-G1_004_20eV.mzML|GNPS-G1_009_20eV.mzML|GNPS-G1_019_20eV.mzML|GNPS-G1_013_20eV.mzML|GNPS-G1_002_20eV.mzML|GNPS-G1_006_20eV.mzML|GNPS-G1_011_20eV.mzML|GNPS-G1_017_20eV.mzML|GNPS-G1_003_20eV.mzML|GNPS-G1_001_20eV.mzML|GNPS-G1_020_20eV.mzML|GNPS-G1_012_20eV.mzML|GNPS-G1_021_20eV.mzML|GNPS-G1_014_20eV.mzML|GNPS-G1_008_20eV.mzML|GNPS-G1_015_20eV.mzML|GNP…
M+H	0	8813	20	Spectral Match to Undecaethylene glycol from NIST14	Isolated	Data deposited by daniel	G1,G2	9.0	12.0	0.0	0.0	0.0	0.0	http://gnps.ucsd.edu/ProteoSAFe/gnpslibraryspectrum.jsp?SpectrumID=CCMSLIB00003138415	https://gnps.ucsd.edu//ProteoSAFe/result.jsp?task=2c80ff4b1e2a49fea7e844644198bbf3&view=cluster_details&protein=8813&show=true	https://gnps.ucsd.edu/ProteoSAFe/result.jsp?view=network_displayer&componentindex=20&task=2c80ff4b1e2a49fea7e844644198bbf3&show=true	InChI=1S/C22H46O12/c23-1-3-25-5-7-27-9-11-29-13-15-31-17-19-33-21-22-34-20-18-32-16-14-30-12-10-28-8-6-26-4-2-24/h23-24H,1-22H2	QQQ	ESI	Positive	3	3.2373e+16	0.7113470000000001	64320.7	8813	21	470933	Data from James McKerrow	470933	0.0	5534785238095230	FALSE	8813	7	C(COCCOCCOCCOCCOCCOCCOCCOCCOCCOCCO)O	CCMSLIB00003138415	1309340.0	nan	GNPS-G1_001_20eV.mzML|GNPS-G1_008_20eV.mzML|GNPS-G1_007_20eV.mzML|GNPS-G1_002_20eV.mzML|GNPS-G1_006_20eV.mzML|GNPS-G1_004_20eV.mzML|GNPS-G1_003_20eV.mzML|GNPS-G1_005_20eV.mzML
M+H	0	7756	-1	Spectral Match to Palmitamide from NIST14	Isolated	Data deposited by lfnothias	G2,G3,G4,G5,G6	0.0	5.0	4.0	6.0	1.0	2.0	http://gnps.ucsd.edu/ProteoSAFe/gnpslibraryspectrum.jsp?SpectrumID=CCMSLIB00003135927	https://gnps.ucsd.edu//ProteoSAFe/result.jsp?task=2c80ff4b1e2a49fea7e844644198bbf3&view=cluster_details&protein=7756&show=true	https://gnps.ucsd.edu/ProteoSAFe/result.jsp?view=network_displayer&componentindex=-1&task=2c80ff4b1e2a49fea7e844644198bbf3&show=true	nan	HCD	ESI	Positive	3	0.00201416	0.704833	785977	7756	18	256264	Data from Pieter Dorrestein	256264	0.0	1.03853e+16	FALSE	7756	9	nan	CCMSLIB00003135927	2113370.0	nan	GM(+)-LC-22M006-GNPS_20eV_FT96h.mzXML|GM(+)-LC-22M006-GNPS_20eV_FT0h.mzXML|GM(+)-LC-22M006-GNPS_20eV_FT72h.mzXML|GM(+)-LC-22M006-GNPS_20eV_FT120h.mzXML|GM(+)-LC-22M006-GNPS_20eV_FT82h.mzXML
M+H	0	8701	57	Spectral Match to Glycerol 1-stearate from NIST14	Isolated	Data deposited by alchemistmatt	G1,G2,G3,G4,G6	4.0	1.0	4.0	5.0	0.0	1.0	http://gnps.ucsd.edu/ProteoSAFe/gnpslibraryspectrum.jsp?SpectrumID=CCMSLIB00003135562	https://gnps.ucsd.edu//ProteoSAFe/result.jsp?task=2c80ff4b1e2a49fea7e844644198bbf3&view=cluster_details&protein=8701&show=true	https://gnps.ucsd.edu/ProteoSAFe/result.jsp?view=network_displayer&componentindex=57&task=2c80ff4b1e2a49fea7e844644198bbf3&show=true	nan	QqQ	ESI	Positive	3	94.03	0.753363	261693.0	8701	15	453344	Data from Katrina Waters
	0	8850	-1				G1,G2	1.0	1.0	0.0	0.0	0.0	0.0		https://gnps.ucsd.edu//ProteoSAFe/result.jsp?task=2c80ff4b1e2a49fea7e844644198bbf3&view=cluster_details&protein=8850&show=true	https://gnps.ucsd.edu/ProteoSAFe/result.jsp?view=network_displayer&componentindex=-1&task=2c80ff4b1e2a49fea7e844644198bbf3&show=true									8850	2	511192		511192	0.0	2218845	FALSE	8850				45218.7		GNPS-G1_007_20eV.mzML|GNPS-G1_001_20eV.mzML
M+H	0	6955	-1	MoNA:1044017 Nocceler m	Isolated	MoNA	G2,G3,G4,G5,G6	0.0	3.0	11.0	9.0	8.0	11.0	http://gnps.ucsd.edu/ProteoSAFe/gnpslibraryspectrum.jsp?SpectrumID=CCMSLIB00000569724	https://gnps.ucsd.edu//ProteoSAFe/result.jsp?task=2c80ff4b1e2a49fea7e844644198bbf3&view=cluster_details&protein=6955&show=true	https://gnps.ucsd.edu/ProteoSAFe/result.jsp?view=network_displayer&componentindex=-1&task=2c80ff4b1e2a49fea7e844644198bbf3&show=true	InChI=1S/C7H5NS2/c9-7-8-5-3-1-2-4-6(5)10-7/h1-4H,(H,8,9)	qTof	LC-ESI	Positive	3	0.00100708	0.799369	599474	6955	42	167993	MoNA	167993	0.0	5506592142857140	FALSE	6955	6	C1=CC=C2C(=C1)NC(=S)S2	CCMSLIB00000569724	1656580.0	nan	GNPS-G1_020_20eV.mzML|GNPS-G1_009_20eV.mzML|GNPS-G1_012_20eV.mzML|GNPS-G1_019_20eV.mzML|GNPS-G1_018_20eV.mzML|GNPS-G1_024_20eV.mzML|GNPS-G1_007_20eV.mzML|GNPS-G1_013_20eV.mzML|GNPS-G1_023_20eV.mzML|GNPS-G1_021_20eV.mzML|GNPS-G1_011_20eV.mzML|GNPS-G1_014_20eV.mzML|GNPS-G1_022_20eV.mzML|GNPS-G1_010_20eV.mzML|GNPS-G1_016_20eV.mzML|GNPS-G1_005_20eV.mzML
	0	6439	-1				G5	0.0	0.0	0.0	0.0	3.0	0.0		https://gnps.ucsd.edu//ProteoSAFe/result.jsp?task=2c80ff4b1e2a49fea7e844644198bbf3&view=cluster_details&protein=6439&show=true	https://gnps.ucsd.edu/ProteoSAFe/result.jsp?view=network_displayer&componentindex=-1&task=2c80ff4b1e2a49fea7e844644198bbf3&show=true									6439	3	158096		158096	0.0	3.37079e+16	FALSE	6439				81287.6		GNPS-G1_017_20eV.mzML|GNPS-G1_018_20eV.mzML|GNPS-G1_019_20eV.mzML
M-H	0	5310	34	Atranol	Isolated	Damien OLIVIER	G1,G2,G3,G4,G5,G6	14.0	13.0	8.0	6.0	7.0	7.0	http://gnps.ucsd.edu/ProteoSAFe/gnpslibraryspectrum.jsp?SpectrumID=CCMSLIB00004751325	https://gnps.ucsd.edu//ProteoSAFe/result.jsp?task=2c80ff4b1e2a49fea7e844644198bbf3&view=cluster_details&protein=5310&show=true	https://gnps.ucsd.edu/ProteoSAFe/result.jsp?view=network_displayer&componentindex=34&task=2c80ff4b1e2a49fea7e844644198bbf3&show=true	InChI=1S/C8H8O3/c1-5-2-7(10)6(4-9)8(11)3-5/h2-4,10-11H,1H3	qTof	LC-ESI	Negative	3	4.6362e+16	0.815343	306954.0	5310	55	104677	Joel BOUSTIE Pierre LE POGAM	104677	0.0	3006330909090900	FALSE	5310	13	CC1=CC(=C(C(=C1)O)C=O)O	CCMSLIB00004751325	4506740.0	nan	GNPS-G1_018_20eV.mzML|GNPS-G1_010_20eV.mzML|GNPS-G1_004_20eV.mzML|GNPS-G1_005_20eV.mzML|GM(+)-LC-22M006-GNPS_20eV_FT120h.mzXML|GNPS-G1_009_20eV.mzML|GNPS-G1_019_20eV.mzML|GNPS-G1_013_20eV.mzML|GNPS-G1_002_20eV.mzML|GNPS-G1_006_20eV.mzML|GNPS-G1_011_20eV.mzML|GNPS-G1_003_20eV.mzML|GNPS-G1_001_20eV.mzML|GNPS-G1_020_20eV.mzML|GM(+)-LC-22M006-GNPS_20eV_Mel.mzXML|GNPS-G1_012_20eV.mzML|GNPS-G1_022_20eV…
	0	3296	24				G1,G2	14.0	16.0	0.0	0.0	0.0	0.0		https://gnps.ucsd.edu//ProteoSAFe/result.jsp?task=2c80ff4b1e2a49fea7e844644198bbf3&view=cluster_details&protein=3296&show=true	https://gnps.ucsd.edu/ProteoSAFe/result.jsp?view=network_displayer&componentindex=24&task=2c80ff4b1e2a49fea7e844644198bbf3&show=true									3296	30	98984		98984	0.0	5303333333333330	FALSE	3296				3011480.0		GNPS-G1_001_20eV.mzML|GNPS-G1_008_20eV.mzML|GNPS-G1_007_20eV.mzML|GNPS-G1_002_20eV.mzML|GNPS-G1_006_20eV.mzML|GNPS-G1_004_20eV.mzML|GNPS-G1_003_20eV.mzML|GNPS-G1_005_20eV.mzML
M+H-H2O	0	7309	49	D-Galactosamine CollisionEnergy:102040	Commercial	JGI	G1,G2,G3,G4,G5,G6	21.0	20.0	28.0	24.0	28.0	27.0	http://gnps.ucsd.edu/ProteoSAFe/gnpslibraryspectrum.jsp?SpectrumID=CCMSLIB00010103170	https://gnps.ucsd.edu//ProteoSAFe/result.jsp?task=2c80ff4b1e2a49fea7e844644198bbf3&view=cluster_details&protein=7309&show=true	https://gnps.ucsd.edu/ProteoSAFe/result.jsp?view=network_displayer&componentindex=49&task=2c80ff4b1e2a49fea7e844644198bbf3&show=true	"InChI=1S/C6H13NO5/c7-3-5(10)4(9)2(1-8)12-6(3)11/h2-6,8-11H,1,7H2/t2-,3-,4+,5-,6?/m1/s1"	Orbitrap	LC-ESI	Positive	3	37032	0.882972	228485.0	7309	148	199108	Trent Northen	199108	0.0	1.55788e+16	FALSE	7309	6	N[C@H]1C(O)O[C@H](CO)[C@H](O)[C@@H]1O	CCMSLIB00010103170	6783160.0	nan	GNPS-G1_018_20eV.mzML|GNPS-G1_010_20eV.mzML|GNPS-G1_004_20eV.mzML|GNPS-G1_005_20eV.mzML|GM(+)-LC-22M006-GNPS_20eV_FT120h.mzXML|GNPS-G1_009_20eV.mzML|GNPS-G1_019_20eV.mzML|GNPS-G1_013_20eV.mzML|GNPS-G1_002_20eV.mzML|GNPS-G1_006_20eV.mzML|GNPS-G1_011_20eV.mzML|GNPS-G1_003_20eV.mzML|GNPS-G1_001_20eV.mzML|GNPS-G1_020_20eV.mzML|GNPS-G1_012_20eV.mzML|GNPS-G1_022_20eV.mzML|GNPS-G1_021_20eV.mzML|GNPS-G1_…
[M+H]	0	7420	-1	16502-01-5	Commercial	Garg_Neha	G1,G2	3.0	1.0	0.0	0.0	0.0	0.0	http://gnps.ucsd.edu/ProteoSAFe/gnpslibraryspectrum.jsp?SpectrumID=CCMSLIB00000079038	https://gnps.ucsd.edu//ProteoSAFe/result.jsp?task=2c80ff4b1e2a49fea7e844644198bbf3&view=cluster_details&protein=7420&show=true	https://gnps.ucsd.edu/ProteoSAFe/result.jsp?view=network_displayer&componentindex=-1&task=2c80ff4b1e2a49fea7e844644198bbf3&show=true	InChI=1S/C11H12N2/c1-2-4-10-8(3-1)9-5-6-12-7-11(9)13-10/h1-4,12-13H,5-7H2	qTof	LC-ESI	Positive	1	43.99	0.8213729999999999	254120.0	7420	4	217097	Dorrestein	217097	0.0	311826	FALSE	7420	10	C1Cc2c(CN1)[nH]c3ccccc23	CCMSLIB00000079038	127108.0	nan	GNPS-G1_006_20eV.mzML|GNPS-G1_004_20eV.mzML|GNPS-G1_003_20eV.mzML|GNPS-G1_002_20eV.mzML
	0	6256	-1				G2,G3	0.0	8.0	15.0	0.0	0.0	0.0		https://gnps.ucsd.edu//ProteoSAFe/result.jsp?task=2c80ff4b1e2a49fea7e844644198bbf3&view=cluster_details&protein=6256&show=true	https://gnps.ucsd.edu/ProteoSAFe/result.jsp?view=network_displayer&componentindex=-1&task=2c80ff4b1e2a49fea7e844644198bbf3&show=true									6256	23	142159		142159	0.0	1.08505e+16	FALSE	6256				3415290.0		GNPS-G1_010_20eV.mzML|GNPS-G1_008_20eV.mzML|GNPS-G1_009_20eV.mzML
[M-2H2O+H]+	0	5850	-1	NCGC00168939-02!8-hydroxy-3-(4-oxopentyl)-3,4-dihydroisochromen-1-one [IIN-based on: CCMSLIB00000847794]	Commercial	lfnothias/robinschmid	G2,G3,G5,G6	0.0	2.0	1.0	0.0	1.0	3.0	http://gnps.ucsd.edu/ProteoSAFe/gnpslibraryspectrum.jsp?SpectrumID=CCMSLIB00005723147	https://gnps.ucsd.edu//ProteoSAFe/result.jsp?task=2c80ff4b1e2a49fea7e844644198bbf3&view=cluster_details&protein=5850&show=true	https://gnps.ucsd.edu/ProteoSAFe/result.jsp?view=network_displayer&componentindex=-1&task=2c80ff4b1e2a49fea7e844644198bbf3&show=true	InChI=1S/C14H16O4/c1-9(15)4-2-6-11-8-10-5-3-7-12(16)13(10)14(17)18-11/h3,5,7,11,16H,2,4,6,8H2,1H3	Orbitrap	LC-ESI	Positive	3	801812	0.822916	376276.0	5850	7	132.91	Pieter Dorrestein	132.91	0.0	3832877142857140	FALSE	5850	6	CC(=O)CCCC1CC2=C(C(=O)O1)C(O)=CC=C2	CCMSLIB00005723147	141232.0	nan	GM(+)-LC-22M006-GNPS_20eV_FT0h.mzXML|GM(+)-LC-22M006-GNPS_20eV_FT72h.mzXML|GM(+)-LC-22M006-GNPS_20eV_FT120h.mzXML|GM(+)-LC-22M006-GNPS_20eV_FT96h.mzXML
	0	10540	-1				G6	0.0	0.0	0.0	0.0	0.0	3.0		https://gnps.ucsd.edu//ProteoSAFe/result.jsp?task=2c80ff4b1e2a49fea7e844644198bbf3&view=cluster_details&protein=10540&show=true	https://gnps.ucsd.edu/ProteoSAFe/result.jsp?view=network_displayer&componentindex=-1&task=2c80ff4b1e2a49fea7e844644198bbf3&show=true									10540	3	637308		637308	0.0	1032.7	FALSE	10540				162252.0		GM(+)-LC-22M006-GNPS_20eV_FT120h.mzXML
	0	7366	-1				G1,G2,G3,G4,G5,G6	5.0	5.0	5.0	5.0	5.0	5.0		https://gnps.ucsd.edu//ProteoSAFe/result.jsp?task=2c80ff4b1e2a49fea7e844644198bbf3&view=cluster_details&protein=7366&show=true	https://gnps.ucsd.edu/ProteoSAFe/result.jsp?view=network_displayer&componentindex=-1&task=2c80ff4b1e2a49fea7e844644198bbf3&show=true									7366	30	211087		211087	0.0	6306121	FALSE	7366				5053410.0		GM(+)-LC-22M006-GNPS_20eV_FT0h.mzXML|GM(+)-LC-22M006-GNPS_20eV_Mel.mzXML|GM(+)-LC-22M006-GNPS_20eV_FT82h.mzXML|GM(+)-LC-22M006-GNPS_20eV_FT72h.mzXML|GM(+)-LC-22M006-GNPS_20eV_FT120h.mzXML|GM(+)-LC-22M006-GNPS_20eV_FT96h.mzXML
	0	2953	21				G4,G5,G6	0.0	0.0	0.0	1.0	1.0	5.0		https://gnps.ucsd.edu//ProteoSAFe/result.jsp?task=2c80ff4b1e2a49fea7e844644198bbf3&view=cluster_details&protein=2953&show=true	https://gnps.ucsd.edu/ProteoSAFe/result.jsp?view=network_displayer&componentindex=21&task=2c80ff4b1e2a49fea7e844644198bbf3&show=true									2953	7	98984		98984	0.0	4.75432e+16	FALSE	2953				3136970.0		GNPS-G1_015_20eV.mzML|GNPS-G1_020_20eV.mzML|GNPS-G1_021_20eV.mzML|GNPS-G1_024_20eV.mzML|GNPS-G1_022_20eV.mzML
	0	8934	18				G1,G2,G3	35.0	19.0	19.0	0.0	0.0	0.0		https://gnps.ucsd.edu//ProteoSAFe/result.jsp?task=2c80ff4b1e2a49fea7e844644198bbf3&view=cluster_details&protein=8934&show=true	https://gnps.ucsd.edu/ProteoSAFe/result.jsp?view=network_displayer&componentindex=18&task=2c80ff4b1e2a49fea7e844644198bbf3&show=true									8934	73	537.17		537.17	0.0	1.08919e+16	FALSE	8934				3197280000000		GM(+)-LC-22M006-GNPS_20eV_FT0h.mzXML|GM(+)-LC-22M006-GNPS_20eV_FT72h.mzXML|GNPS-G1_003_20eV.mzML|GM(+)-LC-22M006-GNPS_20eV_Mel.mzXML
	0	4077	-1				G1	4.0	0.0	0.0	0.0	0.0	0.0		https://gnps.ucsd.edu//ProteoSAFe/result.jsp?task=2c80ff4b1e2a49fea7e844644198bbf3&view=cluster_details&protein=4077&show=true	https://gnps.ucsd.edu/ProteoSAFe/result.jsp?view=network_displayer&componentindex=-1&task=2c80ff4b1e2a49fea7e844644198bbf3&show=true									4077	4	98984		98984	0.0	6424605	FALSE	4077				545319.0		GNPS-G1_002_20eV.mzML|GNPS-G1_001_20eV.mzML
[M+H]+	0	7076	-1	6-isopropoxynicotinic acid	Commercial standard	BMDMS-NP	G1,G2,G3,G4,G5,G6	5.0	7.0	15.0	12.0	7.0	10.0	http://gnps.ucsd.edu/ProteoSAFe/gnpslibraryspectrum.jsp?SpectrumID=CCMSLIB00006453796	https://gnps.ucsd.edu//ProteoSAFe/result.jsp?task=2c80ff4b1e2a49fea7e844644198bbf3&view=cluster_details&protein=7076&show=true	https://gnps.ucsd.edu/ProteoSAFe/result.jsp?view=network_displayer&componentindex=-1&task=2c80ff4b1e2a49fea7e844644198bbf3&show=true	InChI=1S/C9H11NO3/c1-6(2)13-8-4-3-7(5-10-8)9(11)12/h3-6H,1-2H3,(H,11,12)	Orbitrap	ESI	Positive	1	0.9949950000000001	0.8780469999999999	5464.6	7076	56	181085	BMDMS-NP	181085	0.0	2.67057e+16	FALSE	7076	6	O=C(O)C1=CN=C(OC(C)C)C=C1	CCMSLIB00006453796	4338810.0	nan	GM(+)-LC-22M006-GNPS_20eV_FT0h.mzXML|GNPS-G1_018_20eV.mzML|GM(+)-LC-22M006-GNPS_20eV_FT82h.mzXML|GNPS-G1_010_20eV.mzML|GNPS-G1_004_20eV.mzML|GM(+)-LC-22M006-GNPS_20eV_FT120h.mzXML|GNPS-G1_009_20eV.mzML|GNPS-G1_019_20eV.mzML|GNPS-G1_013_20eV.mzML|GNPS-G1_002_20eV.mzML|GNPS-G1_006_20eV.mzML|GNPS-G1_011_20eV.mzML|GNPS-G1_003_20eV.mzML|GM(+)-LC-22M006-GNPS_20eV_Mel.mzXML|GNPS-G1_012_20eV.mzML|GNPS-G1…
M+H-H2O	0	7705	-1	Spectral Match to Tropic acid from NIST14	Isolated	Data deposited by aaksenov	G1,G2	4.0	3.0	0.0	0.0	0.0	0.0	http://gnps.ucsd.edu/ProteoSAFe/gnpslibraryspectrum.jsp?SpectrumID=CCMSLIB00003135706	https://gnps.ucsd.edu//ProteoSAFe/result.jsp?task=2c80ff4b1e2a49fea7e844644198bbf3&view=cluster_details&protein=7705&show=true	https://gnps.ucsd.edu/ProteoSAFe/result.jsp?view=network_displayer&componentindex=-1&task=2c80ff4b1e2a49fea7e844644198bbf3&show=true	InChI=1S/C9H10O3/c10-6-8(9(11)12)7-4-2-1-3-5-7/h1-5,8,10H,6H2,(H,11,12)	qTof	ESI	Positive	3	95038	0.730692	637586.0	7705	7	244097	Data from Karin	244097	0.0	3.2073e+16	FALSE	7705	6	C1=CC=C(C=C1)C(CO)C(=O)O	CCMSLIB00003135706	135424.0	nan	GNPS-G1_008_20eV.mzML|GNPS-G1_007_20eV.mzML|GNPS-G1_002_20eV.mzML|GNPS-G1_006_20eV.mzML|GNPS-G1_004_20eV.mzML|GNPS-G1_001_20eV.mzML
	0	5396	-1				G1,G6	1.0	0.0	0.0	0.0	0.0	1.0		https://gnps.ucsd.edu//ProteoSAFe/result.jsp?task=2c80ff4b1e2a49fea7e844644198bbf3&view=cluster_details&protein=5396&show=true	https://gnps.ucsd.edu/ProteoSAFe/result.jsp?view=network_displayer&componentindex=-1&task=2c80ff4b1e2a49fea7e844644198bbf3&show=true									5396	2	112896		112896	0.0	64814	FALSE	5396				616271.0		GNPS-G1_022_20eV.mzML|GNPS-G1_002_20eV.mzML
M+H	0	8772	31	Spectral Match to p-tert-Octylphenol pentaglycol ether from NIST14	Isolated	Data deposited by amelnik	G1,G2,G3,G4,G5,G6	60.0	75.0	80.0	82.0	85.0	87.0	http://gnps.ucsd.edu/ProteoSAFe/gnpslibraryspectrum.jsp?SpectrumID=CCMSLIB00003140017	https://gnps.ucsd.edu//ProteoSAFe/result.jsp?task=2c80ff4b1e2a49fea7e844644198bbf3&view=cluster_details&protein=8772&show=true	https://gnps.ucsd.edu/ProteoSAFe/result.jsp?view=network_displayer&componentindex=31&task=2c80ff4b1e2a49fea7e844644198bbf3&show=true	nan	QqQ	ESI	Positive	3	31045	0.736785	72653.1	8772	469	458.35	Data from PDorrestein	458.35	0.0	9645076908315560	FALSE	8772	10	nan	CCMSLIB00003140017	25937600000000	nan	GNPS-G1_018_20eV.mzML|GNPS-G1_010_20eV.mzML|GNPS-G1_004_20eV.mzML|GNPS-G1_009_20eV.mzML|GNPS-G1_019_20eV.mzML|GNPS-G1_013_20eV.mzML|GNPS-G1_002_20eV.mzML|GNPS-G1_006_20eV.mzML|GNPS-G1_011_20eV.mzML|GNPS-G1_017_20eV.mzML|GNPS-G1_003_20eV.mzML|GNPS-G1_001_20eV.mzML|GNPS-G1_020_20eV.mzML|GNPS-G1_012_20eV.mzML|GNPS-G1_021_20eV.mzML|GNPS-G1_014_20eV.mzML|GNPS-G1_008_20eV.mzML|GNPS-G1_015_20eV.mzML|GNP…
	0	2970	-1				G1,G2,G3,G4,G5,G6	21.0	24.0	26.0	35.0	53.0	67.0		https://gnps.ucsd.edu//ProteoSAFe/result.jsp?task=2c80ff4b1e2a49fea7e844644198bbf3&view=cluster_details&protein=2970&show=true	https://gnps.ucsd.edu/ProteoSAFe/result.jsp?view=network_displayer&componentindex=-1&task=2c80ff4b1e2a49fea7e844644198bbf3&show=true									2970	226	99205		99205	0.0	9502230176991150	FALSE	2970				3969680000000		GNPS-G1_018_20eV.mzML|GNPS-G1_010_20eV.mzML|GNPS-G1_004_20eV.mzML|GNPS-G1_009_20eV.mzML|GNPS-G1_019_20eV.mzML|GNPS-G1_013_20eV.mzML|GNPS-G1_002_20eV.mzML|GNPS-G1_006_20eV.mzML|GNPS-G1_011_20eV.mzML|GNPS-G1_017_20eV.mzML|GNPS-G1_003_20eV.mzML|GNPS-G1_001_20eV.mzML|GNPS-G1_020_20eV.mzML|GNPS-G1_012_20eV.mzML|GNPS-G1_021_20eV.mzML|GNPS-G1_014_20eV.mzML|GNPS-G1_008_20eV.mzML|GNPS-G1_015_20eV.mzML|GNP…
	0	6437	5				G3,G4,G5,G6	0.0	0.0	5.0	4.0	8.0	5.0		https://gnps.ucsd.edu//ProteoSAFe/result.jsp?task=2c80ff4b1e2a49fea7e844644198bbf3&view=cluster_details&protein=6437&show=true	https://gnps.ucsd.edu/ProteoSAFe/result.jsp?view=network_displayer&componentindex=5&task=2c80ff4b1e2a49fea7e844644198bbf3&show=true									6437	22	158096		158096	0.0	3.22941e+16	FALSE	6437				9397540.0		GNPS-G1_020_20eV.mzML|GNPS-G1_009_20eV.mzML|GNPS-G1_012_20eV.mzML|GNPS-G1_015_20eV.mzML|GNPS-G1_018_20eV.mzML|GNPS-G1_019_20eV.mzML|GNPS-G1_022_20eV.mzML|GNPS-G1_013_20eV.mzML|GNPS-G1_023_20eV.mzML|GNPS-G1_024_20eV.mzML|GNPS-G1_021_20eV.mzML|GNPS-G1_011_20eV.mzML|GNPS-G1_014_20eV.mzML|GNPS-G1_017_20eV.mzML|GNPS-G1_010_20eV.mzML|GNPS-G1_016_20eV.mzML
M+H	0	10580	25	Massbank:PR310964 Flavone base + 3O, O-HexA-HexA	Isolated	Massbank	G3,G4,G5,G6	0.0	0.0	4.0	4.0	1.0	2.0	http://gnps.ucsd.edu/ProteoSAFe/gnpslibraryspectrum.jsp?SpectrumID=CCMSLIB00005741225	https://gnps.ucsd.edu//ProteoSAFe/result.jsp?task=2c80ff4b1e2a49fea7e844644198bbf3&view=cluster_details&protein=10580&show=true	https://gnps.ucsd.edu/ProteoSAFe/result.jsp?view=network_displayer&componentindex=25&task=2c80ff4b1e2a49fea7e844644198bbf3&show=true	1S/C27H26O17/c28-9-3-1-8(2-4-9)13-7-12(30)15-11(29)5-10(6-14(15)41-13)40-27-23(19(34)18(33)22(43-27)25(38)39)44-26-20(35)16(31)17(32)21(42-26)24(36)37/h1-7,16-23,26-29,31-35H,(H,36,37)(H,38,39)	qTof	ESI	Positive	3	60019	0.813491	96319.3	10580	11	683145	Massbank	683145	0.0	3.58911e+16	FALSE	10580	6	O=C(O)C5OC(OC1=CC(O)=C2C(=O)C=C(OC2(=C1))C3=CC=C(O)C=C3)C(OC4OC(C(=O)O)C(O)C(O)C4(O))C(O)C5(O)	CCMSLIB00005741225	543099.0	nan	GNPS-G1_020_20eV.mzML|GNPS-G1_009_20eV.mzML|GNPS-G1_012_20eV.mzML|GNPS-G1_015_20eV.mzML|GNPS-G1_013_20eV.mzML|GNPS-G1_021_20eV.mzML|GNPS-G1_011_20eV.mzML|GNPS-G1_014_20eV.mzML|GNPS-G1_022_20eV.mzML|GNPS-G1_010_20eV.mzML|GNPS-G1_016_20eV.mzML
	0	10501	84				G1,G2,G3,G4,G5,G6	4.0	1.0	1.0	1.0	1.0	1.0		https://gnps.ucsd.edu//ProteoSAFe/result.jsp?task=2c80ff4b1e2a49fea7e844644198bbf3&view=cluster_details&protein=10501&show=true	https://gnps.ucsd.edu/ProteoSAFe/result.jsp?view=network_displayer&componentindex=84&task=2c80ff4b1e2a49fea7e844644198bbf3&show=true									10501	9	568297		568297	0.0	576.2	FALSE	10501				1766620.0		GM(+)-LC-22M006-GNPS_20eV_FT0h.mzXML|GM(+)-LC-22M006-GNPS_20eV_Mel.mzXML|GM(+)-LC-22M006-GNPS_20eV_FT82h.mzXML|GM(+)-LC-22M006-GNPS_20eV_FT72h.mzXML|GM(+)-LC-22M006-GNPS_20eV_FT120h.mzXML|GM(+)-LC-22M006-GNPS_20eV_FT96h.mzXML
	0	9102	9				G1,G2,G3,G4,G5,G6	4.0	3.0	2.0	5.0	3.0	6.0		https://gnps.ucsd.edu//ProteoSAFe/result.jsp?task=2c80ff4b1e2a49fea7e844644198bbf3&view=cluster_details&protein=9102&show=true	https://gnps.ucsd.edu/ProteoSAFe/result.jsp?view=network_displayer&componentindex=9&task=2c80ff4b1e2a49fea7e844644198bbf3&show=true									9102	23	566427		566427	0.0	3753357391304340	FALSE	9102				1179290000000		GNPS-G1_001_20eV.mzML|GNPS-G1_008_20eV.mzML|GNPS-G1_012_20eV.mzML|GNPS-G1_015_20eV.mzML|GNPS-G1_018_20eV.mzML|GNPS-G1_019_20eV.mzML|GNPS-G1_022_20eV.mzML|GNPS-G1_007_20eV.mzML|GNPS-G1_002_20eV.mzML|GNPS-G1_023_20eV.mzML|GNPS-G1_024_20eV.mzML|GNPS-G1_021_20eV.mzML|GNPS-G1_014_20eV.mzML|GNPS-G1_017_20eV.mzML|GNPS-G1_010_20eV.mzML|GNPS-G1_004_20eV.mzML|GNPS-G1_003_20eV.mzML|GNPS-G1_016_20eV.mzML|GNP…
	0	4078	-1				G1	14.0	0.0	0.0	0.0	0.0	0.0		https://gnps.ucsd.edu//ProteoSAFe/result.jsp?task=2c80ff4b1e2a49fea7e844644198bbf3&view=cluster_details&protein=4078&show=true	https://gnps.ucsd.edu/ProteoSAFe/result.jsp?view=network_displayer&componentindex=-1&task=2c80ff4b1e2a49fea7e844644198bbf3&show=true									4078	14	98984		98984	0.0	700985	FALSE	4078				2667080.0		GNPS-G1_002_20eV.mzML|GNPS-G1_001_20eV.mzML
M+H	0	8581	31	Spectral Match to p-tert-Octylphenol tetraglycol ether from NIST14	Isolated	Data deposited by amelnik	G1,G2,G3,G4,G5,G6	90.0	90.0	94.0	102.0	95.0	93.0	http://gnps.ucsd.edu/ProteoSAFe/gnpslibraryspectrum.jsp?SpectrumID=CCMSLIB00003136248	https://gnps.ucsd.edu//ProteoSAFe/result.jsp?task=2c80ff4b1e2a49fea7e844644198bbf3&view=cluster_details&protein=8581&show=true	https://gnps.ucsd.edu/ProteoSAFe/result.jsp?view=network_displayer&componentindex=31&task=2c80ff4b1e2a49fea7e844644198bbf3&show=true	nan	QqQ	ESI	Positive	3	31046	0.8206959999999999	81001.2	8581	564	414324	Data from PDorrestein	414324	0.0	9651990620567370	FALSE	8581	9	nan	CCMSLIB00003136248	26521900000000	nan	GNPS-G1_018_20eV.mzML|GNPS-G1_010_20eV.mzML|GNPS-G1_004_20eV.mzML|GNPS-G1_009_20eV.mzML|GNPS-G1_019_20eV.mzML|GNPS-G1_013_20eV.mzML|GNPS-G1_002_20eV.mzML|GNPS-G1_006_20eV.mzML|GNPS-G1_011_20eV.mzML|GNPS-G1_017_20eV.mzML|GNPS-G1_003_20eV.mzML|GNPS-G1_001_20eV.mzML|GNPS-G1_020_20eV.mzML|GNPS-G1_012_20eV.mzML|GNPS-G1_021_20eV.mzML|GNPS-G1_014_20eV.mzML|GNPS-G1_008_20eV.mzML|GNPS-G1_015_20eV.mzML|GNP…
	0	10566	20				G1,G2	12.0	12.0	0.0	0.0	0.0	0.0		https://gnps.ucsd.edu//ProteoSAFe/result.jsp?task=2c80ff4b1e2a49fea7e844644198bbf3&view=cluster_details&protein=10566&show=true	https://gnps.ucsd.edu/ProteoSAFe/result.jsp?view=network_displayer&componentindex=20&task=2c80ff4b1e2a49fea7e844644198bbf3&show=true									10566	24	661895		661895	0.0	5271614583333330	FALSE	10566				1078960000000		GNPS-G1_001_20eV.mzML|GNPS-G1_008_20eV.mzML|GNPS-G1_007_20eV.mzML|GNPS-G1_002_20eV.mzML|GNPS-G1_006_20eV.mzML|GNPS-G1_004_20eV.mzML|GNPS-G1_003_20eV.mzML|GNPS-G1_005_20eV.mzML
	0	7872	-1				G1,G2,G3,G6	1.0	3.0	2.0	0.0	0.0	1.0		https://gnps.ucsd.edu//ProteoSAFe/result.jsp?task=2c80ff4b1e2a49fea7e844644198bbf3&view=cluster_details&protein=7872&show=true	https://gnps.ucsd.edu/ProteoSAFe/result.jsp?view=network_displayer&componentindex=-1&task=2c80ff4b1e2a49fea7e844644198bbf3&show=true									7872	7	275201		275201	0.0	4180257142857140	FALSE	7872				140210.0		GNPS-G1_009_20eV.mzML|GNPS-G1_007_20eV.mzML|GNPS-G1_002_20eV.mzML|GNPS-G1_023_20eV.mzML|GNPS-G1_006_20eV.mzML|GNPS-G1_011_20eV.mzML|GNPS-G1_005_20eV.mzML
	0	8191	-1				G5	0.0	0.0	0.0	0.0	2.0	0.0		https://gnps.ucsd.edu//ProteoSAFe/result.jsp?task=2c80ff4b1e2a49fea7e844644198bbf3&view=cluster_details&protein=8191&show=true	https://gnps.ucsd.edu/ProteoSAFe/result.jsp?view=network_displayer&componentindex=-1&task=2c80ff4b1e2a49fea7e844644198bbf3&show=true									8191	2	284332		284332	0.0	8919069999999990	FALSE	8191				42529.1		GM(+)-LC-22M006-GNPS_20eV_FT96h.mzXML
	0	7467	-1				G1,G2,G3,G4,G5,G6	4.0	2.0	5.0	4.0	4.0	8.0		https://gnps.ucsd.edu//ProteoSAFe/result.jsp?task=2c80ff4b1e2a49fea7e844644198bbf3&view=cluster_details&protein=7467&show=true	https://gnps.ucsd.edu/ProteoSAFe/result.jsp?view=network_displayer&componentindex=-1&task=2c80ff4b1e2a49fea7e844644198bbf3&show=true									7467	27	223096		223096	0.0	2.82944e+16	FALSE	7467				1160580000000		GNPS-G1_020_20eV.mzML|GNPS-G1_012_20eV.mzML|GNPS-G1_015_20eV.mzML|GNPS-G1_018_20eV.mzML|GNPS-G1_019_20eV.mzML|GNPS-G1_022_20eV.mzML|GNPS-G1_007_20eV.mzML|GNPS-G1_002_20eV.mzML|GNPS-G1_013_20eV.mzML|GNPS-G1_023_20eV.mzML|GNPS-G1_021_20eV.mzML|GNPS-G1_024_20eV.mzML|GNPS-G1_006_20eV.mzML|GNPS-G1_011_20eV.mzML|GNPS-G1_014_20eV.mzML|GNPS-G1_017_20eV.mzML|GNPS-G1_010_20eV.mzML|GNPS-G1_004_20eV.mzML|GNP…
M-H	0	7621	50	Baclofen - 40.0 eV	Isolated	Data Collector	G2,G3,G4,G6	0.0	2.0	1.0	1.0	0.0	1.0	http://gnps.ucsd.edu/ProteoSAFe/gnpslibraryspectrum.jsp?SpectrumID=CCMSLIB00006118348	https://gnps.ucsd.edu//ProteoSAFe/result.jsp?task=2c80ff4b1e2a49fea7e844644198bbf3&view=cluster_details&protein=7621&show=true	https://gnps.ucsd.edu/ProteoSAFe/result.jsp?view=network_displayer&componentindex=50&task=2c80ff4b1e2a49fea7e844644198bbf3&show=true	InChI=1S/C10H12ClNO2/c11-9-3-1-7(2-4-9)8(6-12)5-10(13)14/h1-4,8H,5-6,12H2,(H,13,14)	Orbitrap	ESI	Negative	1	170488	0.7813439999999999	80400.4	7621	5	229097	PI	229097	0.0	259615	FALSE	7621	6	c1cc(ccc1C(CC(=O)O)CN)Cl	CCMSLIB00006118348	73420.6	nan	GM(+)-LC-22M006-GNPS_20eV_FT0h.mzXML|GM(+)-LC-22M006-GNPS_20eV_FT72h.mzXML|GM(+)-LC-22M006-GNPS_20eV_FT120h.mzXML|GM(+)-LC-22M006-GNPS_20eV_FT82h.mzXML
[M+H]+	0	5375	68	myrcene	Commercial standard	BMDMS-NP	G1,G2,G3,G4,G5,G6	3.0	4.0	4.0	3.0	3.0	3.0	http://gnps.ucsd.edu/ProteoSAFe/gnpslibraryspectrum.jsp?SpectrumID=CCMSLIB00006554663	https://gnps.ucsd.edu//ProteoSAFe/result.jsp?task=2c80ff4b1e2a49fea7e844644198bbf3&view=cluster_details&protein=5375&show=true	https://gnps.ucsd.edu/ProteoSAFe/result.jsp?view=network_displayer&componentindex=68&task=2c80ff4b1e2a49fea7e844644198bbf3&show=true	InChI=1S/C10H16/c1-5-10(4)8-6-7-9(2)3/h5,7H,1,4,6,8H2,2-3H3	Orbitrap	ESI	Positive	1	26086	0.770746	190228.0	5375	20	111044	BMDMS-NP	111044	0.0	2408592	FALSE	5375	6	C=CC(=C)CCC=C(C)C	CCMSLIB00006554663	2531260.0	nan	GM(+)-LC-22M006-GNPS_20eV_FT0h.mzXML|GM(+)-LC-22M006-GNPS_20eV_Mel.mzXML|GM(+)-LC-22M006-GNPS_20eV_FT82h.mzXML|GM(+)-LC-22M006-GNPS_20eV_FT72h.mzXML|GM(+)-LC-22M006-GNPS_20eV_FT120h.mzXML|GM(+)-LC-22M006-GNPS_20eV_FT96h.mzXML
	0	10529	20				G1,G2	7.0	8.0	0.0	0.0	0.0	0.0		https://gnps.ucsd.edu//ProteoSAFe/result.jsp?task=2c80ff4b1e2a49fea7e844644198bbf3&view=cluster_details&protein=10529&show=true	https://gnps.ucsd.edu/ProteoSAFe/result.jsp?view=network_displayer&componentindex=20&task=2c80ff4b1e2a49fea7e844644198bbf3&show=true									10529	15	602411		602411	0.0	5749106666666660	FALSE	10529				2074450.0		GNPS-G1_001_20eV.mzML|GNPS-G1_008_20eV.mzML|GNPS-G1_007_20eV.mzML|GNPS-G1_002_20eV.mzML|GNPS-G1_006_20eV.mzML|GNPS-G1_004_20eV.mzML|GNPS-G1_003_20eV.mzML|GNPS-G1_005_20eV.mzML
	0	3307	-1				G1,G2	20.0	22.0	0.0	0.0	0.0	0.0		https://gnps.ucsd.edu//ProteoSAFe/result.jsp?task=2c80ff4b1e2a49fea7e844644198bbf3&view=cluster_details&protein=3307&show=true	https://gnps.ucsd.edu/ProteoSAFe/result.jsp?view=network_displayer&componentindex=-1&task=2c80ff4b1e2a49fea7e844644198bbf3&show=true									3307	42	98984		98984	0.0	5635101666666660	FALSE	3307				4456850.0		GNPS-G1_001_20eV.mzML|GNPS-G1_008_20eV.mzML|GNPS-G1_007_20eV.mzML|GNPS-G1_002_20eV.mzML|GNPS-G1_006_20eV.mzML|GNPS-G1_004_20eV.mzML|GNPS-G1_003_20eV.mzML|GNPS-G1_005_20eV.mzML
	0	3287	-1				G1,G2	8.0	11.0	0.0	0.0	0.0	0.0		https://gnps.ucsd.edu//ProteoSAFe/result.jsp?task=2c80ff4b1e2a49fea7e844644198bbf3&view=cluster_details&protein=3287&show=true	https://gnps.ucsd.edu/ProteoSAFe/result.jsp?view=network_displayer&componentindex=-1&task=2c80ff4b1e2a49fea7e844644198bbf3&show=true									3287	19	98984		98984	0.0	4676824210526310	FALSE	3287				9401920.0		GNPS-G1_001_20eV.mzML|GNPS-G1_008_20eV.mzML|GNPS-G1_007_20eV.mzML|GNPS-G1_002_20eV.mzML|GNPS-G1_006_20eV.mzML|GNPS-G1_004_20eV.mzML|GNPS-G1_003_20eV.mzML|GNPS-G1_005_20eV.mzML
	0	8833	20				G1,G2	12.0	12.0	0.0	0.0	0.0	0.0		https://gnps.ucsd.edu//ProteoSAFe/result.jsp?task=2c80ff4b1e2a49fea7e844644198bbf3&view=cluster_details&protein=8833&show=true	https://gnps.ucsd.edu/ProteoSAFe/result.jsp?view=network_displayer&componentindex=20&task=2c80ff4b1e2a49fea7e844644198bbf3&show=true									8833	24	500343		500343	0.0	5228566666666660	FALSE	8833				8219460.0		GNPS-G1_001_20eV.mzML|GNPS-G1_008_20eV.mzML|GNPS-G1_007_20eV.mzML|GNPS-G1_002_20eV.mzML|GNPS-G1_006_20eV.mzML|GNPS-G1_004_20eV.mzML|GNPS-G1_003_20eV.mzML|GNPS-G1_005_20eV.mzML
	0	10757	-1				G1	9.0	0.0	0.0	0.0	0.0	0.0		https://gnps.ucsd.edu//ProteoSAFe/result.jsp?task=2c80ff4b1e2a49fea7e844644198bbf3&view=cluster_details&protein=10757&show=true	https://gnps.ucsd.edu/ProteoSAFe/result.jsp?view=network_displayer&componentindex=-1&task=2c80ff4b1e2a49fea7e844644198bbf3&show=true									10757	9	1071.58		1071.58	0.0	6425586666666660	FALSE	10757				741833.0		GNPS-G1_001_20eV.mzML|GNPS-G1_002_20eV.mzML|GM(+)-LC-22M006-GNPS_20eV_Mel.mzXML
	0	10764	-1				G1	4.0	0.0	0.0	0.0	0.0	0.0		https://gnps.ucsd.edu//ProteoSAFe/result.jsp?task=2c80ff4b1e2a49fea7e844644198bbf3&view=cluster_details&protein=10764&show=true	https://gnps.ucsd.edu/ProteoSAFe/result.jsp?view=network_displayer&componentindex=-1&task=2c80ff4b1e2a49fea7e844644198bbf3&show=true									10764	4	1429.82		1429.82	0.0	71320525	FALSE	10764				337554.0		GNPS-G1_002_20eV.mzML|GNPS-G1_001_20eV.mzML
	0	2959	21				G3,G4,G5,G6	0.0	0.0	9.0	12.0	10.0	10.0		https://gnps.ucsd.edu//ProteoSAFe/result.jsp?task=2c80ff4b1e2a49fea7e844644198bbf3&view=cluster_details&protein=2959&show=true	https://gnps.ucsd.edu/ProteoSAFe/result.jsp?view=network_displayer&componentindex=21&task=2c80ff4b1e2a49fea7e844644198bbf3&show=true									2959	41	98984		98984	0.0	5101819512195120	FALSE	2959				1761650000000		GNPS-G1_020_20eV.mzML|GNPS-G1_009_20eV.mzML|GNPS-G1_012_20eV.mzML|GNPS-G1_015_20eV.mzML|GNPS-G1_018_20eV.mzML|GNPS-G1_019_20eV.mzML|GNPS-G1_022_20eV.mzML|GNPS-G1_013_20eV.mzML|GNPS-G1_023_20eV.mzML|GNPS-G1_024_20eV.mzML|GNPS-G1_021_20eV.mzML|GNPS-G1_011_20eV.mzML|GNPS-G1_014_20eV.mzML|GNPS-G1_017_20eV.mzML|GNPS-G1_010_20eV.mzML|GNPS-G1_016_20eV.mzML
[M+H]+	0	6332	-1	Massbank:KO002186 1-Adamantanamine|Amantadine	Isolated	Massbank	G1,G3,G4,G5,G6	1.0	0.0	3.0	2.0	3.0	1.0	http://gnps.ucsd.edu/ProteoSAFe/gnpslibraryspectrum.jsp?SpectrumID=CCMSLIB00000216861	https://gnps.ucsd.edu//ProteoSAFe/result.jsp?task=2c80ff4b1e2a49fea7e844644198bbf3&view=cluster_details&protein=6332&show=true	https://gnps.ucsd.edu/ProteoSAFe/result.jsp?view=network_displayer&componentindex=-1&task=2c80ff4b1e2a49fea7e844644198bbf3&show=true	1S/C10H17N/c11-10-4-7-1-8(5-10)3-9(2-7)6-10/h7-9H,1-6,11H2	LC-ESI-QQ	ESI	Positive	3	2867	0.9342530000000001	18861.9	6332	10	149133	Putative Massbank Match	149133	0.0	559279	FALSE	6332	6	NC(C3)(C1)CC(C2)CC(CC23)1	CCMSLIB00000216861	223199.0	nan	GM(+)-LC-22M006-GNPS_20eV_FT96h.mzXML|GM(+)-LC-22M006-GNPS_20eV_FT72h.mzXML|GM(+)-LC-22M006-GNPS_20eV_FT82h.mzXML|GM(+)-LC-22M006-GNPS_20eV_FT120h.mzXML|GM(+)-LC-22M006-GNPS_20eV_Mel.mzXML
	0	10655	32				G1	7.0	0.0	0.0	0.0	0.0	0.0		https://gnps.ucsd.edu//ProteoSAFe/result.jsp?task=2c80ff4b1e2a49fea7e844644198bbf3&view=cluster_details&protein=10655&show=true	https://gnps.ucsd.edu/ProteoSAFe/result.jsp?view=network_displayer&componentindex=32&task=2c80ff4b1e2a49fea7e844644198bbf3&show=true									10655	7	1443.84		722418	0.0	7425875714285710	FALSE	10655				5725920.0		GNPS-G1_002_20eV.mzML|GNPS-G1_001_20eV.mzML
M+H	0	10537	-1	CHEMBL1378766 CollisionEnergy:205060	Commercial	JGI	G3,G4,G5	0.0	0.0	1.0	1.0	2.0	0.0	http://gnps.ucsd.edu/ProteoSAFe/gnpslibraryspectrum.jsp?SpectrumID=CCMSLIB00010125215	https://gnps.ucsd.edu//ProteoSAFe/result.jsp?task=2c80ff4b1e2a49fea7e844644198bbf3&view=cluster_details&protein=10537&show=true	https://gnps.ucsd.edu/ProteoSAFe/result.jsp?view=network_displayer&componentindex=-1&task=2c80ff4b1e2a49fea7e844644198bbf3&show=true	"InChI=1S/C27H30O16/c28-6-16-20(34)22(36)24(38)26(42-16)10-1-8(2-13(32)19(10)33)14-5-12(31)18-11(30)3-9(4-15(18)41-14)40-27-25(39)23(37)21(35)17(7-29)43-27/h1-5,16-17,20-30,32-39H,6-7H2/t16-,17-,20-,21-,22+,23+,24-,25-,26+,27-/m1/s1"	Orbitrap	LC-ESI	Positive	3	22031	0.8224040000000001	36047.8	10537	4	633192	Trent Northen	633192	0.0	4.10888e+16	FALSE	10537	6	O=c1cc(-c2cc(O)c(O)c(C3OC(CO)C(O)C(O)C3O)c2)oc2cc(OC3OC(CO)C(O)C(O)C3O)cc(O)c12	CCMSLIB00010125215	112772.0	nan	GNPS-G1_017_20eV.mzML|GNPS-G1_018_20eV.mzML|GNPS-G1_011_20eV.mzML|GNPS-G1_013_20eV.mzML
	0	7391	44				G4,G5	0.0	0.0	0.0	2.0	1.0	0.0		https://gnps.ucsd.edu//ProteoSAFe/result.jsp?task=2c80ff4b1e2a49fea7e844644198bbf3&view=cluster_details&protein=7391&show=true	https://gnps.ucsd.edu/ProteoSAFe/result.jsp?view=network_displayer&componentindex=44&task=2c80ff4b1e2a49fea7e844644198bbf3&show=true									7391	3	212237		212237	0.0	796637	FALSE	7391				20229.3		GM(+)-LC-22M006-GNPS_20eV_FT96h.mzXML|GM(+)-LC-22M006-GNPS_20eV_FT82h.mzXML
[M+H]+	0	7736	-1	Massbank:CE000235 Cis-Zeatin	Isolated	Massbank	G2,G3,G4,G5,G6	0.0	1.0	4.0	3.0	6.0	3.0	http://gnps.ucsd.edu/ProteoSAFe/gnpslibraryspectrum.jsp?SpectrumID=CCMSLIB00000205790	https://gnps.ucsd.edu//ProteoSAFe/result.jsp?task=2c80ff4b1e2a49fea7e844644198bbf3&view=cluster_details&protein=7736&show=true	https://gnps.ucsd.edu/ProteoSAFe/result.jsp?view=network_displayer&componentindex=-1&task=2c80ff4b1e2a49fea7e844644198bbf3&show=true	1S/C10H13N5O/c1-7(4-16)2-3-11-9-8-10(13-5-12-8)15-6-14-9/h2,5-6,16H,3-4H2,1H3,(H2,11,12,13,14,15)/b7-2-	LC-ESI-ITFT	ESI	Positive	3	29989	0.802106	136240.0	7736	17	250108	Putative Massbank Match	250108	0.0	3.70297e+16	FALSE	7736	6	OCC(C)=C([H])C([H])([H])N([H])c(n2)c(n([H])1)c(nc([H])2)nc([H])1	CCMSLIB00000205790	385428.0	nan	GM(+)-LC-22M006-GNPS_20eV_FT0h.mzXML|GNPS-G1_009_20eV.mzML|GNPS-G1_019_20eV.mzML|GM(+)-LC-22M006-GNPS_20eV_FT82h.mzXML|GNPS-G1_017_20eV.mzML|GNPS-G1_010_20eV.mzML|GM(+)-LC-22M006-GNPS_20eV_FT72h.mzXML|GM(+)-LC-22M006-GNPS_20eV_FT120h.mzXML|GM(+)-LC-22M006-GNPS_20eV_FT96h.mzXML
[M+Na]+	0	7185	86	geraniol	Commercial standard	BMDMS-NP	G1,G2,G3,G4,G5,G6	5.0	4.0	7.0	7.0	6.0	6.0	http://gnps.ucsd.edu/ProteoSAFe/gnpslibraryspectrum.jsp?SpectrumID=CCMSLIB00006364021	https://gnps.ucsd.edu//ProteoSAFe/result.jsp?task=2c80ff4b1e2a49fea7e844644198bbf3&view=cluster_details&protein=7185&show=true	https://gnps.ucsd.edu/ProteoSAFe/result.jsp?view=network_displayer&componentindex=86&task=2c80ff4b1e2a49fea7e844644198bbf3&show=true	InChI=1S/C10H18O/c1-9(2)5-4-6-10(3)7-8-11/h5,7,11H,4,6,8H2,1-3H3	Orbitrap	ESI	Positive	1	17968	0.70108	101440.0	7185	35	195098	BMDMS-NP	195098	0.0	3.15489e+16	FALSE	7185	6	OCC=C(C)CCC=C(C)C	CCMSLIB00006364021	5636070.0	nan	GM(+)-LC-22M006-GNPS_20eV_FT0h.mzXML|GM(+)-LC-22M006-GNPS_20eV_Mel.mzXML|GNPS-G1_011_20eV.mzML|GM(+)-LC-22M006-GNPS_20eV_FT82h.mzXML|GM(+)-LC-22M006-GNPS_20eV_FT72h.mzXML|GM(+)-LC-22M006-GNPS_20eV_FT120h.mzXML|GM(+)-LC-22M006-GNPS_20eV_FT96h.mzXML
M+H-H2O	0	8180	-1	5-oxopentadecanoic acid CollisionEnergy:205060	Commercial	JGI	G3,G4,G5	0.0	0.0	3.0	2.0	1.0	0.0	http://gnps.ucsd.edu/ProteoSAFe/gnpslibraryspectrum.jsp?SpectrumID=CCMSLIB00010124682	https://gnps.ucsd.edu//ProteoSAFe/result.jsp?task=2c80ff4b1e2a49fea7e844644198bbf3&view=cluster_details&protein=8180&show=true	https://gnps.ucsd.edu/ProteoSAFe/result.jsp?view=network_displayer&componentindex=-1&task=2c80ff4b1e2a49fea7e844644198bbf3&show=true	"InChI=1S/C15H28O3/c1-2-3-4-5-6-7-8-9-11-14(16)12-10-13-15(17)18/h2-13H2,1H3,(H,17,18)"	Orbitrap	LC-ESI	Positive	3	43.08	0.758695	180100.0	8180	6	282281	Trent Northen	282281	0.0	8240336666666660	FALSE	8180	7	CCCCCCCCCCC(=O)CCCC(=O)O	CCMSLIB00010124682	84189.3	nan	GM(+)-LC-22M006-GNPS_20eV_FT96h.mzXML|GM(+)-LC-22M006-GNPS_20eV_FT72h.mzXML|GM(+)-LC-22M006-GNPS_20eV_FT82h.mzXML
	0	5799	11				G1,G2,G3,G4,G5,G6	2.0	4.0	12.0	11.0	12.0	12.0		https://gnps.ucsd.edu//ProteoSAFe/result.jsp?task=2c80ff4b1e2a49fea7e844644198bbf3&view=cluster_details&protein=5799&show=true	https://gnps.ucsd.edu/ProteoSAFe/result.jsp?view=network_displayer&componentindex=11&task=2c80ff4b1e2a49fea7e844644198bbf3&show=true									5799	53	132081		132081	0.0	2.15928e+16	FALSE	5799				2083020000000		GNPS-G1_018_20eV.mzML|GNPS-G1_010_20eV.mzML|GNPS-G1_009_20eV.mzML|GNPS-G1_019_20eV.mzML|GNPS-G1_013_20eV.mzML|GNPS-G1_006_20eV.mzML|GNPS-G1_011_20eV.mzML|GNPS-G1_017_20eV.mzML|GNPS-G1_003_20eV.mzML|GNPS-G1_001_20eV.mzML|GNPS-G1_020_20eV.mzML|GNPS-G1_012_20eV.mzML|GNPS-G1_021_20eV.mzML|GNPS-G1_014_20eV.mzML|GNPS-G1_008_20eV.mzML|GNPS-G1_015_20eV.mzML|GNPS-G1_024_20eV.mzML|GNPS-G1_007_20eV.mzML|GNP…
M-H	0	8169	34	Spectral Match to Conjugated linoleic Acid (10E,12Z) from NIST14	Isolated	Data deposited by rsilva	G1,G2,G3,G4,G5,G6	4.0	5.0	4.0	4.0	14.0	6.0	http://gnps.ucsd.edu/ProteoSAFe/gnpslibraryspectrum.jsp?SpectrumID=CCMSLIB00003138204	https://gnps.ucsd.edu//ProteoSAFe/result.jsp?task=2c80ff4b1e2a49fea7e844644198bbf3&view=cluster_details&protein=8169&show=true	https://gnps.ucsd.edu/ProteoSAFe/result.jsp?view=network_displayer&componentindex=34&task=2c80ff4b1e2a49fea7e844644198bbf3&show=true	nan	IT-FT/ion trap with FTMS	ESI	Negative	3	1858	0.787183	6653.92	8169	37	281092	Data from Luan	281092	0.0	4.96636e+16	FALSE	8169	6	nan	CCMSLIB00003138204	802888.0	nan	GM(+)-LC-22M006-GNPS_20eV_FT0h.mzXML|GNPS-G1_020_20eV.mzML|GM(+)-LC-22M006-GNPS_20eV_Mel.mzXML|GNPS-G1_019_20eV.mzML|GNPS-G1_018_20eV.mzML|GM(+)-LC-22M006-GNPS_20eV_FT82h.mzXML|GNPS-G1_017_20eV.mzML|GM(+)-LC-22M006-GNPS_20eV_FT72h.mzXML|GM(+)-LC-22M006-GNPS_20eV_FT120h.mzXML|GM(+)-LC-22M006-GNPS_20eV_FT96h.mzXML
	0	7670	78				G1,G2,G3,G4,G5,G6	8.0	10.0	11.0	13.0	15.0	6.0		https://gnps.ucsd.edu//ProteoSAFe/result.jsp?task=2c80ff4b1e2a49fea7e844644198bbf3&view=cluster_details&protein=7670&show=true	https://gnps.ucsd.edu/ProteoSAFe/result.jsp?view=network_displayer&componentindex=78&task=2c80ff4b1e2a49fea7e844644198bbf3&show=true									7670	63	241107		241107	0.0	2.69343e+16	FALSE	7670				4980800.0		GM(+)-LC-22M006-GNPS_20eV_FT0h.mzXML|GNPS-G1_018_20eV.mzML|GM(+)-LC-22M006-GNPS_20eV_FT82h.mzXML|GNPS-G1_010_20eV.mzML|GNPS-G1_004_20eV.mzML|GM(+)-LC-22M006-GNPS_20eV_FT120h.mzXML|GNPS-G1_009_20eV.mzML|GNPS-G1_019_20eV.mzML|GNPS-G1_013_20eV.mzML|GNPS-G1_002_20eV.mzML|GNPS-G1_006_20eV.mzML|GNPS-G1_011_20eV.mzML|GNPS-G1_003_20eV.mzML|GNPS-G1_020_20eV.mzML|GM(+)-LC-22M006-GNPS_20eV_Mel.mzXML|GNPS-G1…
	0	641	70				G1,G2,G3,G4,G5,G6	18.0	20.0	17.0	2.0	4.0	2.0		https://gnps.ucsd.edu//ProteoSAFe/result.jsp?task=2c80ff4b1e2a49fea7e844644198bbf3&view=cluster_details&protein=641&show=true	https://gnps.ucsd.edu/ProteoSAFe/result.jsp?view=network_displayer&componentindex=70&task=2c80ff4b1e2a49fea7e844644198bbf3&show=true									641	63	72937		72937	0.0	4.44766e+16	FALSE	641				3539960.0		GM(+)-LC-22M006-GNPS_20eV_FT0h.mzXML|GM(+)-LC-22M006-GNPS_20eV_Mel.mzXML|GM(+)-LC-22M006-GNPS_20eV_FT82h.mzXML|GM(+)-LC-22M006-GNPS_20eV_FT72h.mzXML|GM(+)-LC-22M006-GNPS_20eV_FT120h.mzXML|GM(+)-LC-22M006-GNPS_20eV_FT96h.mzXML
	0	9357	-1				G6	0.0	0.0	0.0	0.0	0.0	3.0		https://gnps.ucsd.edu//ProteoSAFe/result.jsp?task=2c80ff4b1e2a49fea7e844644198bbf3&view=cluster_details&protein=9357&show=true	https://gnps.ucsd.edu/ProteoSAFe/result.jsp?view=network_displayer&componentindex=-1&task=2c80ff4b1e2a49fea7e844644198bbf3&show=true									9357	3	566427		566427	0.0	5774246666666660	FALSE	9357				138240.0		GNPS-G1_022_20eV.mzML|GNPS-G1_021_20eV.mzML
M-H	0	9084	13	5,7-dihydroxy-2-(4-hydroxyphenyl)-8-[3,4,5-trihydroxy-6-(hydroxymethyl)oxan-2-yl]-6-(3,4,5-trihydroxyoxan-2-yl)chromen-4-one	isolated	MoNA:VF-NPL-LTQ004662	G1,G2,G3,G4,G5,G6	9.0	8.0	5.0	6.0	5.0	7.0	http://gnps.ucsd.edu/ProteoSAFe/gnpslibraryspectrum.jsp?SpectrumID=CCMSLIB00004688353	https://gnps.ucsd.edu//ProteoSAFe/result.jsp?task=2c80ff4b1e2a49fea7e844644198bbf3&view=cluster_details&protein=9084&show=true	https://gnps.ucsd.edu/ProteoSAFe/result.jsp?view=network_displayer&componentindex=13&task=2c80ff4b1e2a49fea7e844644198bbf3&show=true	InChI=1S/C26H28O14/c27-6-13-18(32)21(35)23(37)26(40-13)16-20(34)15(25-22(36)17(31)11(30)7-38-25)19(33)14-10(29)5-12(39-24(14)16)8-1-3-9(28)4-2-8/h1-5,11,13,17-18,21-23,25-28,30-37H,6-7H2	Linear Ion Trap	nan	positive	3	17919	0.7744409999999999	31711.5	9084	40	547145	MoNA	547145	0.0	33116355	FALSE	9084	11	O=c1cc(-c2ccc(O)cc2)oc2c(C3OC(CO)C(O)C(O)C3O)c(O)c(C3OCC(O)C(O)C3O)c(O)c12	CCMSLIB00004688353	1623090.0	nan	GM(+)-LC-22M006-GNPS_20eV_FT0h.mzXML|GNPS-G1_018_20eV.mzML|GM(+)-LC-22M006-GNPS_20eV_FT82h.mzXML|GNPS-G1_010_20eV.mzML|GNPS-G1_004_20eV.mzML|GM(+)-LC-22M006-GNPS_20eV_FT120h.mzXML|GNPS-G1_009_20eV.mzML|GNPS-G1_019_20eV.mzML|GNPS-G1_013_20eV.mzML|GNPS-G1_002_20eV.mzML|GNPS-G1_006_20eV.mzML|GNPS-G1_011_20eV.mzML|GNPS-G1_003_20eV.mzML|GNPS-G1_001_20eV.mzML|GNPS-G1_020_20eV.mzML|GM(+)-LC-22M006-GNPS_…
M+H	0	7419	62	tryptamine-C9:0	Crude	Emily Gentry	G1,G2	3.0	1.0	0.0	0.0	0.0	0.0	http://gnps.ucsd.edu/ProteoSAFe/gnpslibraryspectrum.jsp?SpectrumID=CCMSLIB00010011149	https://gnps.ucsd.edu//ProteoSAFe/result.jsp?task=2c80ff4b1e2a49fea7e844644198bbf3&view=cluster_details&protein=7419&show=true	https://gnps.ucsd.edu/ProteoSAFe/result.jsp?view=network_displayer&componentindex=62&task=2c80ff4b1e2a49fea7e844644198bbf3&show=true	InChI=1S/C19H28N2O/c1-2-3-4-5-6-7-12-19(22)20-14-13-16-15-21-18-11-9-8-10-17(16)18/h8-11,15,21H,2-7,12-14H2,1H3,(H,20,22)	qTof	ESI	Positive	2	84.13	0.811044	279291.0	7419	4	217097	Dorrestein	217097	0.0	31136575	FALSE	7419	6	CCCCCCCCC(NCCC1=CNC2=C1C=CC=C2)=O	CCMSLIB00010011149	95749.1	nan	GM(+)-LC-22M006-GNPS_20eV_FT0h.mzXML|GNPS-G1_004_20eV.mzML|GNPS-G1_003_20eV.mzML|GM(+)-LC-22M006-GNPS_20eV_Mel.mzXML
M+H	0	6014	16	HOMOVANILLIC ACID	isolated	MoNA:MoNA033552	G1,G2,G3,G6	2.0	4.0	1.0	0.0	0.0	2.0	http://gnps.ucsd.edu/ProteoSAFe/gnpslibraryspectrum.jsp?SpectrumID=CCMSLIB00006683391	https://gnps.ucsd.edu//ProteoSAFe/result.jsp?task=2c80ff4b1e2a49fea7e844644198bbf3&view=cluster_details&protein=6014&show=true	https://gnps.ucsd.edu/ProteoSAFe/result.jsp?view=network_displayer&componentindex=16&task=2c80ff4b1e2a49fea7e844644198bbf3&show=true	"InChI=1S/C9H10O4/c1-13-8-4-6(5-9(11)12)2-3-7(8)10/h2-4,10H,5H2,1H3,(H,11,12)"	qTof	ESI	positive	3	46005	0.8334600000000001	251304.0	6014	9	137.06	MoNA	137.06	0.0	3.63149e+16	FALSE	6014	6	COC1=CC(=CC=C1O)CC(=O)O	CCMSLIB00006683391	1501750.0	nan	GM(+)-LC-22M006-GNPS_20eV_FT0h.mzXML|GM(+)-LC-22M006-GNPS_20eV_FT72h.mzXML|GM(+)-LC-22M006-GNPS_20eV_FT120h.mzXML|GM(+)-LC-22M006-GNPS_20eV_Mel.mzXML
[M+H]+	0	6185	-1	Massbank:EA066705 Simeton|2-N,4-N-diethyl-6-methoxy-1,3,5-triazine-2,4-diamine	Isolated	Massbank	G1,G2	2.0	2.0	0.0	0.0	0.0	0.0	http://gnps.ucsd.edu/ProteoSAFe/gnpslibraryspectrum.jsp?SpectrumID=CCMSLIB00000208773	https://gnps.ucsd.edu//ProteoSAFe/result.jsp?task=2c80ff4b1e2a49fea7e844644198bbf3&view=cluster_details&protein=6185&show=true	https://gnps.ucsd.edu/ProteoSAFe/result.jsp?view=network_displayer&componentindex=-1&task=2c80ff4b1e2a49fea7e844644198bbf3&show=true	1S/C8H15N5O/c1-4-9-6-11-7(10-5-2)13-8(12-6)14-3/h4-5H2,1-3H3,(H2,9,10,11,12,13)	LC-ESI-ITFT	ESI	Positive	3	5.9096e+16	0.789413	298261.0	6185	4	139039	Putative Massbank Match	139039	0.0	235572	FALSE	6185	6	c1(nc(nc(n1)OC)NCC)NCC	CCMSLIB00000208773	115568.0	nan	GNPS-G1_005_20eV.mzML|GNPS-G1_003_20eV.mzML|GNPS-G1_007_20eV.mzML|GNPS-G1_001_20eV.mzML
	0	8293	-1				G5,G6	0.0	0.0	0.0	0.0	1.0	1.0		https://gnps.ucsd.edu//ProteoSAFe/result.jsp?task=2c80ff4b1e2a49fea7e844644198bbf3&view=cluster_details&protein=8293&show=true	https://gnps.ucsd.edu/ProteoSAFe/result.jsp?view=network_displayer&componentindex=-1&task=2c80ff4b1e2a49fea7e844644198bbf3&show=true									8293	2	290124		290124	0.0	1.0129e+16	FALSE	8293				121478.0		GNPS-G1_017_20eV.mzML|GM(+)-LC-22M006-GNPS_20eV_FT120h.mzXML
M+H	0	8533	31	Spectral Match to p-tert-Octylphenol tetraglycol ether from NIST14	Isolated	Data deposited by amelnik	G1,G2,G3,G4,G5	13.0	12.0	9.0	5.0	3.0	0.0	http://gnps.ucsd.edu/ProteoSAFe/gnpslibraryspectrum.jsp?SpectrumID=CCMSLIB00003136248	https://gnps.ucsd.edu//ProteoSAFe/result.jsp?task=2c80ff4b1e2a49fea7e844644198bbf3&view=cluster_details&protein=8533&show=true	https://gnps.ucsd.edu/ProteoSAFe/result.jsp?view=network_displayer&componentindex=31&task=2c80ff4b1e2a49fea7e844644198bbf3&show=true	nan	QqQ	ESI	Positive	3	17028	0.8473940000000001	44427.2	8533	42	400306	Data from PDorrestein	400306	0.0	8986811428571420	FALSE	8533	11	nan	CCMSLIB00003136248	5766260.0	nan	GNPS-G1_001_20eV.mzML|GNPS-G1_008_20eV.mzML|GNPS-G1_009_20eV.mzML|GNPS-G1_012_20eV.mzML|GNPS-G1_015_20eV.mzML|GNPS-G1_018_20eV.mzML|GNPS-G1_007_20eV.mzML|GNPS-G1_002_20eV.mzML|GNPS-G1_013_20eV.mzML|GNPS-G1_006_20eV.mzML|GNPS-G1_011_20eV.mzML|GNPS-G1_014_20eV.mzML|GNPS-G1_017_20eV.mzML|GNPS-G1_010_20eV.mzML|GNPS-G1_004_20eV.mzML|GNPS-G1_003_20eV.mzML|GNPS-G1_016_20eV.mzML|GNPS-G1_005_20eV.mzML
[2M+Na]+	0	10555	25	NCGC00347819-02! [IIN-based on: CCMSLIB00000846894]	Commercial	lfnothias/robinschmid	G1,G2,G3,G4,G5,G6	8.0	6.0	8.0	11.0	10.0	12.0	http://gnps.ucsd.edu/ProteoSAFe/gnpslibraryspectrum.jsp?SpectrumID=CCMSLIB00005721489	https://gnps.ucsd.edu//ProteoSAFe/result.jsp?task=2c80ff4b1e2a49fea7e844644198bbf3&view=cluster_details&protein=10555&show=true	https://gnps.ucsd.edu/ProteoSAFe/result.jsp?view=network_displayer&componentindex=25&task=2c80ff4b1e2a49fea7e844644198bbf3&show=true	InChI=1S/C20H18O4/c1-18(10-21)13-7-8-19(2)14(13)9-15-16(22)11-5-3-4-6-12(11)17(23)20(15,18)24-19/h3-6,9-10,13-14H,7-8H2,1-2H3/t13-,14-,18-,19+,20-/m0/s1	qTof	LC-ESI	Positive	3	140578	0.792315	21068.9	10555	55	653171	Pieter Dorrestein	653171	0.0	3.96899e+16	FALSE	10555	7	C[C@@]12CC[C@H]3[C@@H]1C=C4C(=O)C5=CC=CC=C5C(=O)[C@]4(O2)[C@@]3(C)C=O	CCMSLIB00005721489	2123920000000	nan	GNPS-G1_018_20eV.mzML|GNPS-G1_010_20eV.mzML|GNPS-G1_004_20eV.mzML|GNPS-G1_009_20eV.mzML|GNPS-G1_019_20eV.mzML|GNPS-G1_013_20eV.mzML|GNPS-G1_002_20eV.mzML|GNPS-G1_006_20eV.mzML|GNPS-G1_011_20eV.mzML|GNPS-G1_017_20eV.mzML|GNPS-G1_003_20eV.mzML|GNPS-G1_001_20eV.mzML|GNPS-G1_020_20eV.mzML|GNPS-G1_012_20eV.mzML|GNPS-G1_021_20eV.mzML|GNPS-G1_014_20eV.mzML|GNPS-G1_008_20eV.mzML|GNPS-G1_015_20eV.mzML|GNP…
	0	6785	-1				G1,G2,G4,G5,G6	7.0	6.0	0.0	4.0	3.0	2.0		https://gnps.ucsd.edu//ProteoSAFe/result.jsp?task=2c80ff4b1e2a49fea7e844644198bbf3&view=cluster_details&protein=6785&show=true	https://gnps.ucsd.edu/ProteoSAFe/result.jsp?view=network_displayer&componentindex=-1&task=2c80ff4b1e2a49fea7e844644198bbf3&show=true									6785	22	167.07		167.07	0.0	1.90835e+16	FALSE	6785				4850100.0		GM(+)-LC-22M006-GNPS_20eV_FT0h.mzXML|GM(+)-LC-22M006-GNPS_20eV_FT96h.mzXML|GM(+)-LC-22M006-GNPS_20eV_FT82h.mzXML|GM(+)-LC-22M006-GNPS_20eV_FT120h.mzXML|GM(+)-LC-22M006-GNPS_20eV_Mel.mzXML
	0	7270	-1				G1,G4,G5,G6	1.0	0.0	0.0	2.0	1.0	2.0		https://gnps.ucsd.edu//ProteoSAFe/result.jsp?task=2c80ff4b1e2a49fea7e844644198bbf3&view=cluster_details&protein=7270&show=true	https://gnps.ucsd.edu/ProteoSAFe/result.jsp?view=network_displayer&componentindex=-1&task=2c80ff4b1e2a49fea7e844644198bbf3&show=true									7270	6	196097		196097	0.0	2.18926e+16	FALSE	7270				102112.0		GM(+)-LC-22M006-GNPS_20eV_FT96h.mzXML|GM(+)-LC-22M006-GNPS_20eV_FT82h.mzXML|GM(+)-LC-22M006-GNPS_20eV_FT120h.mzXML|GM(+)-LC-22M006-GNPS_20eV_Mel.mzXML
	0	6982	-1				G3,G4,G5,G6	0.0	0.0	3.0	3.0	3.0	3.0		https://gnps.ucsd.edu//ProteoSAFe/result.jsp?task=2c80ff4b1e2a49fea7e844644198bbf3&view=cluster_details&protein=6982&show=true	https://gnps.ucsd.edu/ProteoSAFe/result.jsp?view=network_displayer&componentindex=-1&task=2c80ff4b1e2a49fea7e844644198bbf3&show=true									6982	12	177091		177091	0.0	429598	FALSE	6982				4908330.0		GNPS-G1_020_20eV.mzML|GNPS-G1_009_20eV.mzML|GNPS-G1_012_20eV.mzML|GNPS-G1_022_20eV.mzML|GNPS-G1_018_20eV.mzML|GNPS-G1_013_20eV.mzML|GNPS-G1_023_20eV.mzML|GNPS-G1_021_20eV.mzML|GNPS-G1_011_20eV.mzML|GNPS-G1_014_20eV.mzML|GNPS-G1_017_20eV.mzML|GNPS-G1_016_20eV.mzML
	0	7666	78				G3,G4,G5,G6	0.0	0.0	3.0	6.0	1.0	4.0		https://gnps.ucsd.edu//ProteoSAFe/result.jsp?task=2c80ff4b1e2a49fea7e844644198bbf3&view=cluster_details&protein=7666&show=true	https://gnps.ucsd.edu/ProteoSAFe/result.jsp?view=network_displayer&componentindex=78&task=2c80ff4b1e2a49fea7e844644198bbf3&show=true									7666	14	241107		241107	0.0	2.64734e+16	FALSE	7666				5928950.0		GNPS-G1_009_20eV.mzML|GNPS-G1_015_20eV.mzML|GNPS-G1_024_20eV.mzML|GNPS-G1_013_20eV.mzML|GNPS-G1_023_20eV.mzML|GNPS-G1_021_20eV.mzML|GNPS-G1_011_20eV.mzML|GNPS-G1_014_20eV.mzML|GNPS-G1_017_20eV.mzML|GNPS-G1_010_20eV.mzML|GNPS-G1_016_20eV.mzML
	0	8836	18				G1,G2,G3,G4	2.0	9.0	4.0	19.0	0.0	0.0		https://gnps.ucsd.edu//ProteoSAFe/result.jsp?task=2c80ff4b1e2a49fea7e844644198bbf3&view=cluster_details&protein=8836&show=true	https://gnps.ucsd.edu/ProteoSAFe/result.jsp?view=network_displayer&componentindex=18&task=2c80ff4b1e2a49fea7e844644198bbf3&show=true									8836	34	503109		503109	0.0	9934800294117640	FALSE	8836				1586460.0		GM(+)-LC-22M006-GNPS_20eV_FT0h.mzXML|GM(+)-LC-22M006-GNPS_20eV_FT72h.mzXML|GM(+)-LC-22M006-GNPS_20eV_FT82h.mzXML|GM(+)-LC-22M006-GNPS_20eV_Mel.mzXML
	0	7487	-1				G1,G2,G3,G4,G5,G6	3.0	2.0	2.0	1.0	2.0	2.0		https://gnps.ucsd.edu//ProteoSAFe/result.jsp?task=2c80ff4b1e2a49fea7e844644198bbf3&view=cluster_details&protein=7487&show=true	https://gnps.ucsd.edu/ProteoSAFe/result.jsp?view=network_displayer&componentindex=-1&task=2c80ff4b1e2a49fea7e844644198bbf3&show=true									7487	12	223097		223097	0.0	2.83836e+16	FALSE	7487				3735480.0		GM(+)-LC-22M006-GNPS_20eV_FT0h.mzXML|GM(+)-LC-22M006-GNPS_20eV_Mel.mzXML|GM(+)-LC-22M006-GNPS_20eV_FT82h.mzXML|GM(+)-LC-22M006-GNPS_20eV_FT72h.mzXML|GM(+)-LC-22M006-GNPS_20eV_FT120h.mzXML|GM(+)-LC-22M006-GNPS_20eV_FT96h.mzXML
	0	7465	-1				G1,G2,G3,G4,G5	4.0	3.0	3.0	3.0	2.0	0.0		https://gnps.ucsd.edu//ProteoSAFe/result.jsp?task=2c80ff4b1e2a49fea7e844644198bbf3&view=cluster_details&protein=7465&show=true	https://gnps.ucsd.edu/ProteoSAFe/result.jsp?view=network_displayer&componentindex=-1&task=2c80ff4b1e2a49fea7e844644198bbf3&show=true									7465	15	223.06		223.06	0.0	4.55889e+16	FALSE	7465				2498720.0		GM(+)-LC-22M006-GNPS_20eV_FT96h.mzXML|GM(+)-LC-22M006-GNPS_20eV_FT0h.mzXML|GM(+)-LC-22M006-GNPS_20eV_FT72h.mzXML|GM(+)-LC-22M006-GNPS_20eV_FT82h.mzXML|GM(+)-LC-22M006-GNPS_20eV_Mel.mzXML
	0	8680	-1				G5	0.0	0.0	0.0	0.0	3.0	0.0		https://gnps.ucsd.edu//ProteoSAFe/result.jsp?task=2c80ff4b1e2a49fea7e844644198bbf3&view=cluster_details&protein=8680&show=true	https://gnps.ucsd.edu/ProteoSAFe/result.jsp?view=network_displayer&componentindex=-1&task=2c80ff4b1e2a49fea7e844644198bbf3&show=true									8680	3	449191		449191	0.0	3041856666666660	FALSE	8680				59553.8		GNPS-G1_017_20eV.mzML|GNPS-G1_018_20eV.mzML|GNPS-G1_019_20eV.mzML
M-e	0	7741	53	methyl 5-hydroxy-1-(2-methoxyethyl)-2-methylbenzo[g]indole-3-carboxylate CollisionEnergy:102040	Commercial	JGI	G3,G4,G5,G6	0.0	0.0	2.0	1.0	2.0	1.0	http://gnps.ucsd.edu/ProteoSAFe/gnpslibraryspectrum.jsp?SpectrumID=CCMSLIB00010110083	https://gnps.ucsd.edu//ProteoSAFe/result.jsp?task=2c80ff4b1e2a49fea7e844644198bbf3&view=cluster_details&protein=7741&show=true	https://gnps.ucsd.edu/ProteoSAFe/result.jsp?view=network_displayer&componentindex=53&task=2c80ff4b1e2a49fea7e844644198bbf3&show=true	"InChI=1S/C18H19NO4/c1-11-16(18(21)23-3)14-10-15(20)12-6-4-5-7-13(12)17(14)19(11)8-9-22-2/h4-7,10,20H,8-9H2,1-3H3"	Orbitrap	LC-ESI	Positive	3	6.0013e+16	0.714737	191655.0	7741	6	253118	Trent Northen	253118	0.0	3.18599e+16	FALSE	7741	6	COCCn1c(C)c(C(=O)OC)c2cc(O)c3ccccc3c21	CCMSLIB00010110083	144800.0	nan	GM(+)-LC-22M006-GNPS_20eV_FT96h.mzXML|GM(+)-LC-22M006-GNPS_20eV_FT72h.mzXML|GNPS-G1_011_20eV.mzML|GM(+)-LC-22M006-GNPS_20eV_FT120h.mzXML|GM(+)-LC-22M006-GNPS_20eV_FT82h.mzXML
M+H	0	8144	-1	HMDB:HMDB00207-335 Oleic acid	Isolated	HMDB	G1,G2,G3,G4,G5,G6	7.0	7.0	28.0	34.0	34.0	36.0	http://gnps.ucsd.edu/ProteoSAFe/gnpslibraryspectrum.jsp?SpectrumID=CCMSLIB00000426958	https://gnps.ucsd.edu//ProteoSAFe/result.jsp?task=2c80ff4b1e2a49fea7e844644198bbf3&view=cluster_details&protein=8144&show=true	https://gnps.ucsd.edu/ProteoSAFe/result.jsp?view=network_displayer&componentindex=-1&task=2c80ff4b1e2a49fea7e844644198bbf3&show=true	InChI=1S/C18H34O2/c1-2-3-4-5-6-7-8-9-10-11-12-13-14-15-16-17-18(19)20/h9-10H,2-8,11-17H2,1H3,(H,19,20)/b10-9-	Quattro_QQQ:25eV	Positive	Positive	3	0.9930110000000001	0.737019	3505.6	8144	146	282271	HMDB	282271	0.0	1.05508e+16	FALSE	8144	6	CCCCCCCC\\C=C/CCCCCCCC(O)=O	CCMSLIB00000426958	7435870000000	nan	GM(+)-LC-22M006-GNPS_20eV_FT0h.mzXML|GNPS-G1_018_20eV.mzML|GM(+)-LC-22M006-GNPS_20eV_FT82h.mzXML|GNPS-G1_010_20eV.mzML|GM(+)-LC-22M006-GNPS_20eV_FT120h.mzXML|GNPS-G1_009_20eV.mzML|GNPS-G1_019_20eV.mzML|GNPS-G1_013_20eV.mzML|GNPS-G1_011_20eV.mzML|GNPS-G1_017_20eV.mzML|GNPS-G1_020_20eV.mzML|GM(+)-LC-22M006-GNPS_20eV_Mel.mzXML|GNPS-G1_012_20eV.mzML|GNPS-G1_021_20eV.mzML|GNPS-G1_014_20eV.mzML|GM(+)-L…
	0	5603	-1				G2,G3,G4,G5,G6	0.0	2.0	5.0	3.0	5.0	5.0		https://gnps.ucsd.edu//ProteoSAFe/result.jsp?task=2c80ff4b1e2a49fea7e844644198bbf3&view=cluster_details&protein=5603&show=true	https://gnps.ucsd.edu/ProteoSAFe/result.jsp?view=network_displayer&componentindex=-1&task=2c80ff4b1e2a49fea7e844644198bbf3&show=true									5603	20	121076		121076	0.0	22575785	FALSE	5603				563368.0		GNPS-G1_020_20eV.mzML|GNPS-G1_009_20eV.mzML|GNPS-G1_012_20eV.mzML|GNPS-G1_019_20eV.mzML|GNPS-G1_018_20eV.mzML|GNPS-G1_024_20eV.mzML|GNPS-G1_007_20eV.mzML|GNPS-G1_013_20eV.mzML|GNPS-G1_023_20eV.mzML|GNPS-G1_021_20eV.mzML|GNPS-G1_006_20eV.mzML|GNPS-G1_011_20eV.mzML|GNPS-G1_014_20eV.mzML|GNPS-G1_017_20eV.mzML|GNPS-G1_010_20eV.mzML
	0	8487	52				G1,G2,G3,G4,G5,G6	5.0	3.0	2.0	2.0	4.0	4.0		https://gnps.ucsd.edu//ProteoSAFe/result.jsp?task=2c80ff4b1e2a49fea7e844644198bbf3&view=cluster_details&protein=8487&show=true	https://gnps.ucsd.edu/ProteoSAFe/result.jsp?view=network_displayer&componentindex=52&task=2c80ff4b1e2a49fea7e844644198bbf3&show=true									8487	20	298347		298347	0.0	8549624	FALSE	8487				1428310.0		GNPS-G1_001_20eV.mzML|GNPS-G1_008_20eV.mzML|GNPS-G1_009_20eV.mzML|GNPS-G1_022_20eV.mzML|GNPS-G1_018_20eV.mzML|GNPS-G1_023_20eV.mzML|GNPS-G1_002_20eV.mzML|GNPS-G1_021_20eV.mzML|GNPS-G1_006_20eV.mzML|GM(+)-LC-22M006-GNPS_20eV_FT82h.mzXML|GNPS-G1_017_20eV.mzML|GNPS-G1_010_20eV.mzML|GNPS-G1_004_20eV.mzML|GNPS-G1_003_20eV.mzML|GM(+)-LC-22M006-GNPS_20eV_FT120h.mzXML|GNPS-G1_005_20eV.mzML
[M+H]+	0	6008	16	thymol	Commercial standard	BMDMS-NP	G2,G3,G4,G5,G6	0.0	1.0	3.0	2.0	4.0	2.0	http://gnps.ucsd.edu/ProteoSAFe/gnpslibraryspectrum.jsp?SpectrumID=CCMSLIB00006365656	https://gnps.ucsd.edu//ProteoSAFe/result.jsp?task=2c80ff4b1e2a49fea7e844644198bbf3&view=cluster_details&protein=6008&show=true	https://gnps.ucsd.edu/ProteoSAFe/result.jsp?view=network_displayer&componentindex=16&task=2c80ff4b1e2a49fea7e844644198bbf3&show=true	InChI=1S/C10H14O/c1-7(2)9-5-4-8(3)6-10(9)11/h4-7,11H,1-3H3	Orbitrap	ESI	Positive	1	14.05	0.834003	92978.6	6008	12	137.06	BMDMS-NP	137.06	0.0	4.01502e+16	FALSE	6008	6	OC1=CC(=CC=C1C(C)C)C	CCMSLIB00006365656	350441.0	nan	GM(+)-LC-22M006-GNPS_20eV_FT0h.mzXML|GNPS-G1_021_20eV.mzML|GM(+)-LC-22M006-GNPS_20eV_FT82h.mzXML|GM(+)-LC-22M006-GNPS_20eV_FT72h.mzXML|GM(+)-LC-22M006-GNPS_20eV_FT120h.mzXML|GM(+)-LC-22M006-GNPS_20eV_FT96h.mzXML
	0	9159	30				G1,G2,G3,G4,G5,G6	2.0	7.0	26.0	86.0	34.0	67.0		https://gnps.ucsd.edu//ProteoSAFe/result.jsp?task=2c80ff4b1e2a49fea7e844644198bbf3&view=cluster_details&protein=9159&show=true	https://gnps.ucsd.edu/ProteoSAFe/result.jsp?view=network_displayer&componentindex=30&task=2c80ff4b1e2a49fea7e844644198bbf3&show=true									9159	222	566427		566427	0.0	802366009009009	FALSE	9159				2115160000000		GNPS-G1_018_20eV.mzML|GNPS-G1_010_20eV.mzML|GNPS-G1_009_20eV.mzML|GNPS-G1_019_20eV.mzML|GNPS-G1_013_20eV.mzML|GNPS-G1_006_20eV.mzML|GNPS-G1_011_20eV.mzML|GNPS-G1_017_20eV.mzML|GNPS-G1_003_20eV.mzML|GNPS-G1_001_20eV.mzML|GNPS-G1_020_20eV.mzML|GNPS-G1_012_20eV.mzML|GNPS-G1_021_20eV.mzML|GNPS-G1_014_20eV.mzML|GNPS-G1_008_20eV.mzML|GNPS-G1_015_20eV.mzML|GNPS-G1_024_20eV.mzML|GNPS-G1_007_20eV.mzML|GNP…
	0	7647	39				G2,G3,G4,G6	0.0	1.0	2.0	1.0	0.0	1.0		https://gnps.ucsd.edu//ProteoSAFe/result.jsp?task=2c80ff4b1e2a49fea7e844644198bbf3&view=cluster_details&protein=7647&show=true	https://gnps.ucsd.edu/ProteoSAFe/result.jsp?view=network_displayer&componentindex=39&task=2c80ff4b1e2a49fea7e844644198bbf3&show=true									7647	5	236092		236092	0.0	3063748	FALSE	7647				94102.0		GM(+)-LC-22M006-GNPS_20eV_FT0h.mzXML|GM(+)-LC-22M006-GNPS_20eV_FT72h.mzXML|GM(+)-LC-22M006-GNPS_20eV_FT120h.mzXML|GM(+)-LC-22M006-GNPS_20eV_FT82h.mzXML
[M+H]+	0	9100	13	Isoshaftoside	Commercial standard	BMDMS-NP	G1,G2,G3,G4,G5,G6	25.0	26.0	21.0	22.0	20.0	23.0	http://gnps.ucsd.edu/ProteoSAFe/gnpslibraryspectrum.jsp?SpectrumID=CCMSLIB00006420056	https://gnps.ucsd.edu//ProteoSAFe/result.jsp?task=2c80ff4b1e2a49fea7e844644198bbf3&view=cluster_details&protein=9100&show=true	https://gnps.ucsd.edu/ProteoSAFe/result.jsp?view=network_displayer&componentindex=13&task=2c80ff4b1e2a49fea7e844644198bbf3&show=true	InChI=1S/C26H28O14/c27-6-13-18(32)21(35)23(37)26(40-13)16-20(34)15(25-22(36)17(31)11(30)7-38-25)19(33)14-10(29)5-12(39-24(14)16)8-1-3-9(28)4-2-8/h1-5,11,13,17-18,21-23,25-28,30-37H,6-7H2	Orbitrap	ESI	Positive	1	0.0	0.792292	0.0	9100	137	565156	BMDMS-NP	565156	0.0	332913197080292	FALSE	9100	12	O=C1C=C(OC2=C1C(O)=C(C(O)=C2C3OC(CO)C(O)C(O)C3O)C4OCC(O)C(O)C4O)C=5C=CC(O)=CC5	CCMSLIB00006420056	5912260000000	nan	GM(+)-LC-22M006-GNPS_20eV_FT0h.mzXML|GNPS-G1_018_20eV.mzML|GM(+)-LC-22M006-GNPS_20eV_FT82h.mzXML|GNPS-G1_010_20eV.mzML|GNPS-G1_004_20eV.mzML|GM(+)-LC-22M006-GNPS_20eV_FT120h.mzXML|GNPS-G1_009_20eV.mzML|GNPS-G1_019_20eV.mzML|GNPS-G1_013_20eV.mzML|GNPS-G1_002_20eV.mzML|GNPS-G1_006_20eV.mzML|GNPS-G1_011_20eV.mzML|GNPS-G1_003_20eV.mzML|GNPS-G1_001_20eV.mzML|GNPS-G1_020_20eV.mzML|GM(+)-LC-22M006-GNPS_…
M-H	0	6960	40	Suberic acid - 40.0 eV	Isolated	Data Collector	G1,G2,G3,G4,G5,G6	3.0	4.0	2.0	3.0	3.0	1.0	http://gnps.ucsd.edu/ProteoSAFe/gnpslibraryspectrum.jsp?SpectrumID=CCMSLIB00006114018	https://gnps.ucsd.edu//ProteoSAFe/result.jsp?task=2c80ff4b1e2a49fea7e844644198bbf3&view=cluster_details&protein=6960&show=true	https://gnps.ucsd.edu/ProteoSAFe/result.jsp?view=network_displayer&componentindex=40&task=2c80ff4b1e2a49fea7e844644198bbf3&show=true	InChI=1S/C8H14O4/c9-7(10)5-3-1-2-4-6-8(11)12/h1-6H2,(H,9,10)(H,11,12)	Orbitrap	ESI	Negative	1	20168	0.8800129999999999	11652.3	6960	16	171065	PI	171065	0.0	2410560625	FALSE	6960	6	C(CCCC(=O)O)CCC(=O)O	CCMSLIB00006114018	361055.0	nan	GM(+)-LC-22M006-GNPS_20eV_FT0h.mzXML|GM(+)-LC-22M006-GNPS_20eV_Mel.mzXML|GM(+)-LC-22M006-GNPS_20eV_FT82h.mzXML|GM(+)-LC-22M006-GNPS_20eV_FT72h.mzXML|GM(+)-LC-22M006-GNPS_20eV_FT120h.mzXML|GM(+)-LC-22M006-GNPS_20eV_FT96h.mzXML
	0	7951	-1				G2,G3	0.0	1.0	1.0	0.0	0.0	0.0		https://gnps.ucsd.edu//ProteoSAFe/result.jsp?task=2c80ff4b1e2a49fea7e844644198bbf3&view=cluster_details&protein=7951&show=true	https://gnps.ucsd.edu/ProteoSAFe/result.jsp?view=network_displayer&componentindex=-1&task=2c80ff4b1e2a49fea7e844644198bbf3&show=true									7951	2	277217		277217	0.0	6218805	FALSE	7951				291956.0		GM(+)-LC-22M006-GNPS_20eV_FT0h.mzXML|GM(+)-LC-22M006-GNPS_20eV_FT72h.mzXML
	0	7464	-1				G1,G3	1.0	0.0	1.0	0.0	0.0	0.0		https://gnps.ucsd.edu//ProteoSAFe/result.jsp?task=2c80ff4b1e2a49fea7e844644198bbf3&view=cluster_details&protein=7464&show=true	https://gnps.ucsd.edu/ProteoSAFe/result.jsp?view=network_displayer&componentindex=-1&task=2c80ff4b1e2a49fea7e844644198bbf3&show=true									7464	2	223.06		223.06	0.0	4.5492e+16	FALSE	7464				65606.5		GNPS-G1_012_20eV.mzML|GNPS-G1_003_20eV.mzML
M+H	0	5336	-1	1,2,3,4-tetrahydro-1-oxo-beta-carboline	Isolated	Ying-Jie He	G1,G4,G6	1.0	0.0	0.0	1.0	0.0	1.0	http://gnps.ucsd.edu/ProteoSAFe/gnpslibraryspectrum.jsp?SpectrumID=CCMSLIB00006710012	https://gnps.ucsd.edu//ProteoSAFe/result.jsp?task=2c80ff4b1e2a49fea7e844644198bbf3&view=cluster_details&protein=5336&show=true	https://gnps.ucsd.edu/ProteoSAFe/result.jsp?view=network_displayer&componentindex=-1&task=2c80ff4b1e2a49fea7e844644198bbf3&show=true		qTof	LC-ESI	Positive	3	79043	0.745471	422493.0	5336	3	108044	Ying-Jie He	108044	0.0	2.15539e+16	FALSE	5336	7		CCMSLIB00006710012	43612.2	nan	GNPS-G1_015_20eV.mzML|GNPS-G1_004_20eV.mzML|GNPS-G1_023_20eV.mzML
	0	10531	-1				G1,G2,G3,G4,G5,G6	16.0	18.0	14.0	15.0	22.0	20.0		https://gnps.ucsd.edu//ProteoSAFe/result.jsp?task=2c80ff4b1e2a49fea7e844644198bbf3&view=cluster_details&protein=10531&show=true	https://gnps.ucsd.edu/ProteoSAFe/result.jsp?view=network_displayer&componentindex=-1&task=2c80ff4b1e2a49fea7e844644198bbf3&show=true									10531	105	608488		608488	0.0	3668502380952380	FALSE	10531				1537470000000		GNPS-G1_018_20eV.mzML|GM(+)-LC-22M006-GNPS_20eV_FT82h.mzXML|GNPS-G1_010_20eV.mzML|GNPS-G1_004_20eV.mzML|GM(+)-LC-22M006-GNPS_20eV_FT120h.mzXML|GNPS-G1_009_20eV.mzML|GNPS-G1_019_20eV.mzML|GNPS-G1_013_20eV.mzML|GNPS-G1_002_20eV.mzML|GNPS-G1_006_20eV.mzML|GNPS-G1_011_20eV.mzML|GNPS-G1_003_20eV.mzML|GNPS-G1_001_20eV.mzML|GNPS-G1_020_20eV.mzML|GNPS-G1_012_20eV.mzML|GNPS-G1_022_20eV.mzML|GNPS-G1_021_20…
[M+NH4]+	0	8065	-1	MUCIC ACID	isolated	MoNA:VF-NPL-QEHF011370	G1,G2,G3,G4,G5,G6	7.0	14.0	20.0	7.0	11.0	26.0	http://gnps.ucsd.edu/ProteoSAFe/gnpslibraryspectrum.jsp?SpectrumID=CCMSLIB00004702433	https://gnps.ucsd.edu//ProteoSAFe/result.jsp?task=2c80ff4b1e2a49fea7e844644198bbf3&view=cluster_details&protein=8065&show=true	https://gnps.ucsd.edu/ProteoSAFe/result.jsp?view=network_displayer&componentindex=-1&task=2c80ff4b1e2a49fea7e844644198bbf3&show=true	InChI=1S/C6H10O8/c7-1(3(9)5(11)12)2(8)4(10)6(13)14/h1-4,7-10H,(H,11,12)(H,13,14)/t1-,2+,3+,4-	ESI-QFT	nan	positive	3	52155	0.7381770000000001	228679.0	8065	85	280226	MoNA	280226	0.0	8887572588235290	FALSE	8065	7	O=C(O)[C@@H](O)[C@H](O)[C@H](O)[C@@H](O)C(=O)O	CCMSLIB00004702433	8803180.0	nan	GM(+)-LC-22M006-GNPS_20eV_FT0h.mzXML|GM(+)-LC-22M006-GNPS_20eV_Mel.mzXML|GM(+)-LC-22M006-GNPS_20eV_FT82h.mzXML|GM(+)-LC-22M006-GNPS_20eV_FT72h.mzXML|GM(+)-LC-22M006-GNPS_20eV_FT120h.mzXML|GM(+)-LC-22M006-GNPS_20eV_FT96h.mzXML
	0	8237	-1				G3,G4,G5,G6	0.0	0.0	3.0	3.0	4.0	4.0		https://gnps.ucsd.edu//ProteoSAFe/result.jsp?task=2c80ff4b1e2a49fea7e844644198bbf3&view=cluster_details&protein=8237&show=true	https://gnps.ucsd.edu/ProteoSAFe/result.jsp?view=network_displayer&componentindex=-1&task=2c80ff4b1e2a49fea7e844644198bbf3&show=true									8237	14	285123		285123	0.0	3062039285714280	FALSE	8237				6005900.0		GNPS-G1_020_20eV.mzML|GNPS-G1_009_20eV.mzML|GNPS-G1_012_20eV.mzML|GNPS-G1_015_20eV.mzML|GNPS-G1_018_20eV.mzML|GNPS-G1_019_20eV.mzML|GNPS-G1_022_20eV.mzML|GNPS-G1_023_20eV.mzML|GNPS-G1_024_20eV.mzML|GNPS-G1_021_20eV.mzML|GNPS-G1_014_20eV.mzML|GNPS-G1_016_20eV.mzML|GNPS-G1_017_20eV.mzML|GNPS-G1_010_20eV.mzML
	0	9095	-1				G2	0.0	4.0	0.0	0.0	0.0	0.0		https://gnps.ucsd.edu//ProteoSAFe/result.jsp?task=2c80ff4b1e2a49fea7e844644198bbf3&view=cluster_details&protein=9095&show=true	https://gnps.ucsd.edu/ProteoSAFe/result.jsp?view=network_displayer&componentindex=-1&task=2c80ff4b1e2a49fea7e844644198bbf3&show=true									9095	4	564359		564359	0.0	36368975	FALSE	9095				1776680.0		GNPS-G1_008_20eV.mzML|GNPS-G1_006_20eV.mzML|GNPS-G1_007_20eV.mzML|GNPS-G1_005_20eV.mzML
	0	4303	52				G1,G2,G3,G4,G5,G6	18.0	16.0	40.0	44.0	20.0	35.0		https://gnps.ucsd.edu//ProteoSAFe/result.jsp?task=2c80ff4b1e2a49fea7e844644198bbf3&view=cluster_details&protein=4303&show=true	https://gnps.ucsd.edu/ProteoSAFe/result.jsp?view=network_displayer&componentindex=52&task=2c80ff4b1e2a49fea7e844644198bbf3&show=true									4303	173	100112		100112	0.0	7603886936416180	FALSE	4303				7256380.0		GNPS-G1_018_20eV.mzML|GNPS-G1_010_20eV.mzML|GNPS-G1_004_20eV.mzML|GNPS-G1_009_20eV.mzML|GNPS-G1_019_20eV.mzML|GNPS-G1_013_20eV.mzML|GNPS-G1_002_20eV.mzML|GNPS-G1_006_20eV.mzML|GNPS-G1_011_20eV.mzML|GNPS-G1_017_20eV.mzML|GNPS-G1_003_20eV.mzML|GNPS-G1_001_20eV.mzML|GNPS-G1_020_20eV.mzML|GNPS-G1_012_20eV.mzML|GNPS-G1_021_20eV.mzML|GNPS-G1_014_20eV.mzML|GNPS-G1_008_20eV.mzML|GNPS-G1_015_20eV.mzML|GNP…
	0	10710	-1				G5,G6	0.0	0.0	0.0	0.0	11.0	3.0		https://gnps.ucsd.edu//ProteoSAFe/result.jsp?task=2c80ff4b1e2a49fea7e844644198bbf3&view=cluster_details&protein=10710&show=true	https://gnps.ucsd.edu/ProteoSAFe/result.jsp?view=network_displayer&componentindex=-1&task=2c80ff4b1e2a49fea7e844644198bbf3&show=true									10710	14	939676		939676	0.0	1.00521e+16	FALSE	10710				244985.0		GM(+)-LC-22M006-GNPS_20eV_FT120h.mzXML|GM(+)-LC-22M006-GNPS_20eV_FT96h.mzXML
[M+H]+	0	8776	1	mangiferin	Commercial standard	BMDMS-NP	G1,G2,G3,G5,G6	8.0	9.0	4.0	0.0	1.0	2.0	http://gnps.ucsd.edu/ProteoSAFe/gnpslibraryspectrum.jsp?SpectrumID=CCMSLIB00006392311	https://gnps.ucsd.edu//ProteoSAFe/result.jsp?task=2c80ff4b1e2a49fea7e844644198bbf3&view=cluster_details&protein=8776&show=true	https://gnps.ucsd.edu/ProteoSAFe/result.jsp?view=network_displayer&componentindex=1&task=2c80ff4b1e2a49fea7e844644198bbf3&show=true	InChI=1S/C19H18O11/c20-4-11-15(25)17(27)18(28)19(30-11)12-8(23)3-10-13(16(12)26)14(24)5-1-6(21)7(22)2-9(5)29-10/h1-3,11,15,17-23,25-28H,4H2	Orbitrap	ESI	Positive	1	40034	0.890352	94622.9	8776	24	463124	BMDMS-NP	463124	0.0	343196	FALSE	8776	7	O=C1C2=CC(O)=C(O)C=C2OC3=CC(O)=C(C(O)=C13)C4OC(CO)C(O)C(O)C4O	CCMSLIB00006392311	5101270.0	nan	GM(+)-LC-22M006-GNPS_20eV_FT0h.mzXML|GNPS-G1_008_20eV.mzML|GNPS-G1_009_20eV.mzML|GM(+)-LC-22M006-GNPS_20eV_Mel.mzXML|GNPS-G1_012_20eV.mzML|GNPS-G1_019_20eV.mzML|GNPS-G1_005_20eV.mzML|GNPS-G1_007_20eV.mzML|GNPS-G1_002_20eV.mzML|GNPS-G1_023_20eV.mzML|GNPS-G1_024_20eV.mzML|GNPS-G1_006_20eV.mzML|GNPS-G1_011_20eV.mzML|GNPS-G1_010_20eV.mzML|GNPS-G1_004_20eV.mzML|GNPS-G1_003_20eV.mzML|GNPS-G1_001_20eV.m…
	0	10650	-1				G1,G2	1.0	4.0	0.0	0.0	0.0	0.0		https://gnps.ucsd.edu//ProteoSAFe/result.jsp?task=2c80ff4b1e2a49fea7e844644198bbf3&view=cluster_details&protein=10650&show=true	https://gnps.ucsd.edu/ProteoSAFe/result.jsp?view=network_displayer&componentindex=-1&task=2c80ff4b1e2a49fea7e844644198bbf3&show=true									10650	5	716275		716275	0.0	309569	FALSE	10650				92616.0		GNPS-G1_008_20eV.mzML|GNPS-G1_005_20eV.mzML|GNPS-G1_006_20eV.mzML|GNPS-G1_007_20eV.mzML|GNPS-G1_001_20eV.mzML
	0	9133	30				G1,G2,G3,G4,G5,G6	115.0	68.0	18.0	10.0	18.0	11.0		https://gnps.ucsd.edu//ProteoSAFe/result.jsp?task=2c80ff4b1e2a49fea7e844644198bbf3&view=cluster_details&protein=9133&show=true	https://gnps.ucsd.edu/ProteoSAFe/result.jsp?view=network_displayer&componentindex=30&task=2c80ff4b1e2a49fea7e844644198bbf3&show=true									9133	240	566428		566428	0.0	7883403541666660	FALSE	9133				2299990000000		GNPS-G1_018_20eV.mzML|GNPS-G1_010_20eV.mzML|GNPS-G1_004_20eV.mzML|GNPS-G1_009_20eV.mzML|GNPS-G1_019_20eV.mzML|GNPS-G1_002_20eV.mzML|GNPS-G1_006_20eV.mzML|GNPS-G1_011_20eV.mzML|GNPS-G1_017_20eV.mzML|GNPS-G1_003_20eV.mzML|GNPS-G1_001_20eV.mzML|GNPS-G1_020_20eV.mzML|GNPS-G1_021_20eV.mzML|GNPS-G1_014_20eV.mzML|GNPS-G1_008_20eV.mzML|GNPS-G1_015_20eV.mzML|GNPS-G1_024_20eV.mzML|GNPS-G1_007_20eV.mzML|GNP…
	0	8347	-1				G1,G2,G3,G4,G5,G6	3.0	4.0	3.0	3.0	4.0	4.0		https://gnps.ucsd.edu//ProteoSAFe/result.jsp?task=2c80ff4b1e2a49fea7e844644198bbf3&view=cluster_details&protein=8347&show=true	https://gnps.ucsd.edu/ProteoSAFe/result.jsp?view=network_displayer&componentindex=-1&task=2c80ff4b1e2a49fea7e844644198bbf3&show=true									8347	21	293211		293211	0.0	4.16767e+16	FALSE	8347				8686980.0		GNPS-G1_020_20eV.mzML|GNPS-G1_008_20eV.mzML|GNPS-G1_009_20eV.mzML|GNPS-G1_012_20eV.mzML|GNPS-G1_015_20eV.mzML|GNPS-G1_018_20eV.mzML|GNPS-G1_019_20eV.mzML|GNPS-G1_022_20eV.mzML|GNPS-G1_007_20eV.mzML|GNPS-G1_002_20eV.mzML|GNPS-G1_013_20eV.mzML|GNPS-G1_023_20eV.mzML|GNPS-G1_021_20eV.mzML|GNPS-G1_024_20eV.mzML|GNPS-G1_006_20eV.mzML|GNPS-G1_011_20eV.mzML|GNPS-G1_014_20eV.mzML|GNPS-G1_017_20eV.mzML|GNP…
	0	8678	-1				G1,G2,G3,G4,G5,G6	11.0	12.0	11.0	9.0	7.0	4.0		https://gnps.ucsd.edu//ProteoSAFe/result.jsp?task=2c80ff4b1e2a49fea7e844644198bbf3&view=cluster_details&protein=8678&show=true	https://gnps.ucsd.edu/ProteoSAFe/result.jsp?view=network_displayer&componentindex=-1&task=2c80ff4b1e2a49fea7e844644198bbf3&show=true									8678	54	449144		449144	0.0	4.55008e+16	FALSE	8678				2571110.0		GNPS-G1_018_20eV.mzML|GNPS-G1_010_20eV.mzML|GNPS-G1_004_20eV.mzML|GNPS-G1_009_20eV.mzML|GNPS-G1_019_20eV.mzML|GNPS-G1_013_20eV.mzML|GNPS-G1_002_20eV.mzML|GNPS-G1_006_20eV.mzML|GNPS-G1_011_20eV.mzML|GNPS-G1_017_20eV.mzML|GNPS-G1_003_20eV.mzML|GNPS-G1_001_20eV.mzML|GNPS-G1_020_20eV.mzML|GNPS-G1_012_20eV.mzML|GNPS-G1_021_20eV.mzML|GNPS-G1_014_20eV.mzML|GNPS-G1_008_20eV.mzML|GNPS-G1_015_20eV.mzML|GNP…
[M+H]+	0	6322	34	1,5-dimethyl-1-vinyl-4-hexenyl acetate	Commercial standard	BMDMS-NP	G1,G2,G3,G4,G5,G6	14.0	10.0	4.0	4.0	1.0	4.0	http://gnps.ucsd.edu/ProteoSAFe/gnpslibraryspectrum.jsp?SpectrumID=CCMSLIB00006416314	https://gnps.ucsd.edu//ProteoSAFe/result.jsp?task=2c80ff4b1e2a49fea7e844644198bbf3&view=cluster_details&protein=6322&show=true	https://gnps.ucsd.edu/ProteoSAFe/result.jsp?view=network_displayer&componentindex=34&task=2c80ff4b1e2a49fea7e844644198bbf3&show=true	InChI=1S/C12H20O2/c1-6-12(5,14-11(4)13)9-7-8-10(2)3/h6,8H,1,7,9H2,2-5H3	Orbitrap	ESI	Positive	1	50235	0.927707	254806.0	6322	37	146915	BMDMS-NP	146915	0.0	3183176756756750	FALSE	6322	6	O=C(OC(C=C)(C)CCC=C(C)C)C	CCMSLIB00006416314	1183720.0	nan	GM(+)-LC-22M006-GNPS_20eV_FT0h.mzXML|GNPS-G1_010_20eV.mzML|GNPS-G1_004_20eV.mzML|GNPS-G1_009_20eV.mzML|GNPS-G1_013_20eV.mzML|GNPS-G1_002_20eV.mzML|GNPS-G1_006_20eV.mzML|GNPS-G1_011_20eV.mzML|GNPS-G1_003_20eV.mzML|GNPS-G1_001_20eV.mzML|GNPS-G1_020_20eV.mzML|GM(+)-LC-22M006-GNPS_20eV_Mel.mzXML|GNPS-G1_012_20eV.mzML|GNPS-G1_021_20eV.mzML|GNPS-G1_014_20eV.mzML|GNPS-G1_008_20eV.mzML|GNPS-G1_015_20eV.m…
M+H	0	7390	42	CINNAMIC ACID	isolated	MoNA:MoNA032659	G3	0.0	0.0	3.0	0.0	0.0	0.0	http://gnps.ucsd.edu/ProteoSAFe/gnpslibraryspectrum.jsp?SpectrumID=CCMSLIB00006682595	https://gnps.ucsd.edu//ProteoSAFe/result.jsp?task=2c80ff4b1e2a49fea7e844644198bbf3&view=cluster_details&protein=7390&show=true	https://gnps.ucsd.edu/ProteoSAFe/result.jsp?view=network_displayer&componentindex=42&task=2c80ff4b1e2a49fea7e844644198bbf3&show=true	"InChI=1S/C9H8O2/c10-9(11)7-6-8-4-2-1-3-5-8/h1-7H,(H,10,11)/b7-6+"	qTof	ESI	positive	3	62.96	0.878655	422380.0	7390	3	212.02	MoNA	212.02	0.0	5501883333333330	FALSE	7390	6	C1=CC=C(C=C1)/C=C/C(=O)O	CCMSLIB00006682595	86919.9	nan	GNPS-G1_012_20eV.mzML|GNPS-G1_011_20eV.mzML
	0	10678	20				G1,G2	8.0	7.0	0.0	0.0	0.0	0.0		https://gnps.ucsd.edu//ProteoSAFe/result.jsp?task=2c80ff4b1e2a49fea7e844644198bbf3&view=cluster_details&protein=10678&show=true	https://gnps.ucsd.edu/ProteoSAFe/result.jsp?view=network_displayer&componentindex=20&task=2c80ff4b1e2a49fea7e844644198bbf3&show=true									10678	15	808526		808526	0.0	5520275333333330	FALSE	10678				850526.0		GNPS-G1_001_20eV.mzML|GNPS-G1_008_20eV.mzML|GNPS-G1_007_20eV.mzML|GNPS-G1_002_20eV.mzML|GNPS-G1_006_20eV.mzML|GNPS-G1_004_20eV.mzML|GNPS-G1_003_20eV.mzML|GNPS-G1_005_20eV.mzML
M+H	0	8675	1	Spectral Match to Isovitexin from NIST14	Isolated	Data deposited by quinnr	G1,G2	5.0	4.0	0.0	0.0	0.0	0.0	http://gnps.ucsd.edu/ProteoSAFe/gnpslibraryspectrum.jsp?SpectrumID=CCMSLIB00003137286	https://gnps.ucsd.edu//ProteoSAFe/result.jsp?task=2c80ff4b1e2a49fea7e844644198bbf3&view=cluster_details&protein=8675&show=true	https://gnps.ucsd.edu/ProteoSAFe/result.jsp?view=network_displayer&componentindex=1&task=2c80ff4b1e2a49fea7e844644198bbf3&show=true	InChI=1S/C21H20O10/c22-7-14-17(26)19(28)20(29)21(31-14)16-11(25)6-13-15(18(16)27)10(24)5-12(30-13)8-1-3-9(23)4-2-8/h1-6,14,17,19-23,25-29H,7H2/t14-,17-,19+,20-,21+/m1/s1	qTof	ESI	Positive	3	14019	0.840412	32368.2	8675	9	447129	Data from Dorrestein/Knight	447129	0.0	3.72082e+16	FALSE	8675	8	C1=CC(=CC=C1C2=CC(=O)C3=C(O2)C=C(C(=C3O)[C@H]4[C@@H]([C@H]([C@@H]([C@H](O4)CO)O)O)O)O)O	CCMSLIB00003137286	819452.0	nan	GNPS-G1_001_20eV.mzML|GNPS-G1_008_20eV.mzML|GNPS-G1_007_20eV.mzML|GNPS-G1_002_20eV.mzML|GNPS-G1_006_20eV.mzML|GNPS-G1_004_20eV.mzML|GNPS-G1_003_20eV.mzML|GNPS-G1_005_20eV.mzML
[M+H]+	0	7417	8	Massbank:KO002270 N8-Acetylspermidine	Isolated	Massbank	G1,G2,G3,G4,G5,G6	16.0	14.0	8.0	9.0	6.0	5.0	http://gnps.ucsd.edu/ProteoSAFe/gnpslibraryspectrum.jsp?SpectrumID=CCMSLIB00000217027	https://gnps.ucsd.edu//ProteoSAFe/result.jsp?task=2c80ff4b1e2a49fea7e844644198bbf3&view=cluster_details&protein=7417&show=true	https://gnps.ucsd.edu/ProteoSAFe/result.jsp?view=network_displayer&componentindex=8&task=2c80ff4b1e2a49fea7e844644198bbf3&show=true	1S/C9H21N3O/c1-9(13)12-8-3-2-6-11-7-4-5-10/h11H,2-8,10H2,1H3,(H,12,13)	LC-ESI-QQ	ESI	Positive	3	28123	0.7415010000000001	149590.0	7417	58	216123	Putative Massbank Match	216123	0.0	901763275862069	FALSE	7417	6	NCCCNCCCCNC(C)=O	CCMSLIB00000217027	3438490.0	nan	GM(+)-LC-22M006-GNPS_20eV_FT0h.mzXML|GM(+)-LC-22M006-GNPS_20eV_FT82h.mzXML|GNPS-G1_004_20eV.mzML|GM(+)-LC-22M006-GNPS_20eV_FT120h.mzXML|GNPS-G1_009_20eV.mzML|GNPS-G1_013_20eV.mzML|GNPS-G1_002_20eV.mzML|GNPS-G1_006_20eV.mzML|GNPS-G1_011_20eV.mzML|GNPS-G1_003_20eV.mzML|GNPS-G1_001_20eV.mzML|GM(+)-LC-22M006-GNPS_20eV_Mel.mzXML|GNPS-G1_012_20eV.mzML|GNPS-G1_014_20eV.mzML|GM(+)-LC-22M006-GNPS_20eV_FT7…
M+Na	0	8940	-1	Spectral Match to 1-(9Z-Octadecenoyl)-sn-glycero-3-phosphocholine from NIST14	Isolated	Data deposited by daniel	G1	5.0	0.0	0.0	0.0	0.0	0.0	http://gnps.ucsd.edu/ProteoSAFe/gnpslibraryspectrum.jsp?SpectrumID=CCMSLIB00003137471	https://gnps.ucsd.edu//ProteoSAFe/result.jsp?task=2c80ff4b1e2a49fea7e844644198bbf3&view=cluster_details&protein=8940&show=true	https://gnps.ucsd.edu/ProteoSAFe/result.jsp?view=network_displayer&componentindex=-1&task=2c80ff4b1e2a49fea7e844644198bbf3&show=true	InChI=1S/C26H52NO7P/c1-5-6-7-8-9-10-11-12-13-14-15-16-17-18-19-20-26(29)32-23-25(28)24-34-35(30,31)33-22-21-27(2,3)4/h12-13,25,28H,5-11,14-24H2,1-4H3/b13-12-/t25-/m1/s1	qTof	ESI	Positive	3	201398	0.804761	3699.87	8940	5	542323	Data from Pieter Dorrestein	542323	0.0	8091086	FALSE	8940	8	CCCCCCCC/C=C\\CCCCCCCC(=O)OC[C@H](COP(=O)([O-])OCC[N+](C)(C)C)O	CCMSLIB00003137471	105526.0	nan	GM(+)-LC-22M006-GNPS_20eV_Mel.mzXML
M+H	0	8235	-1	"N-(4-chloro-2,5-dimethoxyphenyl)(3,4,5-trimethoxyphenyl)carboxamide CollisionEnergy:102040"	Commercial	JGI	G3,G6	0.0	0.0	2.0	0.0	0.0	3.0	http://gnps.ucsd.edu/ProteoSAFe/gnpslibraryspectrum.jsp?SpectrumID=CCMSLIB00010108029	https://gnps.ucsd.edu//ProteoSAFe/result.jsp?task=2c80ff4b1e2a49fea7e844644198bbf3&view=cluster_details&protein=8235&show=true	https://gnps.ucsd.edu/ProteoSAFe/result.jsp?view=network_displayer&componentindex=-1&task=2c80ff4b1e2a49fea7e844644198bbf3&show=true	"InChI=1S/C18H20ClNO6/c1-22-13-9-12(14(23-2)8-11(13)19)20-18(21)10-6-15(24-3)17(26-5)16(7-10)25-4/h6-9H,1-5H3,(H,20,21)"	Orbitrap	LC-ESI	Positive	3	9698200000000000	0.763216	253810.0	8235	5	285123	Trent Northen	285123	0.0	303274	FALSE	8235	6	COc1cc(N=C(O)c2cc(OC)c(OC)c(OC)c2)c(OC)cc1Cl	CCMSLIB00010108029	169514.0	nan	GNPS-G1_021_20eV.mzML|GNPS-G1_010_20eV.mzML|GNPS-G1_009_20eV.mzML|GNPS-G1_023_20eV.mzML|GNPS-G1_022_20eV.mzML
	0	10717	-1				G1	10.0	0.0	0.0	0.0	0.0	0.0		https://gnps.ucsd.edu//ProteoSAFe/result.jsp?task=2c80ff4b1e2a49fea7e844644198bbf3&view=cluster_details&protein=10717&show=true	https://gnps.ucsd.edu/ProteoSAFe/result.jsp?view=network_displayer&componentindex=-1&task=2c80ff4b1e2a49fea7e844644198bbf3&show=true									10717	10	1022.68		1022.68	0.0	1073846	FALSE	10717				7193510.0		GNPS-G1_002_20eV.mzML|GNPS-G1_001_20eV.mzML
	0	2947	21				G3,G4,G5,G6	0.0	0.0	18.0	19.0	13.0	20.0		https://gnps.ucsd.edu//ProteoSAFe/result.jsp?task=2c80ff4b1e2a49fea7e844644198bbf3&view=cluster_details&protein=2947&show=true	https://gnps.ucsd.edu/ProteoSAFe/result.jsp?view=network_displayer&componentindex=21&task=2c80ff4b1e2a49fea7e844644198bbf3&show=true									2947	70	98984		98984	0.0	4521531428571420	FALSE	2947				3619930000000		GNPS-G1_020_20eV.mzML|GNPS-G1_009_20eV.mzML|GNPS-G1_012_20eV.mzML|GNPS-G1_015_20eV.mzML|GNPS-G1_018_20eV.mzML|GNPS-G1_019_20eV.mzML|GNPS-G1_022_20eV.mzML|GNPS-G1_013_20eV.mzML|GNPS-G1_023_20eV.mzML|GNPS-G1_024_20eV.mzML|GNPS-G1_021_20eV.mzML|GNPS-G1_011_20eV.mzML|GNPS-G1_014_20eV.mzML|GNPS-G1_017_20eV.mzML|GNPS-G1_010_20eV.mzML|GNPS-G1_016_20eV.mzML
M+H	0	8416	33	Spectral Match to 12(13)-Epoxy-9Z-octadecenoic acid from NIST14	Isolated	Data deposited by fevargas	G1,G2,G3,G4,G5,G6	16.0	18.0	35.0	46.0	37.0	44.0	http://gnps.ucsd.edu/ProteoSAFe/gnpslibraryspectrum.jsp?SpectrumID=CCMSLIB00003137184	https://gnps.ucsd.edu//ProteoSAFe/result.jsp?task=2c80ff4b1e2a49fea7e844644198bbf3&view=cluster_details&protein=8416&show=true	https://gnps.ucsd.edu/ProteoSAFe/result.jsp?view=network_displayer&componentindex=33&task=2c80ff4b1e2a49fea7e844644198bbf3&show=true	InChI=1S/C18H32O3/c1-2-3-10-13-16-17(21-16)14-11-8-6-4-5-7-9-12-15-18(19)20/h8,11,16-17H,2-7,9-10,12-15H2,1H3,(H,19,20)/b11-8-	qTof	ESI	Positive	3	2.01901e+16	0.8170069999999999	6792.51	8416	196	295222	Data from Joshua Wollam	295222	0.0	5495285102040810	FALSE	8416	12	CCCCCC1C(O1)C/C=C\\CCCCCCCC(=O)O	CCMSLIB00003137184	1450370000000	nan	GM(+)-LC-22M006-GNPS_20eV_FT0h.mzXML|GNPS-G1_018_20eV.mzML|GM(+)-LC-22M006-GNPS_20eV_FT82h.mzXML|GNPS-G1_010_20eV.mzML|GM(+)-LC-22M006-GNPS_20eV_FT120h.mzXML|GNPS-G1_009_20eV.mzML|GNPS-G1_019_20eV.mzML|GNPS-G1_013_20eV.mzML|GNPS-G1_002_20eV.mzML|GNPS-G1_006_20eV.mzML|GNPS-G1_011_20eV.mzML|GNPS-G1_003_20eV.mzML|GNPS-G1_001_20eV.mzML|GNPS-G1_020_20eV.mzML|GM(+)-LC-22M006-GNPS_20eV_Mel.mzXML|GNPS-G1…
M+H	0	7785	-1	Spectral Match to 6,9-Diamino-2-ethoxyacridine from NIST14	Isolated	Data deposited by amelnik	G1,G2,G3,G4,G5,G6	13.0	12.0	28.0	31.0	30.0	29.0	http://gnps.ucsd.edu/ProteoSAFe/gnpslibraryspectrum.jsp?SpectrumID=CCMSLIB00003135150	https://gnps.ucsd.edu//ProteoSAFe/result.jsp?task=2c80ff4b1e2a49fea7e844644198bbf3&view=cluster_details&protein=7785&show=true	https://gnps.ucsd.edu/ProteoSAFe/result.jsp?view=network_displayer&componentindex=-1&task=2c80ff4b1e2a49fea7e844644198bbf3&show=true	InChI=1S/C15H15N3O/c1-2-19-10-4-6-13-12(8-10)15(17)11-5-3-9(16)7-14(11)18-13/h3-8H,2,16H2,1H3,(H2,17,18)	qTof	ESI	Positive	3	895399	0.711812	35234.2	7785	143	263082	Data from P.Dorrestein	263082	0.0	4.97282e+16	FALSE	7785	6	CCOC1=CC2=C(C3=C(C=C(C=C3)N)N=C2C=C1)N	CCMSLIB00003135150	4311980000000	nan	GM(+)-LC-22M006-GNPS_20eV_FT0h.mzXML|GNPS-G1_018_20eV.mzML|GM(+)-LC-22M006-GNPS_20eV_FT82h.mzXML|GNPS-G1_010_20eV.mzML|GNPS-G1_004_20eV.mzML|GM(+)-LC-22M006-GNPS_20eV_FT120h.mzXML|GNPS-G1_009_20eV.mzML|GNPS-G1_019_20eV.mzML|GNPS-G1_013_20eV.mzML|GNPS-G1_002_20eV.mzML|GNPS-G1_006_20eV.mzML|GNPS-G1_011_20eV.mzML|GNPS-G1_003_20eV.mzML|GNPS-G1_001_20eV.mzML|GNPS-G1_020_20eV.mzML|GM(+)-LC-22M006-GNPS_…
	0	5951	-1				G1,G2,G4,G5,G6	8.0	3.0	0.0	5.0	9.0	6.0		https://gnps.ucsd.edu//ProteoSAFe/result.jsp?task=2c80ff4b1e2a49fea7e844644198bbf3&view=cluster_details&protein=5951&show=true	https://gnps.ucsd.edu/ProteoSAFe/result.jsp?view=network_displayer&componentindex=-1&task=2c80ff4b1e2a49fea7e844644198bbf3&show=true									5951	31	137064		137064	0.0	3948008387096770	FALSE	5951				1404690.0		GM(+)-LC-22M006-GNPS_20eV_FT0h.mzXML|GNPS-G1_020_20eV.mzML|GNPS-G1_008_20eV.mzML|GM(+)-LC-22M006-GNPS_20eV_Mel.mzXML|GNPS-G1_015_20eV.mzML|GNPS-G1_022_20eV.mzML|GNPS-G1_018_20eV.mzML|GNPS-G1_005_20eV.mzML|GM(+)-LC-22M006-GNPS_20eV_FT82h.mzXML|GNPS-G1_002_20eV.mzML|GNPS-G1_023_20eV.mzML|GNPS-G1_024_20eV.mzML|GNPS-G1_021_20eV.mzML|GM(+)-LC-22M006-GNPS_20eV_FT96h.mzXML|GNPS-G1_014_20eV.mzML|GNPS-G1_…
	0	7236	67				G1,G3,G4,G5	1.0	0.0	2.0	1.0	3.0	0.0		https://gnps.ucsd.edu//ProteoSAFe/result.jsp?task=2c80ff4b1e2a49fea7e844644198bbf3&view=cluster_details&protein=7236&show=true	https://gnps.ucsd.edu/ProteoSAFe/result.jsp?view=network_displayer&componentindex=67&task=2c80ff4b1e2a49fea7e844644198bbf3&show=true									7236	7	196097		196097	0.0	2.06659e+16	FALSE	7236				236741.0		GNPS-G1_020_20eV.mzML|GNPS-G1_012_20eV.mzML|GNPS-G1_019_20eV.mzML|GNPS-G1_002_20eV.mzML|GNPS-G1_011_20eV.mzML|GNPS-G1_014_20eV.mzML
	0	6210	22				G1,G2,G3,G4,G5,G6	2.0	6.0	9.0	11.0	11.0	6.0		https://gnps.ucsd.edu//ProteoSAFe/result.jsp?task=2c80ff4b1e2a49fea7e844644198bbf3&view=cluster_details&protein=6210&show=true	https://gnps.ucsd.edu/ProteoSAFe/result.jsp?view=network_displayer&componentindex=22&task=2c80ff4b1e2a49fea7e844644198bbf3&show=true									6210	45	142159		142159	0.0	1.0285e+16	FALSE	6210				4694840.0		GNPS-G1_020_20eV.mzML|GNPS-G1_008_20eV.mzML|GNPS-G1_009_20eV.mzML|GNPS-G1_012_20eV.mzML|GNPS-G1_015_20eV.mzML|GNPS-G1_018_20eV.mzML|GNPS-G1_019_20eV.mzML|GNPS-G1_022_20eV.mzML|GNPS-G1_007_20eV.mzML|GNPS-G1_002_20eV.mzML|GNPS-G1_013_20eV.mzML|GNPS-G1_023_20eV.mzML|GNPS-G1_021_20eV.mzML|GNPS-G1_006_20eV.mzML|GNPS-G1_011_20eV.mzML|GNPS-G1_014_20eV.mzML|GNPS-G1_017_20eV.mzML|GNPS-G1_010_20eV.mzML|GNP…
	0	7783	60				G1,G2,G3,G4,G5,G6	40.0	43.0	33.0	34.0	19.0	25.0		https://gnps.ucsd.edu//ProteoSAFe/result.jsp?task=2c80ff4b1e2a49fea7e844644198bbf3&view=cluster_details&protein=7783&show=true	https://gnps.ucsd.edu/ProteoSAFe/result.jsp?view=network_displayer&componentindex=60&task=2c80ff4b1e2a49fea7e844644198bbf3&show=true									7783	194	262129		262129	0.0	8735327835051540	FALSE	7783				6806160000000		GM(+)-LC-22M006-GNPS_20eV_FT0h.mzXML|GNPS-G1_018_20eV.mzML|GM(+)-LC-22M006-GNPS_20eV_FT82h.mzXML|GNPS-G1_010_20eV.mzML|GNPS-G1_004_20eV.mzML|GM(+)-LC-22M006-GNPS_20eV_FT120h.mzXML|GNPS-G1_009_20eV.mzML|GNPS-G1_019_20eV.mzML|GNPS-G1_013_20eV.mzML|GNPS-G1_002_20eV.mzML|GNPS-G1_006_20eV.mzML|GNPS-G1_011_20eV.mzML|GNPS-G1_003_20eV.mzML|GNPS-G1_001_20eV.mzML|GNPS-G1_020_20eV.mzML|GM(+)-LC-22M006-GNPS_…
[M-H]-	0	8304	34	Methyl 7-Deshydroxypyrogallin-4-Carboxylate	isolated	MoNA:VF-NPL-QEHF003142	G1,G2,G3,G4,G5,G6	5.0	5.0	18.0	20.0	24.0	21.0	http://gnps.ucsd.edu/ProteoSAFe/gnpslibraryspectrum.jsp?SpectrumID=CCMSLIB00004694205	https://gnps.ucsd.edu//ProteoSAFe/result.jsp?task=2c80ff4b1e2a49fea7e844644198bbf3&view=cluster_details&protein=8304&show=true	https://gnps.ucsd.edu/ProteoSAFe/result.jsp?view=network_displayer&componentindex=34&task=2c80ff4b1e2a49fea7e844644198bbf3&show=true	InChI=1S/C13H10O6/c1-19-13(18)7-4-6-2-3-8(14)11(16)10(6)12(17)9(15)5-7/h2-5,14,16H,1H3,(H,15,17)	ESI-QFT	nan	negative	3	3.0036e+16	0.790658	115063.0	8304	93	291076	MoNA	291076	0.0	4.97009e+16	FALSE	8304	7	COC(=O)c1cc(=O)c(O)c2c(O)c(O)ccc2c1	CCMSLIB00004694205	6442630.0	nan	GM(+)-LC-22M006-GNPS_20eV_FT0h.mzXML|GNPS-G1_018_20eV.mzML|GM(+)-LC-22M006-GNPS_20eV_FT82h.mzXML|GNPS-G1_010_20eV.mzML|GM(+)-LC-22M006-GNPS_20eV_FT120h.mzXML|GNPS-G1_009_20eV.mzML|GNPS-G1_019_20eV.mzML|GNPS-G1_013_20eV.mzML|GNPS-G1_011_20eV.mzML|GNPS-G1_017_20eV.mzML|GNPS-G1_020_20eV.mzML|GM(+)-LC-22M006-GNPS_20eV_Mel.mzXML|GNPS-G1_012_20eV.mzML|GNPS-G1_021_20eV.mzML|GNPS-G1_014_20eV.mzML|GM(+)-L…
M+H	0	8499	-1	amyl amine-C11:0	Crude	Emily Gentry	G3,G4,G5,G6	0.0	0.0	2.0	1.0	5.0	4.0	http://gnps.ucsd.edu/ProteoSAFe/gnpslibraryspectrum.jsp?SpectrumID=CCMSLIB00010011181	https://gnps.ucsd.edu//ProteoSAFe/result.jsp?task=2c80ff4b1e2a49fea7e844644198bbf3&view=cluster_details&protein=8499&show=true	https://gnps.ucsd.edu/ProteoSAFe/result.jsp?view=network_displayer&componentindex=-1&task=2c80ff4b1e2a49fea7e844644198bbf3&show=true	InChI=1S/C16H33NO/c1-3-5-7-8-9-10-11-12-14-16(18)17-15-13-6-4-2/h3-15H2,1-2H3,(H,17,18)	qTof	ESI	Positive	2	42085	0.862607	164226.0	8499	12	298348	Dorrestein	298348	0.0	9387654166666660	FALSE	8499	9	CCCCCCCCCCC(NCCCCC)=O	CCMSLIB00010011181	312544.0	nan	GM(+)-LC-22M006-GNPS_20eV_FT96h.mzXML|GM(+)-LC-22M006-GNPS_20eV_FT72h.mzXML|GM(+)-LC-22M006-GNPS_20eV_FT120h.mzXML|GM(+)-LC-22M006-GNPS_20eV_FT82h.mzXML
	0	8203	-1				G3,G5,G6	0.0	0.0	1.0	0.0	3.0	1.0		https://gnps.ucsd.edu//ProteoSAFe/result.jsp?task=2c80ff4b1e2a49fea7e844644198bbf3&view=cluster_details&protein=8203&show=true	https://gnps.ucsd.edu/ProteoSAFe/result.jsp?view=network_displayer&componentindex=-1&task=2c80ff4b1e2a49fea7e844644198bbf3&show=true									8203	5	285076		285076	0.0	4268578	FALSE	8203				2094250.0		GNPS-G1_017_20eV.mzML|GNPS-G1_018_20eV.mzML|GNPS-G1_019_20eV.mzML|GNPS-G1_009_20eV.mzML|GNPS-G1_023_20eV.mzML
M+H	0	6974	-1	4-HYDROXYBENZALDEHYDE	isolated	MoNA:MoNA032398	G1,G4,G5	1.0	0.0	0.0	3.0	2.0	0.0	http://gnps.ucsd.edu/ProteoSAFe/gnpslibraryspectrum.jsp?SpectrumID=CCMSLIB00006680562	https://gnps.ucsd.edu//ProteoSAFe/result.jsp?task=2c80ff4b1e2a49fea7e844644198bbf3&view=cluster_details&protein=6974&show=true	https://gnps.ucsd.edu/ProteoSAFe/result.jsp?view=network_displayer&componentindex=-1&task=2c80ff4b1e2a49fea7e844644198bbf3&show=true	"InChI=1S/C7H6O2/c8-5-6-1-3-7(9)4-2-6/h1-5,9H"	qTof	ESI	positive	3	5.1971e+16	0.8653850000000001	422377.0	6974	6	175015	MoNA	175015	0.0	7173766666666660	FALSE	6974	6	C1=C(C=CC(=C1)O)C=O	CCMSLIB00006680562	69373.7	nan	GM(+)-LC-22M006-GNPS_20eV_FT96h.mzXML|GM(+)-LC-22M006-GNPS_20eV_FT82h.mzXML|GM(+)-LC-22M006-GNPS_20eV_Mel.mzXML
	0	10521	20				G1,G2	16.0	20.0	0.0	0.0	0.0	0.0		https://gnps.ucsd.edu//ProteoSAFe/result.jsp?task=2c80ff4b1e2a49fea7e844644198bbf3&view=cluster_details&protein=10521&show=true	https://gnps.ucsd.edu/ProteoSAFe/result.jsp?view=network_displayer&componentindex=20&task=2c80ff4b1e2a49fea7e844644198bbf3&show=true									10521	36	588219		588219	0.0	5537837777777770	FALSE	10521				1029230000000		GNPS-G1_001_20eV.mzML|GNPS-G1_008_20eV.mzML|GNPS-G1_007_20eV.mzML|GNPS-G1_002_20eV.mzML|GNPS-G1_006_20eV.mzML|GNPS-G1_004_20eV.mzML|GNPS-G1_003_20eV.mzML|GNPS-G1_005_20eV.mzML
M+H	0	8820	1	Spectral Match to Isovitexin from NIST14	Isolated	Data deposited by quinnr	G1,G2,G3,G4,G5,G6	17.0	16.0	14.0	15.0	15.0	15.0	http://gnps.ucsd.edu/ProteoSAFe/gnpslibraryspectrum.jsp?SpectrumID=CCMSLIB00003137286	https://gnps.ucsd.edu//ProteoSAFe/result.jsp?task=2c80ff4b1e2a49fea7e844644198bbf3&view=cluster_details&protein=8820&show=true	https://gnps.ucsd.edu/ProteoSAFe/result.jsp?view=network_displayer&componentindex=1&task=2c80ff4b1e2a49fea7e844644198bbf3&show=true	InChI=1S/C21H20O10/c22-7-14-17(26)19(28)20(29)21(31-14)16-11(25)6-13-15(18(16)27)10(24)5-12(30-13)8-1-3-9(23)4-2-8/h1-6,14,17,19-23,25-29H,7H2/t14-,17-,19+,20-,21+/m1/s1	qTof	ESI	Positive	3	4.4029e+16	0.839356	101658.0	8820	92	477139	Data from Dorrestein/Knight	477139	0.0	3.83202e+16	FALSE	8820	12	C1=CC(=CC=C1C2=CC(=O)C3=C(O2)C=C(C(=C3O)[C@H]4[C@@H]([C@H]([C@@H]([C@H](O4)CO)O)O)O)O)O	CCMSLIB00003137286	3499010000000	nan	GM(+)-LC-22M006-GNPS_20eV_FT0h.mzXML|GNPS-G1_018_20eV.mzML|GM(+)-LC-22M006-GNPS_20eV_FT82h.mzXML|GNPS-G1_010_20eV.mzML|GNPS-G1_004_20eV.mzML|GM(+)-LC-22M006-GNPS_20eV_FT120h.mzXML|GNPS-G1_009_20eV.mzML|GNPS-G1_019_20eV.mzML|GNPS-G1_013_20eV.mzML|GNPS-G1_002_20eV.mzML|GNPS-G1_006_20eV.mzML|GNPS-G1_011_20eV.mzML|GNPS-G1_003_20eV.mzML|GNPS-G1_001_20eV.mzML|GNPS-G1_020_20eV.mzML|GM(+)-LC-22M006-GNPS_…
M+H	0	8662	20	Spectral Match to Decaethylene glycol from NIST14	Isolated	Data deposited by daniel	G1,G2	9.0	8.0	0.0	0.0	0.0	0.0	http://gnps.ucsd.edu/ProteoSAFe/gnpslibraryspectrum.jsp?SpectrumID=CCMSLIB00003138754	https://gnps.ucsd.edu//ProteoSAFe/result.jsp?task=2c80ff4b1e2a49fea7e844644198bbf3&view=cluster_details&protein=8662&show=true	https://gnps.ucsd.edu/ProteoSAFe/result.jsp?view=network_displayer&componentindex=20&task=2c80ff4b1e2a49fea7e844644198bbf3&show=true	InChI=1S/C20H42O11/c21-1-3-23-5-7-25-9-11-27-13-15-29-17-19-31-20-18-30-16-14-28-12-10-26-8-6-24-4-2-22/h21-22H,1-20H2	QQQ	ESI	Positive	3	16979	0.7811020000000001	36968.7	8662	17	442301	Data from James McKerrow	442301	0.0	4.70075e+16	FALSE	8662	7	C(COCCOCCOCCOCCOCCOCCOCCOCCOCCO)O	CCMSLIB00003138754	1162230.0	nan	GNPS-G1_001_20eV.mzML|GNPS-G1_008_20eV.mzML|GNPS-G1_007_20eV.mzML|GNPS-G1_002_20eV.mzML|GNPS-G1_006_20eV.mzML|GNPS-G1_004_20eV.mzML|GNPS-G1_003_20eV.mzML|GNPS-G1_005_20eV.mzML
	0	5294	-1				G1,G2	2.0	2.0	0.0	0.0	0.0	0.0		https://gnps.ucsd.edu//ProteoSAFe/result.jsp?task=2c80ff4b1e2a49fea7e844644198bbf3&view=cluster_details&protein=5294&show=true	https://gnps.ucsd.edu/ProteoSAFe/result.jsp?view=network_displayer&componentindex=-1&task=2c80ff4b1e2a49fea7e844644198bbf3&show=true									5294	4	101.06		101.06	0.0	42463325	FALSE	5294				1692420.0		GNPS-G1_005_20eV.mzML|GNPS-G1_008_20eV.mzML|GNPS-G1_002_20eV.mzML|GNPS-G1_001_20eV.mzML
M+H	0	10756	-1	Iturin A C11	Commercial	JY Yang	G1	2.0	0.0	0.0	0.0	0.0	0.0	http://gnps.ucsd.edu/ProteoSAFe/gnpslibraryspectrum.jsp?SpectrumID=CCMSLIB00000086198	https://gnps.ucsd.edu//ProteoSAFe/result.jsp?task=2c80ff4b1e2a49fea7e844644198bbf3&view=cluster_details&protein=10756&show=true	https://gnps.ucsd.edu/ProteoSAFe/result.jsp?view=network_displayer&componentindex=-1&task=2c80ff4b1e2a49fea7e844644198bbf3&show=true		Hybrid FT	DI-ESI	Positive	1	150339	0.796071	14406.7	10756	2	1058.57	Dorrestein	1058.57	0.0	6061775	FALSE	10756	15		CCMSLIB00000086198	498010.0	nan	GNPS-G1_002_20eV.mzML
	0	10659	1				G3,G4,G5,G6	0.0	0.0	11.0	12.0	9.0	9.0		https://gnps.ucsd.edu//ProteoSAFe/result.jsp?task=2c80ff4b1e2a49fea7e844644198bbf3&view=cluster_details&protein=10659&show=true	https://gnps.ucsd.edu/ProteoSAFe/result.jsp?view=network_displayer&componentindex=1&task=2c80ff4b1e2a49fea7e844644198bbf3&show=true									10659	41	727208		727208	0.0	3105451219512190	FALSE	10659				1716680.0		GNPS-G1_020_20eV.mzML|GNPS-G1_009_20eV.mzML|GNPS-G1_012_20eV.mzML|GNPS-G1_015_20eV.mzML|GNPS-G1_018_20eV.mzML|GNPS-G1_019_20eV.mzML|GM(+)-LC-22M006-GNPS_20eV_FT82h.mzXML|GNPS-G1_013_20eV.mzML|GNPS-G1_022_20eV.mzML|GNPS-G1_023_20eV.mzML|GNPS-G1_024_20eV.mzML|GNPS-G1_021_20eV.mzML|GNPS-G1_011_20eV.mzML|GNPS-G1_014_20eV.mzML|GNPS-G1_017_20eV.mzML|GNPS-G1_010_20eV.mzML|GM(+)-LC-22M006-GNPS_20eV_FT72h…
M+H	0	6979	46	Spectral Match to trans-Ferulic acid from NIST14	Isolated	Data deposited by dfloros	G1,G2	2.0	2.0	0.0	0.0	0.0	0.0	http://gnps.ucsd.edu/ProteoSAFe/gnpslibraryspectrum.jsp?SpectrumID=CCMSLIB00003135170	https://gnps.ucsd.edu//ProteoSAFe/result.jsp?task=2c80ff4b1e2a49fea7e844644198bbf3&view=cluster_details&protein=6979&show=true	https://gnps.ucsd.edu/ProteoSAFe/result.jsp?view=network_displayer&componentindex=46&task=2c80ff4b1e2a49fea7e844644198bbf3&show=true	nan	Q-TOF	ESI	Positive	3	18.01	0.8992549999999999	92328.2	6979	4	177055	Data from Pieter Dorrestein	177055	0.0	317326	FALSE	6979	7	nan	CCMSLIB00003135170	133472.0	nan	GNPS-G1_006_20eV.mzML|GNPS-G1_003_20eV.mzML|GNPS-G1_002_20eV.mzML|GNPS-G1_005_20eV.mzML
[M+H]	0	10535	1	ReSpect:PM002814 O,C-dihexosyl-apigenin	Isolated	ReSpect	G2,G3,G4,G5,G6	0.0	2.0	7.0	6.0	4.0	8.0	http://gnps.ucsd.edu/ProteoSAFe/gnpslibraryspectrum.jsp?SpectrumID=CCMSLIB00000209569	https://gnps.ucsd.edu//ProteoSAFe/result.jsp?task=2c80ff4b1e2a49fea7e844644198bbf3&view=cluster_details&protein=10535&show=true	https://gnps.ucsd.edu/ProteoSAFe/result.jsp?view=network_displayer&componentindex=1&task=2c80ff4b1e2a49fea7e844644198bbf3&show=true	nan	LIT	ESI	Positive	3	30176	0.864503	50716.0	10535	27	625176	Putative ReSpect Match	625176	0.0	313075037037037	FALSE	10535	9	nan	CCMSLIB00000209569	1141120.0	nan	GNPS-G1_020_20eV.mzML|GNPS-G1_008_20eV.mzML|GNPS-G1_009_20eV.mzML|GNPS-G1_012_20eV.mzML|GNPS-G1_015_20eV.mzML|GNPS-G1_018_20eV.mzML|GNPS-G1_019_20eV.mzML|GNPS-G1_022_20eV.mzML|GNPS-G1_007_20eV.mzML|GNPS-G1_013_20eV.mzML|GNPS-G1_023_20eV.mzML|GNPS-G1_024_20eV.mzML|GNPS-G1_021_20eV.mzML|GNPS-G1_011_20eV.mzML|GNPS-G1_014_20eV.mzML|GNPS-G1_017_20eV.mzML|GNPS-G1_010_20eV.mzML|GNPS-G1_016_20eV.mzML
	0	10726	-1				G1,G6	13.0	0.0	0.0	0.0	0.0	4.0		https://gnps.ucsd.edu//ProteoSAFe/result.jsp?task=2c80ff4b1e2a49fea7e844644198bbf3&view=cluster_details&protein=10726&show=true	https://gnps.ucsd.edu/ProteoSAFe/result.jsp?view=network_displayer&componentindex=-1&task=2c80ff4b1e2a49fea7e844644198bbf3&show=true									10726	17	1057.64		1057.64	0.0	6038275882352940	FALSE	10726				8174930.0		GNPS-G1_022_20eV.mzML|GNPS-G1_021_20eV.mzML|GNPS-G1_002_20eV.mzML|GNPS-G1_001_20eV.mzML
	0	10664	20				G1,G2	17.0	19.0	0.0	0.0	0.0	0.0		https://gnps.ucsd.edu//ProteoSAFe/result.jsp?task=2c80ff4b1e2a49fea7e844644198bbf3&view=cluster_details&protein=10664&show=true	https://gnps.ucsd.edu/ProteoSAFe/result.jsp?view=network_displayer&componentindex=20&task=2c80ff4b1e2a49fea7e844644198bbf3&show=true									10664	36	750023		750023	0.0	5557078611111110	FALSE	10664				7979480.0		GNPS-G1_001_20eV.mzML|GNPS-G1_008_20eV.mzML|GNPS-G1_007_20eV.mzML|GNPS-G1_002_20eV.mzML|GNPS-G1_006_20eV.mzML|GNPS-G1_004_20eV.mzML|GNPS-G1_003_20eV.mzML|GNPS-G1_005_20eV.mzML
	0	7729	-1				G1,G2,G3,G4,G5,G6	4.0	3.0	5.0	4.0	4.0	4.0		https://gnps.ucsd.edu//ProteoSAFe/result.jsp?task=2c80ff4b1e2a49fea7e844644198bbf3&view=cluster_details&protein=7729&show=true	https://gnps.ucsd.edu/ProteoSAFe/result.jsp?view=network_displayer&componentindex=-1&task=2c80ff4b1e2a49fea7e844644198bbf3&show=true									7729	24	249112		249112	0.0	3503154583333330	FALSE	7729				7566010.0		GM(+)-LC-22M006-GNPS_20eV_FT0h.mzXML|GM(+)-LC-22M006-GNPS_20eV_Mel.mzXML|GNPS-G1_012_20eV.mzML|GM(+)-LC-22M006-GNPS_20eV_FT82h.mzXML|GM(+)-LC-22M006-GNPS_20eV_FT72h.mzXML|GM(+)-LC-22M006-GNPS_20eV_FT120h.mzXML|GM(+)-LC-22M006-GNPS_20eV_FT96h.mzXML
	0	7598	73				G1,G2,G3,G4,G5,G6	6.0	8.0	8.0	8.0	8.0	9.0		https://gnps.ucsd.edu//ProteoSAFe/result.jsp?task=2c80ff4b1e2a49fea7e844644198bbf3&view=cluster_details&protein=7598&show=true	https://gnps.ucsd.edu/ProteoSAFe/result.jsp?view=network_displayer&componentindex=73&task=2c80ff4b1e2a49fea7e844644198bbf3&show=true									7598	47	228233		228233	0.0	9309664042553190	FALSE	7598				9473690.0		GM(+)-LC-22M006-GNPS_20eV_FT0h.mzXML|GM(+)-LC-22M006-GNPS_20eV_Mel.mzXML|GM(+)-LC-22M006-GNPS_20eV_FT82h.mzXML|GM(+)-LC-22M006-GNPS_20eV_FT72h.mzXML|GM(+)-LC-22M006-GNPS_20eV_FT120h.mzXML|GM(+)-LC-22M006-GNPS_20eV_FT96h.mzXML
M+H	0	7593	36	Spectral Match to Phenol, 4-(2-aminoethyl)- from NIST14	Isolated	Data deposited by rsilva	G1,G2,G3,G4,G5,G6	32.0	32.0	27.0	25.0	16.0	2.0	http://gnps.ucsd.edu/ProteoSAFe/gnpslibraryspectrum.jsp?SpectrumID=CCMSLIB00003135971	https://gnps.ucsd.edu//ProteoSAFe/result.jsp?task=2c80ff4b1e2a49fea7e844644198bbf3&view=cluster_details&protein=7593&show=true	https://gnps.ucsd.edu/ProteoSAFe/result.jsp?view=network_displayer&componentindex=36&task=2c80ff4b1e2a49fea7e844644198bbf3&show=true	InChI=1S/C8H11NO/c9-6-5-7-1-3-8(10)4-2-7/h1-4,10H,5-6,9H2	qTof	ESI	Positive	3	89039	0.754223	644790.0	7593	134	227129	Data from Sambles	227129	0.0	9584441119402980	FALSE	7593	7	C1=CC(=CC=C1CCN)O	CCMSLIB00003135971	2675310000000	nan	GNPS-G1_018_20eV.mzML|GNPS-G1_010_20eV.mzML|GNPS-G1_004_20eV.mzML|GNPS-G1_009_20eV.mzML|GNPS-G1_019_20eV.mzML|GNPS-G1_013_20eV.mzML|GNPS-G1_002_20eV.mzML|GNPS-G1_006_20eV.mzML|GNPS-G1_011_20eV.mzML|GNPS-G1_003_20eV.mzML|GNPS-G1_001_20eV.mzML|GNPS-G1_020_20eV.mzML|GNPS-G1_012_20eV.mzML|GNPS-G1_021_20eV.mzML|GNPS-G1_014_20eV.mzML|GNPS-G1_008_20eV.mzML|GNPS-G1_015_20eV.mzML|GNPS-G1_007_20eV.mzML|GNP…
	0	7643	-1				G2	0.0	2.0	0.0	0.0	0.0	0.0		https://gnps.ucsd.edu//ProteoSAFe/result.jsp?task=2c80ff4b1e2a49fea7e844644198bbf3&view=cluster_details&protein=7643&show=true	https://gnps.ucsd.edu/ProteoSAFe/result.jsp?view=network_displayer&componentindex=-1&task=2c80ff4b1e2a49fea7e844644198bbf3&show=true									7643	2	236092		236092	0.0	256.8	FALSE	7643				853123.0		GNPS-G1_006_20eV.mzML|GNPS-G1_005_20eV.mzML
M+NH4	0	8841	27	isolariciresinol 4-O-glucopyranoside	Isolated	"Yongyi Li, Zhirong Cui"	G4,G6	0.0	0.0	0.0	1.0	0.0	1.0	http://gnps.ucsd.edu/ProteoSAFe/gnpslibraryspectrum.jsp?SpectrumID=CCMSLIB00006126940	https://gnps.ucsd.edu//ProteoSAFe/result.jsp?task=2c80ff4b1e2a49fea7e844644198bbf3&view=cluster_details&protein=8841&show=true	https://gnps.ucsd.edu/ProteoSAFe/result.jsp?view=network_displayer&componentindex=27&task=2c80ff4b1e2a49fea7e844644198bbf3&show=true	"InChI=1S/C26H34O11/c1-34-18-6-12(3-4-17(18)30)22-15-8-20(36-26-25(33)24(32)23(31)21(11-29)37-26)19(35-2)7-13(15)5-14(9-27)16(22)10-28/h3-4,6-8,14,16,21-33H,5,9-11H2,1-2H3/t14-,16-,21-,22-,23-,24-,25-,26-/m1/s1"	qTof	LC-ESI	Positive	1	30011	0.739004	55550.9	8841	2	510233	"Lingyi Kong, Jun Luo"	510233	0.0	3918835	FALSE	8841	12	OC(C(OC)=C1)=CC=C1[C@@H]2C3=CC(O[C@@H]4O[C@H](CO)[C@H]([C@H]([C@H]4O)O)O)=C(OC)C=C3C[C@H](CO)[C@H]2CO	CCMSLIB00006126940	69170.7	nan	GNPS-G1_021_20eV.mzML|GNPS-G1_016_20eV.mzML
	0	3542	24				G1,G2	2.0	1.0	0.0	0.0	0.0	0.0		https://gnps.ucsd.edu//ProteoSAFe/result.jsp?task=2c80ff4b1e2a49fea7e844644198bbf3&view=cluster_details&protein=3542&show=true	https://gnps.ucsd.edu/ProteoSAFe/result.jsp?view=network_displayer&componentindex=24&task=2c80ff4b1e2a49fea7e844644198bbf3&show=true									3542	3	98984		98984	0.0	586114	FALSE	3542				307172.0		GNPS-G1_003_20eV.mzML|GNPS-G1_007_20eV.mzML|GNPS-G1_001_20eV.mzML
M+H	0	8818	20	Spectral Match to Decaethylene glycol from NIST14	Isolated	Data deposited by amelnik	G1,G2,G4,G5,G6	2.0	1.0	0.0	2.0	8.0	4.0	http://gnps.ucsd.edu/ProteoSAFe/gnpslibraryspectrum.jsp?SpectrumID=CCMSLIB00003137675	https://gnps.ucsd.edu//ProteoSAFe/result.jsp?task=2c80ff4b1e2a49fea7e844644198bbf3&view=cluster_details&protein=8818&show=true	https://gnps.ucsd.edu/ProteoSAFe/result.jsp?view=network_displayer&componentindex=20&task=2c80ff4b1e2a49fea7e844644198bbf3&show=true	InChI=1S/C20H42O11/c21-1-3-23-5-7-25-9-11-27-13-15-29-17-19-31-20-18-30-16-14-28-12-10-26-8-6-24-4-2-22/h21-22H,1-20H2	QQQ	ESI	Positive	3	16962	0.9319040000000001	36931.7	8818	17	476242	Data from Rob Knight	476242	0.0	3458395882352940	FALSE	8818	14	C(COCCOCCOCCOCCOCCOCCOCCOCCOCCO)O	CCMSLIB00003137675	748064.0	nan	GNPS-G1_020_20eV.mzML|GNPS-G1_015_20eV.mzML|GNPS-G1_019_20eV.mzML|GNPS-G1_018_20eV.mzML|GNPS-G1_022_20eV.mzML|GNPS-G1_024_20eV.mzML|GNPS-G1_023_20eV.mzML|GNPS-G1_021_20eV.mzML|GNPS-G1_006_20eV.mzML|GNPS-G1_016_20eV.mzML|GNPS-G1_017_20eV.mzML|GNPS-G1_001_20eV.mzML
[M+H]+	0	8484	-1	Massbank:KO002723 5'-Deoxy-5'-Methylthioadenosine|5'-Deoxy-5'-(methylthio)adenosine|MTA|5-Methylthioadenosine|Thiomethyladenosine|S-Methyl-5'-thioadenosine|Methylthioadenosine|5'-Methylthioadenosine	Isolated	Massbank	G1	3.0	0.0	0.0	0.0	0.0	0.0	http://gnps.ucsd.edu/ProteoSAFe/gnpslibraryspectrum.jsp?SpectrumID=CCMSLIB00000217947	https://gnps.ucsd.edu//ProteoSAFe/result.jsp?task=2c80ff4b1e2a49fea7e844644198bbf3&view=cluster_details&protein=8484&show=true	https://gnps.ucsd.edu/ProteoSAFe/result.jsp?view=network_displayer&componentindex=-1&task=2c80ff4b1e2a49fea7e844644198bbf3&show=true	1S/C11H15N5O3S/c1-20-2-5-7(17)8(18)11(19-5)16-4-15-6-9(12)13-3-14-10(6)16/h3-5,7-8,11,17-18H,2H2,1H3,(H2,12,13,14)/t5-,7-,8-,11-/m1/s1	LC-ESI-QQ	ESI	Positive	3	0.0969849	0.743544	325453	8484	3	298097	Putative Massbank Match	298097	0.0	2.59016e+16	FALSE	8484	6	CSC[C@@H](O1)[C@@H](O)[C@@H](O)[C@@H]1n(c3)c(n2)c(n3)c(N)nc2	CCMSLIB00000217947	57235.2	nan	GNPS-G1_004_20eV.mzML|GNPS-G1_003_20eV.mzML|GNPS-G1_002_20eV.mzML
	0	8865	-1				G1,G2,G3,G4,G6	2.0	1.0	1.0	1.0	0.0	1.0		https://gnps.ucsd.edu//ProteoSAFe/result.jsp?task=2c80ff4b1e2a49fea7e844644198bbf3&view=cluster_details&protein=8865&show=true	https://gnps.ucsd.edu/ProteoSAFe/result.jsp?view=network_displayer&componentindex=-1&task=2c80ff4b1e2a49fea7e844644198bbf3&show=true									8865	6	511193		511193	0.0	2267245	FALSE	8865				88840.9		GM(+)-LC-22M006-GNPS_20eV_FT0h.mzXML|GM(+)-LC-22M006-GNPS_20eV_FT72h.mzXML|GM(+)-LC-22M006-GNPS_20eV_FT82h.mzXML|GM(+)-LC-22M006-GNPS_20eV_FT120h.mzXML|GM(+)-LC-22M006-GNPS_20eV_Mel.mzXML
	0	7639	-1				G1,G2,G5	2.0	3.0	0.0	0.0	2.0	0.0		https://gnps.ucsd.edu//ProteoSAFe/result.jsp?task=2c80ff4b1e2a49fea7e844644198bbf3&view=cluster_details&protein=7639&show=true	https://gnps.ucsd.edu/ProteoSAFe/result.jsp?view=network_displayer&componentindex=-1&task=2c80ff4b1e2a49fea7e844644198bbf3&show=true									7639	7	236092		236092	0.0	2.54846e+16	FALSE	7639				149563.0		GNPS-G1_020_20eV.mzML|GNPS-G1_008_20eV.mzML|GNPS-G1_007_20eV.mzML|GNPS-G1_002_20eV.mzML|GNPS-G1_017_20eV.mzML|GNPS-G1_004_20eV.mzML|GNPS-G1_005_20eV.mzML
	0	6186	16				G2,G3,G4,G5,G6	0.0	4.0	7.0	7.0	7.0	8.0		https://gnps.ucsd.edu//ProteoSAFe/result.jsp?task=2c80ff4b1e2a49fea7e844644198bbf3&view=cluster_details&protein=6186&show=true	https://gnps.ucsd.edu/ProteoSAFe/result.jsp?view=network_displayer&componentindex=16&task=2c80ff4b1e2a49fea7e844644198bbf3&show=true									6186	33	140047		140047	0.0	2525029090909090	FALSE	6186				1337110000000		GNPS-G1_020_20eV.mzML|GNPS-G1_008_20eV.mzML|GNPS-G1_009_20eV.mzML|GNPS-G1_012_20eV.mzML|GNPS-G1_015_20eV.mzML|GNPS-G1_018_20eV.mzML|GNPS-G1_019_20eV.mzML|GNPS-G1_022_20eV.mzML|GNPS-G1_007_20eV.mzML|GNPS-G1_013_20eV.mzML|GNPS-G1_023_20eV.mzML|GNPS-G1_024_20eV.mzML|GNPS-G1_021_20eV.mzML|GNPS-G1_006_20eV.mzML|GNPS-G1_011_20eV.mzML|GNPS-G1_014_20eV.mzML|GNPS-G1_017_20eV.mzML|GNPS-G1_010_20eV.mzML|GNP…
	0	8806	-1				G3,G6	0.0	0.0	1.0	0.0	0.0	1.0		https://gnps.ucsd.edu//ProteoSAFe/result.jsp?task=2c80ff4b1e2a49fea7e844644198bbf3&view=cluster_details&protein=8806&show=true	https://gnps.ucsd.edu/ProteoSAFe/result.jsp?view=network_displayer&componentindex=-1&task=2c80ff4b1e2a49fea7e844644198bbf3&show=true									8806	2	465188		465188	0.0	2949955	FALSE	8806				50136.8		GM(+)-LC-22M006-GNPS_20eV_FT72h.mzXML|GM(+)-LC-22M006-GNPS_20eV_FT120h.mzXML
	0	6537	-1				G1,G2	3.0	8.0	0.0	0.0	0.0	0.0		https://gnps.ucsd.edu//ProteoSAFe/result.jsp?task=2c80ff4b1e2a49fea7e844644198bbf3&view=cluster_details&protein=6537&show=true	https://gnps.ucsd.edu/ProteoSAFe/result.jsp?view=network_displayer&componentindex=-1&task=2c80ff4b1e2a49fea7e844644198bbf3&show=true									6537	11	166086		166086	0.0	322038	FALSE	6537				248168.0		GNPS-G1_001_20eV.mzML|GNPS-G1_008_20eV.mzML|GNPS-G1_007_20eV.mzML|GNPS-G1_002_20eV.mzML|GNPS-G1_006_20eV.mzML|GNPS-G1_003_20eV.mzML|GNPS-G1_005_20eV.mzML
	0	8890	18				G1,G2,G3,G4	75.0	69.0	73.0	31.0	0.0	0.0		https://gnps.ucsd.edu//ProteoSAFe/result.jsp?task=2c80ff4b1e2a49fea7e844644198bbf3&view=cluster_details&protein=8890&show=true	https://gnps.ucsd.edu/ProteoSAFe/result.jsp?view=network_displayer&componentindex=18&task=2c80ff4b1e2a49fea7e844644198bbf3&show=true									8890	248	536169		536169	0.0	1.02462e+16	FALSE	8890				12278800000000		GM(+)-LC-22M006-GNPS_20eV_FT0h.mzXML|GM(+)-LC-22M006-GNPS_20eV_Mel.mzXML|GNPS-G1_002_20eV.mzML|GM(+)-LC-22M006-GNPS_20eV_FT82h.mzXML|GM(+)-LC-22M006-GNPS_20eV_FT72h.mzXML|GNPS-G1_003_20eV.mzML|GNPS-G1_001_20eV.mzML
	0	7625	8				G1,G2,G3,G4,G5,G6	12.0	17.0	12.0	13.0	12.0	4.0		https://gnps.ucsd.edu//ProteoSAFe/result.jsp?task=2c80ff4b1e2a49fea7e844644198bbf3&view=cluster_details&protein=7625&show=true	https://gnps.ucsd.edu/ProteoSAFe/result.jsp?view=network_displayer&componentindex=8&task=2c80ff4b1e2a49fea7e844644198bbf3&show=true									7625	70	230139		230139	0.0	1.0847e+16	FALSE	7625				1537860000000		GM(+)-LC-22M006-GNPS_20eV_FT0h.mzXML|GNPS-G1_018_20eV.mzML|GM(+)-LC-22M006-GNPS_20eV_FT82h.mzXML|GNPS-G1_010_20eV.mzML|GNPS-G1_004_20eV.mzML|GM(+)-LC-22M006-GNPS_20eV_FT120h.mzXML|GNPS-G1_009_20eV.mzML|GNPS-G1_019_20eV.mzML|GNPS-G1_013_20eV.mzML|GNPS-G1_002_20eV.mzML|GNPS-G1_006_20eV.mzML|GNPS-G1_011_20eV.mzML|GNPS-G1_003_20eV.mzML|GNPS-G1_001_20eV.mzML|GNPS-G1_020_20eV.mzML|GM(+)-LC-22M006-GNPS_…
	0	7890	65				G1,G2,G3,G4,G5,G6	5.0	5.0	1.0	3.0	2.0	3.0		https://gnps.ucsd.edu//ProteoSAFe/result.jsp?task=2c80ff4b1e2a49fea7e844644198bbf3&view=cluster_details&protein=7890&show=true	https://gnps.ucsd.edu/ProteoSAFe/result.jsp?view=network_displayer&componentindex=65&task=2c80ff4b1e2a49fea7e844644198bbf3&show=true									7890	19	275201		275201	0.0	5253361578947360	FALSE	7890				2637410.0		GM(+)-LC-22M006-GNPS_20eV_FT0h.mzXML|GM(+)-LC-22M006-GNPS_20eV_Mel.mzXML|GM(+)-LC-22M006-GNPS_20eV_FT82h.mzXML|GM(+)-LC-22M006-GNPS_20eV_FT72h.mzXML|GM(+)-LC-22M006-GNPS_20eV_FT120h.mzXML|GM(+)-LC-22M006-GNPS_20eV_FT96h.mzXML
	0	8303	-1				G3,G4	0.0	0.0	1.0	1.0	0.0	0.0		https://gnps.ucsd.edu//ProteoSAFe/result.jsp?task=2c80ff4b1e2a49fea7e844644198bbf3&view=cluster_details&protein=8303&show=true	https://gnps.ucsd.edu/ProteoSAFe/result.jsp?view=network_displayer&componentindex=-1&task=2c80ff4b1e2a49fea7e844644198bbf3&show=true									8303	2	291053		291053	0.0	2545755	FALSE	8303				32987.0		GNPS-G1_010_20eV.mzML|GNPS-G1_016_20eV.mzML
	0	8312	56				G3,G4,G5,G6	0.0	0.0	14.0	11.0	14.0	12.0		https://gnps.ucsd.edu//ProteoSAFe/result.jsp?task=2c80ff4b1e2a49fea7e844644198bbf3&view=cluster_details&protein=8312&show=true	https://gnps.ucsd.edu/ProteoSAFe/result.jsp?view=network_displayer&componentindex=56&task=2c80ff4b1e2a49fea7e844644198bbf3&show=true									8312	51	292118		292118	0.0	1.98786e+16	FALSE	8312				1931340000000		GNPS-G1_020_20eV.mzML|GNPS-G1_009_20eV.mzML|GNPS-G1_012_20eV.mzML|GNPS-G1_015_20eV.mzML|GNPS-G1_018_20eV.mzML|GNPS-G1_019_20eV.mzML|GNPS-G1_022_20eV.mzML|GNPS-G1_013_20eV.mzML|GNPS-G1_023_20eV.mzML|GNPS-G1_024_20eV.mzML|GNPS-G1_021_20eV.mzML|GNPS-G1_011_20eV.mzML|GNPS-G1_014_20eV.mzML|GNPS-G1_017_20eV.mzML|GNPS-G1_010_20eV.mzML|GNPS-G1_016_20eV.mzML
M+H	0	7289	49	azelaic acid CollisionEnergy:102040	Commercial	JGI	G3,G4,G6	0.0	0.0	3.0	3.0	0.0	4.0	http://gnps.ucsd.edu/ProteoSAFe/gnpslibraryspectrum.jsp?SpectrumID=CCMSLIB00010107223	https://gnps.ucsd.edu//ProteoSAFe/result.jsp?task=2c80ff4b1e2a49fea7e844644198bbf3&view=cluster_details&protein=7289&show=true	https://gnps.ucsd.edu/ProteoSAFe/result.jsp?view=network_displayer&componentindex=49&task=2c80ff4b1e2a49fea7e844644198bbf3&show=true	"InChI=1S/C9H16O4/c10-8(11)6-4-2-1-3-5-7-9(12)13/h1-7H2,(H,10,11)(H,12,13)"	Orbitrap	LC-ESI	Positive	3	8005	0.816755	42329.4	7289	10	197117	Trent Northen	197117	0.0	3208814	FALSE	7289	8	O=C(O)CCCCCCCC(=O)O	CCMSLIB00010107223	244212.0	nan	GNPS-G1_015_20eV.mzML|GNPS-G1_024_20eV.mzML|GNPS-G1_013_20eV.mzML|GNPS-G1_023_20eV.mzML|GNPS-G1_021_20eV.mzML|GNPS-G1_011_20eV.mzML|GNPS-G1_014_20eV.mzML|GNPS-G1_022_20eV.mzML|GNPS-G1_010_20eV.mzML
	0	4079	-1				G1	10.0	0.0	0.0	0.0	0.0	0.0		https://gnps.ucsd.edu//ProteoSAFe/result.jsp?task=2c80ff4b1e2a49fea7e844644198bbf3&view=cluster_details&protein=4079&show=true	https://gnps.ucsd.edu/ProteoSAFe/result.jsp?view=network_displayer&componentindex=-1&task=2c80ff4b1e2a49fea7e844644198bbf3&show=true									4079	10	98984		98984	0.0	7235447	FALSE	4079				2058010.0		GNPS-G1_002_20eV.mzML|GNPS-G1_001_20eV.mzML
	0	5686	-1				G3,G4,G5,G6	0.0	0.0	3.0	4.0	1.0	3.0		https://gnps.ucsd.edu//ProteoSAFe/result.jsp?task=2c80ff4b1e2a49fea7e844644198bbf3&view=cluster_details&protein=5686&show=true	https://gnps.ucsd.edu/ProteoSAFe/result.jsp?view=network_displayer&componentindex=-1&task=2c80ff4b1e2a49fea7e844644198bbf3&show=true									5686	11	126055		126055	0.0	2934165454545450	FALSE	5686				203522.0		GNPS-G1_020_20eV.mzML|GNPS-G1_009_20eV.mzML|GNPS-G1_012_20eV.mzML|GNPS-G1_015_20eV.mzML|GNPS-G1_024_20eV.mzML|GNPS-G1_013_20eV.mzML|GNPS-G1_023_20eV.mzML|GNPS-G1_014_20eV.mzML|GNPS-G1_022_20eV.mzML|GNPS-G1_010_20eV.mzML|GNPS-G1_016_20eV.mzML
	0	10658	20				G1,G2	8.0	6.0	0.0	0.0	0.0	0.0		https://gnps.ucsd.edu//ProteoSAFe/result.jsp?task=2c80ff4b1e2a49fea7e844644198bbf3&view=cluster_details&protein=10658&show=true	https://gnps.ucsd.edu/ProteoSAFe/result.jsp?view=network_displayer&componentindex=20&task=2c80ff4b1e2a49fea7e844644198bbf3&show=true									10658	14	724468		724468	0.0	4.2818e+16	FALSE	10658				2461580.0		GNPS-G1_001_20eV.mzML|GNPS-G1_008_20eV.mzML|GNPS-G1_007_20eV.mzML|GNPS-G1_002_20eV.mzML|GNPS-G1_006_20eV.mzML|GNPS-G1_004_20eV.mzML|GNPS-G1_003_20eV.mzML|GNPS-G1_005_20eV.mzML
	0	4305	52				G1,G2,G3,G4,G5,G6	14.0	30.0	20.0	19.0	19.0	17.0		https://gnps.ucsd.edu//ProteoSAFe/result.jsp?task=2c80ff4b1e2a49fea7e844644198bbf3&view=cluster_details&protein=4305&show=true	https://gnps.ucsd.edu/ProteoSAFe/result.jsp?view=network_displayer&componentindex=52&task=2c80ff4b1e2a49fea7e844644198bbf3&show=true									4305	119	100112		100112	0.0	7789733697478990	FALSE	4305				5274320.0		GNPS-G1_018_20eV.mzML|GNPS-G1_010_20eV.mzML|GNPS-G1_004_20eV.mzML|GNPS-G1_009_20eV.mzML|GNPS-G1_019_20eV.mzML|GNPS-G1_013_20eV.mzML|GNPS-G1_002_20eV.mzML|GNPS-G1_006_20eV.mzML|GNPS-G1_011_20eV.mzML|GNPS-G1_017_20eV.mzML|GNPS-G1_003_20eV.mzML|GNPS-G1_001_20eV.mzML|GNPS-G1_020_20eV.mzML|GNPS-G1_012_20eV.mzML|GNPS-G1_021_20eV.mzML|GNPS-G1_014_20eV.mzML|GNPS-G1_008_20eV.mzML|GNPS-G1_015_20eV.mzML|GNP…
M+2H]	0	8583	2	"1-({[2-(2-furylmethyl)-5-methylpyrrolidinyl]amino}methylene)-7-[8-({[2-(2-fury lmethyl)pyrrolidinyl]amino}methylene)-1,6-dihydroxy-3-methyl-5-(methylethyl)-7 -oxo(2-naphthyl)]-3,8-dihydroxy-6-methyl-4-(methylethyl)naphthalen-2-one CollisionEnergy:102040"	Commercial	JGI	G1,G2,G3,G4,G5,G6	14.0	22.0	23.0	24.0	29.0	22.0	http://gnps.ucsd.edu/ProteoSAFe/gnpslibraryspectrum.jsp?SpectrumID=CCMSLIB00010113136	https://gnps.ucsd.edu//ProteoSAFe/result.jsp?task=2c80ff4b1e2a49fea7e844644198bbf3&view=cluster_details&protein=8583&show=true	https://gnps.ucsd.edu/ProteoSAFe/result.jsp?view=network_displayer&componentindex=2&task=2c80ff4b1e2a49fea7e844644198bbf3&show=true	"InChI=1S/C49H56N4O8/c1-25(2)38-34-19-27(5)40(46(56)42(34)36(44(54)48(38)58)23-50-52-16-8-11-30(52)21-32-12-9-17-60-32)41-28(6)20-35-39(26(3)4)49(59)45(55)37(43(35)47(41)57)24-51-53-29(7)14-15-31(53)22-33-13-10-18-61-33/h9-10,12-13,17-20,23-26,29-31,50-51,56-59H,8,11,14-16,21-22H2,1-7H3/b36-23-,37-24-"	Orbitrap	LC-ESI	Positive	3	0.0	0.8762110000000001	0.0	8583	134	415212	Trent Northen	415212	0.0	7306670820895520	FALSE	8583	7	Cc1cc2c(c(O)c1-c1c(C)cc3c(c1O)C(=CNN1C(C)CCC1Cc1ccco1)C(=O)C(O)=C3C(C)C)C(=CNN1CCCC1Cc1ccco1)C(=O)C(O)=C2C(C)C	CCMSLIB00010113136	5504180000000	nan	GM(+)-LC-22M006-GNPS_20eV_FT0h.mzXML|GNPS-G1_018_20eV.mzML|GM(+)-LC-22M006-GNPS_20eV_FT82h.mzXML|GNPS-G1_010_20eV.mzML|GNPS-G1_004_20eV.mzML|GM(+)-LC-22M006-GNPS_20eV_FT120h.mzXML|GNPS-G1_009_20eV.mzML|GNPS-G1_019_20eV.mzML|GNPS-G1_013_20eV.mzML|GNPS-G1_002_20eV.mzML|GNPS-G1_006_20eV.mzML|GNPS-G1_011_20eV.mzML|GNPS-G1_003_20eV.mzML|GNPS-G1_020_20eV.mzML|GM(+)-LC-22M006-GNPS_20eV_Mel.mzXML|GNPS-G1…
	0	10649	32				G1	3.0	0.0	0.0	0.0	0.0	0.0		https://gnps.ucsd.edu//ProteoSAFe/result.jsp?task=2c80ff4b1e2a49fea7e844644198bbf3&view=cluster_details&protein=10649&show=true	https://gnps.ucsd.edu/ProteoSAFe/result.jsp?view=network_displayer&componentindex=32&task=2c80ff4b1e2a49fea7e844644198bbf3&show=true									10649	3	1430.82		715911	0.0	7127376666666660	FALSE	10649				1778910.0		GNPS-G1_002_20eV.mzML
	0	9155	30				G1,G2,G3,G4,G5,G6	48.0	43.0	70.0	54.0	81.0	80.0		https://gnps.ucsd.edu//ProteoSAFe/result.jsp?task=2c80ff4b1e2a49fea7e844644198bbf3&view=cluster_details&protein=9155&show=true	https://gnps.ucsd.edu/ProteoSAFe/result.jsp?view=network_displayer&componentindex=30&task=2c80ff4b1e2a49fea7e844644198bbf3&show=true									9155	376	566427		566427	0.0	8005955611702120	FALSE	9155				367560000000		GNPS-G1_018_20eV.mzML|GNPS-G1_010_20eV.mzML|GNPS-G1_004_20eV.mzML|GNPS-G1_009_20eV.mzML|GNPS-G1_019_20eV.mzML|GNPS-G1_013_20eV.mzML|GNPS-G1_002_20eV.mzML|GNPS-G1_006_20eV.mzML|GNPS-G1_011_20eV.mzML|GNPS-G1_017_20eV.mzML|GNPS-G1_003_20eV.mzML|GNPS-G1_001_20eV.mzML|GNPS-G1_020_20eV.mzML|GNPS-G1_012_20eV.mzML|GNPS-G1_021_20eV.mzML|GNPS-G1_014_20eV.mzML|GNPS-G1_008_20eV.mzML|GNPS-G1_015_20eV.mzML|GNP…
	0	7820	59				G1,G2,G3,G4,G5,G6	4.0	7.0	8.0	8.0	6.0	8.0		https://gnps.ucsd.edu//ProteoSAFe/result.jsp?task=2c80ff4b1e2a49fea7e844644198bbf3&view=cluster_details&protein=7820&show=true	https://gnps.ucsd.edu/ProteoSAFe/result.jsp?view=network_displayer&componentindex=59&task=2c80ff4b1e2a49fea7e844644198bbf3&show=true									7820	41	265098		265098	0.0	400236243902439	FALSE	7820				8999490.0		GM(+)-LC-22M006-GNPS_20eV_FT0h.mzXML|GM(+)-LC-22M006-GNPS_20eV_FT82h.mzXML|GNPS-G1_010_20eV.mzML|GNPS-G1_005_20eV.mzML|GM(+)-LC-22M006-GNPS_20eV_FT120h.mzXML|GNPS-G1_009_20eV.mzML|GNPS-G1_019_20eV.mzML|GNPS-G1_013_20eV.mzML|GNPS-G1_011_20eV.mzML|GNPS-G1_003_20eV.mzML|GM(+)-LC-22M006-GNPS_20eV_Mel.mzXML|GNPS-G1_012_20eV.mzML|GNPS-G1_021_20eV.mzML|GNPS-G1_014_20eV.mzML|GM(+)-LC-22M006-GNPS_20eV_FT7…
	0	10666	10				G4,G5,G6	0.0	0.0	0.0	27.0	71.0	54.0		https://gnps.ucsd.edu//ProteoSAFe/result.jsp?task=2c80ff4b1e2a49fea7e844644198bbf3&view=cluster_details&protein=10666&show=true	https://gnps.ucsd.edu/ProteoSAFe/result.jsp?view=network_displayer&componentindex=10&task=2c80ff4b1e2a49fea7e844644198bbf3&show=true									10666	152	760478		760478	0.0	1059835144736840	FALSE	10666				3314380000000		GM(+)-LC-22M006-GNPS_20eV_FT96h.mzXML|GM(+)-LC-22M006-GNPS_20eV_FT120h.mzXML|GM(+)-LC-22M006-GNPS_20eV_FT82h.mzXML
	0	7656	-1				G1,G3,G4,G5,G6	3.0	0.0	6.0	5.0	5.0	1.0		https://gnps.ucsd.edu//ProteoSAFe/result.jsp?task=2c80ff4b1e2a49fea7e844644198bbf3&view=cluster_details&protein=7656&show=true	https://gnps.ucsd.edu/ProteoSAFe/result.jsp?view=network_displayer&componentindex=-1&task=2c80ff4b1e2a49fea7e844644198bbf3&show=true									7656	20	240233		240233	0.0	6356887	FALSE	7656				266445.0		GM(+)-LC-22M006-GNPS_20eV_FT96h.mzXML|GM(+)-LC-22M006-GNPS_20eV_FT72h.mzXML|GM(+)-LC-22M006-GNPS_20eV_FT82h.mzXML|GM(+)-LC-22M006-GNPS_20eV_FT120h.mzXML|GM(+)-LC-22M006-GNPS_20eV_Mel.mzXML
	0	8578	-1				G1,G2,G3,G4,G5,G6	1.0	1.0	3.0	4.0	9.0	7.0		https://gnps.ucsd.edu//ProteoSAFe/result.jsp?task=2c80ff4b1e2a49fea7e844644198bbf3&view=cluster_details&protein=8578&show=true	https://gnps.ucsd.edu/ProteoSAFe/result.jsp?view=network_displayer&componentindex=-1&task=2c80ff4b1e2a49fea7e844644198bbf3&show=true									8578	25	412236		412236	0.0	51128056	FALSE	8578				658601.0		GM(+)-LC-22M006-GNPS_20eV_FT0h.mzXML|GNPS-G1_020_20eV.mzML|GNPS-G1_009_20eV.mzML|GM(+)-LC-22M006-GNPS_20eV_Mel.mzXML|GNPS-G1_015_20eV.mzML|GNPS-G1_019_20eV.mzML|GNPS-G1_018_20eV.mzML|GNPS-G1_022_20eV.mzML|GNPS-G1_024_20eV.mzML|GNPS-G1_013_20eV.mzML|GNPS-G1_023_20eV.mzML|GNPS-G1_021_20eV.mzML|GNPS-G1_014_20eV.mzML|GNPS-G1_017_20eV.mzML|GNPS-G1_010_20eV.mzML|GM(+)-LC-22M006-GNPS_20eV_FT72h.mzXML|GM…
	0	7457	-1				G3,G4,G6	0.0	0.0	1.0	3.0	0.0	1.0		https://gnps.ucsd.edu//ProteoSAFe/result.jsp?task=2c80ff4b1e2a49fea7e844644198bbf3&view=cluster_details&protein=7457&show=true	https://gnps.ucsd.edu/ProteoSAFe/result.jsp?view=network_displayer&componentindex=-1&task=2c80ff4b1e2a49fea7e844644198bbf3&show=true									7457	5	221038		221038	0.0	750348	FALSE	7457				79979.8		GNPS-G1_022_20eV.mzML|GNPS-G1_009_20eV.mzML|GNPS-G1_013_20eV.mzML|GNPS-G1_014_20eV.mzML
M+H	0	6544	12	"PYRIDINE-2,3-DICARBOXYLIC ACID"	isolated	MoNA:MoNA031964	G1,G2,G3,G4,G5,G6	31.0	28.0	21.0	20.0	14.0	19.0	http://gnps.ucsd.edu/ProteoSAFe/gnpslibraryspectrum.jsp?SpectrumID=CCMSLIB00006682881	https://gnps.ucsd.edu//ProteoSAFe/result.jsp?task=2c80ff4b1e2a49fea7e844644198bbf3&view=cluster_details&protein=6544&show=true	https://gnps.ucsd.edu/ProteoSAFe/result.jsp?view=network_displayer&componentindex=12&task=2c80ff4b1e2a49fea7e844644198bbf3&show=true	"InChI=1S/C7H5NO4/c9-6(10)4-2-1-3-8-5(4)7(11)12/h1-3H,(H,9,10)(H,11,12)"	qTof	ESI	positive	3	0.9590000000000001	0.7903140000000001	5707.35	6544	133	167.07	MoNA	167.07	0.0	1504142180451120	FALSE	6544	6	C1=CN=C(C(=C1)C(=O)O)C(=O)O	CCMSLIB00006682881	1069710000000	nan	GM(+)-LC-22M006-GNPS_20eV_FT0h.mzXML|GNPS-G1_018_20eV.mzML|GM(+)-LC-22M006-GNPS_20eV_FT82h.mzXML|GNPS-G1_010_20eV.mzML|GNPS-G1_004_20eV.mzML|GM(+)-LC-22M006-GNPS_20eV_FT120h.mzXML|GNPS-G1_009_20eV.mzML|GNPS-G1_019_20eV.mzML|GNPS-G1_013_20eV.mzML|GNPS-G1_002_20eV.mzML|GNPS-G1_006_20eV.mzML|GNPS-G1_011_20eV.mzML|GNPS-G1_003_20eV.mzML|GNPS-G1_001_20eV.mzML|GNPS-G1_020_20eV.mzML|GM(+)-LC-22M006-GNPS_…
M+H	0	8674	1	Spectral Match to Vitexin from NIST14	Isolated	Data deposited by dfloros	G1,G2	2.0	2.0	0.0	0.0	0.0	0.0	http://gnps.ucsd.edu/ProteoSAFe/gnpslibraryspectrum.jsp?SpectrumID=CCMSLIB00003137354	https://gnps.ucsd.edu//ProteoSAFe/result.jsp?task=2c80ff4b1e2a49fea7e844644198bbf3&view=cluster_details&protein=8674&show=true	https://gnps.ucsd.edu/ProteoSAFe/result.jsp?view=network_displayer&componentindex=1&task=2c80ff4b1e2a49fea7e844644198bbf3&show=true	InChI=1S/C21H20O10/c22-7-14-17(27)18(28)19(29)21(31-14)16-11(25)5-10(24)15-12(26)6-13(30-20(15)16)8-1-3-9(23)4-2-8/h1-6,14,17-19,21-25,27-29H,7H2/t14-,17-,18+,19-,21+/m1/s1	qTof	APCI	Positive	3	1.2004e+16	0.762868	27715.9	8674	4	445114	Data from P Dorrestein	445114	0.0	34315325	FALSE	8674	6	C1=CC(=CC=C1C2=CC(=O)C3=C(O2)C(=C(C=C3O)O)[C@H]4[C@@H]([C@H]([C@@H]([C@H](O4)CO)O)O)O)O	CCMSLIB00003137354	79866.6	nan	GM(+)-LC-22M006-GNPS_20eV_FT0h.mzXML|GM(+)-LC-22M006-GNPS_20eV_Mel.mzXML
M+H	0	7426	-1	pantothenic acid CollisionEnergy:205060	Commercial	JGI	G1,G2,G3,G4,G5,G6	11.0	7.0	14.0	14.0	13.0	15.0	http://gnps.ucsd.edu/ProteoSAFe/gnpslibraryspectrum.jsp?SpectrumID=CCMSLIB00010123443	https://gnps.ucsd.edu//ProteoSAFe/result.jsp?task=2c80ff4b1e2a49fea7e844644198bbf3&view=cluster_details&protein=7426&show=true	https://gnps.ucsd.edu/ProteoSAFe/result.jsp?view=network_displayer&componentindex=-1&task=2c80ff4b1e2a49fea7e844644198bbf3&show=true	"InChI=1S/C9H17NO5/c1-9(2,5-11)7(14)8(15)10-4-3-6(12)13/h7,11,14H,3-5H2,1-2H3,(H,10,15)(H,12,13)/t7-/m0/s1"	Orbitrap	LC-ESI	Positive	3	0.0	0.8256459999999999	0.0	7426	74	220118	Trent Northen	220118	0.0	2.11384e+16	FALSE	7426	8	CC(C)(CO)C(O)C(O)=NCCC(=O)O	CCMSLIB00010123443	7316450.0	nan	GNPS-G1_018_20eV.mzML|GNPS-G1_010_20eV.mzML|GNPS-G1_004_20eV.mzML|GNPS-G1_009_20eV.mzML|GNPS-G1_019_20eV.mzML|GNPS-G1_013_20eV.mzML|GNPS-G1_002_20eV.mzML|GNPS-G1_006_20eV.mzML|GNPS-G1_011_20eV.mzML|GNPS-G1_017_20eV.mzML|GNPS-G1_003_20eV.mzML|GNPS-G1_001_20eV.mzML|GNPS-G1_020_20eV.mzML|GNPS-G1_012_20eV.mzML|GNPS-G1_021_20eV.mzML|GNPS-G1_014_20eV.mzML|GNPS-G1_008_20eV.mzML|GNPS-G1_015_20eV.mzML|GNP…
M+H	0	8315	74	ipriflavone CollisionEnergy:205060	Commercial	JGI	G3,G4,G5,G6	0.0	0.0	4.0	5.0	3.0	3.0	http://gnps.ucsd.edu/ProteoSAFe/gnpslibraryspectrum.jsp?SpectrumID=CCMSLIB00010116953	https://gnps.ucsd.edu//ProteoSAFe/result.jsp?task=2c80ff4b1e2a49fea7e844644198bbf3&view=cluster_details&protein=8315&show=true	https://gnps.ucsd.edu/ProteoSAFe/result.jsp?view=network_displayer&componentindex=74&task=2c80ff4b1e2a49fea7e844644198bbf3&show=true	"InChI=1S/C18H16O3/c1-12(2)21-14-8-9-15-17(10-14)20-11-16(18(15)19)13-6-4-3-5-7-13/h3-12H,1-2H3"	Orbitrap	LC-ESI	Positive	3	11001	0.714743	39133.2	8315	15	292118	Trent Northen	292118	0.0	3.7397e+16	FALSE	8315	6	CC(C)Oc1ccc2c(=O)c(-c3ccccc3)coc2c1	CCMSLIB00010116953	382015.0	nan	GNPS-G1_020_20eV.mzML|GNPS-G1_012_20eV.mzML|GNPS-G1_015_20eV.mzML|GNPS-G1_024_20eV.mzML|GNPS-G1_013_20eV.mzML|GNPS-G1_021_20eV.mzML|GNPS-G1_014_20eV.mzML|GNPS-G1_011_20eV.mzML|GNPS-G1_016_20eV.mzML|GNPS-G1_022_20eV.mzML
	0	6665	-1				G3,G4,G5,G6	0.0	0.0	1.0	1.0	3.0	1.0		https://gnps.ucsd.edu//ProteoSAFe/result.jsp?task=2c80ff4b1e2a49fea7e844644198bbf3&view=cluster_details&protein=6665&show=true	https://gnps.ucsd.edu/ProteoSAFe/result.jsp?view=network_displayer&componentindex=-1&task=2c80ff4b1e2a49fea7e844644198bbf3&show=true									6665	6	167.07		167.07	0.0	4252785	FALSE	6665				128342.0		GNPS-G1_020_20eV.mzML|GNPS-G1_019_20eV.mzML|GNPS-G1_018_20eV.mzML|GM(+)-LC-22M006-GNPS_20eV_FT82h.mzXML|GM(+)-LC-22M006-GNPS_20eV_FT72h.mzXML|GM(+)-LC-22M006-GNPS_20eV_FT120h.mzXML
	0	7360	-1				G3,G4,G5,G6	0.0	0.0	9.0	9.0	15.0	10.0		https://gnps.ucsd.edu//ProteoSAFe/result.jsp?task=2c80ff4b1e2a49fea7e844644198bbf3&view=cluster_details&protein=7360&show=true	https://gnps.ucsd.edu/ProteoSAFe/result.jsp?view=network_displayer&componentindex=-1&task=2c80ff4b1e2a49fea7e844644198bbf3&show=true									7360	43	211086		211086	0.0	630657	FALSE	7360				2276670.0		GNPS-G1_020_20eV.mzML|GNPS-G1_009_20eV.mzML|GNPS-G1_012_20eV.mzML|GNPS-G1_015_20eV.mzML|GNPS-G1_018_20eV.mzML|GNPS-G1_019_20eV.mzML|GNPS-G1_022_20eV.mzML|GNPS-G1_013_20eV.mzML|GNPS-G1_023_20eV.mzML|GNPS-G1_024_20eV.mzML|GNPS-G1_021_20eV.mzML|GNPS-G1_011_20eV.mzML|GNPS-G1_014_20eV.mzML|GNPS-G1_017_20eV.mzML|GNPS-G1_010_20eV.mzML|GNPS-G1_016_20eV.mzML
	0	8922	-1				G1	4.0	0.0	0.0	0.0	0.0	0.0		https://gnps.ucsd.edu//ProteoSAFe/result.jsp?task=2c80ff4b1e2a49fea7e844644198bbf3&view=cluster_details&protein=8922&show=true	https://gnps.ucsd.edu/ProteoSAFe/result.jsp?view=network_displayer&componentindex=-1&task=2c80ff4b1e2a49fea7e844644198bbf3&show=true									8922	4	536168		536168	0.0	82972875	FALSE	8922				57770.3		GM(+)-LC-22M006-GNPS_20eV_Mel.mzXML
M+H	0	6390	71	"2-methoxy-1-(2,4,6-trihydroxyphenyl)ethan-1-one CollisionEnergy:102040"	Commercial	JGI	G1,G2,G3,G4,G5,G6	10.0	9.0	9.0	10.0	7.0	8.0	http://gnps.ucsd.edu/ProteoSAFe/gnpslibraryspectrum.jsp?SpectrumID=CCMSLIB00010108233	https://gnps.ucsd.edu//ProteoSAFe/result.jsp?task=2c80ff4b1e2a49fea7e844644198bbf3&view=cluster_details&protein=6390&show=true	https://gnps.ucsd.edu/ProteoSAFe/result.jsp?view=network_displayer&componentindex=71&task=2c80ff4b1e2a49fea7e844644198bbf3&show=true	"InChI=1S/C9H10O5/c1-14-4-8(13)9-6(11)2-5(10)3-7(9)12/h2-3,10-12H,4H2,1H3"	Orbitrap	LC-ESI	Positive	3	43.99	0.719802	220989.0	6390	53	155.07	Trent Northen	155.07	0.0	2.67211e+16	FALSE	6390	6	COCC(=O)c1c(O)cc(O)cc1O	CCMSLIB00010108233	1386630000000	nan	GNPS-G1_018_20eV.mzML|GNPS-G1_010_20eV.mzML|GNPS-G1_004_20eV.mzML|GNPS-G1_009_20eV.mzML|GNPS-G1_019_20eV.mzML|GNPS-G1_013_20eV.mzML|GNPS-G1_002_20eV.mzML|GNPS-G1_006_20eV.mzML|GNPS-G1_011_20eV.mzML|GNPS-G1_017_20eV.mzML|GNPS-G1_003_20eV.mzML|GNPS-G1_001_20eV.mzML|GNPS-G1_020_20eV.mzML|GNPS-G1_012_20eV.mzML|GNPS-G1_021_20eV.mzML|GNPS-G1_014_20eV.mzML|GNPS-G1_008_20eV.mzML|GNPS-G1_015_20eV.mzML|GNP…
M+H-H2O	0	7782	-1	Spectral Match to 13S-Hydroxy-9Z,11E,15Z-octadecatrienoic acid from NIST14	Isolated	Data deposited by pmallard	G5,G6	0.0	0.0	0.0	0.0	8.0	7.0	http://gnps.ucsd.edu/ProteoSAFe/gnpslibraryspectrum.jsp?SpectrumID=CCMSLIB00003136281	https://gnps.ucsd.edu//ProteoSAFe/result.jsp?task=2c80ff4b1e2a49fea7e844644198bbf3&view=cluster_details&protein=7782&show=true	https://gnps.ucsd.edu/ProteoSAFe/result.jsp?view=network_displayer&componentindex=-1&task=2c80ff4b1e2a49fea7e844644198bbf3&show=true	nan	HCD	ESI	Positive	3	1.5994e+16	0.7841090000000001	57695.1	7782	15	261222	Data from Wolfender/Litaudon	261222	0.0	9170973333333330	FALSE	7782	9	nan	CCMSLIB00003136281	360657.0	nan	GM(+)-LC-22M006-GNPS_20eV_FT120h.mzXML|GM(+)-LC-22M006-GNPS_20eV_FT96h.mzXML
	0	8804	-1				G1,G3,G4,G5	1.0	0.0	1.0	1.0	1.0	0.0		https://gnps.ucsd.edu//ProteoSAFe/result.jsp?task=2c80ff4b1e2a49fea7e844644198bbf3&view=cluster_details&protein=8804&show=true	https://gnps.ucsd.edu/ProteoSAFe/result.jsp?view=network_displayer&componentindex=-1&task=2c80ff4b1e2a49fea7e844644198bbf3&show=true									8804	4	465188		465188	0.0	29773875	FALSE	8804				101073.0		GM(+)-LC-22M006-GNPS_20eV_FT96h.mzXML|GM(+)-LC-22M006-GNPS_20eV_FT72h.mzXML|GM(+)-LC-22M006-GNPS_20eV_FT82h.mzXML|GM(+)-LC-22M006-GNPS_20eV_Mel.mzXML
	0	9103	1				G1,G2,G3,G4,G5,G6	5.0	6.0	4.0	5.0	3.0	4.0		https://gnps.ucsd.edu//ProteoSAFe/result.jsp?task=2c80ff4b1e2a49fea7e844644198bbf3&view=cluster_details&protein=9103&show=true	https://gnps.ucsd.edu/ProteoSAFe/result.jsp?view=network_displayer&componentindex=1&task=2c80ff4b1e2a49fea7e844644198bbf3&show=true									9103	27	566427		566427	0.0	3816838888888880	FALSE	9103				1385370.0		GNPS-G1_001_20eV.mzML|GNPS-G1_020_20eV.mzML|GNPS-G1_008_20eV.mzML|GNPS-G1_012_20eV.mzML|GNPS-G1_015_20eV.mzML|GNPS-G1_018_20eV.mzML|GNPS-G1_022_20eV.mzML|GNPS-G1_024_20eV.mzML|GNPS-G1_007_20eV.mzML|GNPS-G1_002_20eV.mzML|GNPS-G1_021_20eV.mzML|GNPS-G1_006_20eV.mzML|GNPS-G1_011_20eV.mzML|GNPS-G1_014_20eV.mzML|GNPS-G1_017_20eV.mzML|GNPS-G1_010_20eV.mzML|GNPS-G1_004_20eV.mzML|GNPS-G1_003_20eV.mzML|GNP…
	0	2965	63				G1,G2,G3,G4,G5,G6	11.0	18.0	15.0	15.0	14.0	19.0		https://gnps.ucsd.edu//ProteoSAFe/result.jsp?task=2c80ff4b1e2a49fea7e844644198bbf3&view=cluster_details&protein=2965&show=true	https://gnps.ucsd.edu/ProteoSAFe/result.jsp?view=network_displayer&componentindex=63&task=2c80ff4b1e2a49fea7e844644198bbf3&show=true									2965	92	98984		98984	0.0	6463249891304340	FALSE	2965				126390000000		GNPS-G1_018_20eV.mzML|GNPS-G1_010_20eV.mzML|GNPS-G1_004_20eV.mzML|GNPS-G1_009_20eV.mzML|GNPS-G1_019_20eV.mzML|GNPS-G1_013_20eV.mzML|GNPS-G1_002_20eV.mzML|GNPS-G1_006_20eV.mzML|GNPS-G1_011_20eV.mzML|GNPS-G1_017_20eV.mzML|GNPS-G1_003_20eV.mzML|GNPS-G1_001_20eV.mzML|GNPS-G1_020_20eV.mzML|GNPS-G1_012_20eV.mzML|GNPS-G1_021_20eV.mzML|GNPS-G1_014_20eV.mzML|GNPS-G1_008_20eV.mzML|GNPS-G1_015_20eV.mzML|GNP…
	0	8821	-1				G2,G3	0.0	3.0	1.0	0.0	0.0	0.0		https://gnps.ucsd.edu//ProteoSAFe/result.jsp?task=2c80ff4b1e2a49fea7e844644198bbf3&view=cluster_details&protein=8821&show=true	https://gnps.ucsd.edu/ProteoSAFe/result.jsp?view=network_displayer&componentindex=-1&task=2c80ff4b1e2a49fea7e844644198bbf3&show=true									8821	4	480354		480354	0.0	70764175	FALSE	8821				243741.0		GM(+)-LC-22M006-GNPS_20eV_FT0h.mzXML|GM(+)-LC-22M006-GNPS_20eV_FT72h.mzXML
	0	6831	-1				G2,G3,G4,G5,G6	0.0	2.0	2.0	2.0	3.0	3.0		https://gnps.ucsd.edu//ProteoSAFe/result.jsp?task=2c80ff4b1e2a49fea7e844644198bbf3&view=cluster_details&protein=6831&show=true	https://gnps.ucsd.edu/ProteoSAFe/result.jsp?view=network_displayer&componentindex=-1&task=2c80ff4b1e2a49fea7e844644198bbf3&show=true									6831	12	167.07		167.07	0.0	4306155	FALSE	6831				3555660.0		GM(+)-LC-22M006-GNPS_20eV_FT96h.mzXML|GM(+)-LC-22M006-GNPS_20eV_FT0h.mzXML|GM(+)-LC-22M006-GNPS_20eV_FT72h.mzXML|GM(+)-LC-22M006-GNPS_20eV_FT120h.mzXML|GM(+)-LC-22M006-GNPS_20eV_FT82h.mzXML
M+H-H2O	0	7638	-1	Spectral Match to 9S-Hydroxy-10E,12Z,15Z-octadecatrienoic acid from NIST14	Isolated	Data deposited by pmallard	G6	0.0	0.0	0.0	0.0	0.0	2.0	http://gnps.ucsd.edu/ProteoSAFe/gnpslibraryspectrum.jsp?SpectrumID=CCMSLIB00003134682	https://gnps.ucsd.edu//ProteoSAFe/result.jsp?task=2c80ff4b1e2a49fea7e844644198bbf3&view=cluster_details&protein=7638&show=true	https://gnps.ucsd.edu/ProteoSAFe/result.jsp?view=network_displayer&componentindex=-1&task=2c80ff4b1e2a49fea7e844644198bbf3&show=true	InChI=1S/C18H30O3/c1-2-3-4-5-6-8-11-14-17(19)15-12-9-7-10-13-16-18(20)21/h3-4,6,8,11,14,17,19H,2,5,7,9-10,12-13,15-16H2,1H3,(H,20,21)/b4-3-,8-6-,14-11+/t17-/m1/s1	qTof	ESI	Positive	3	43989	0.7284069999999999	158681.0	7638	2	233227	Data from Wolfender/Litaudon	233227	0.0	8681895	FALSE	7638	8	CC/C=C\\C/C=C\\C=C\\[C@H](CCCCCCCC(=O)O)O	CCMSLIB00003134682	52205.4	nan	GM(+)-LC-22M006-GNPS_20eV_FT120h.mzXML
	0	10604	-1				G1	4.0	0.0	0.0	0.0	0.0	0.0		https://gnps.ucsd.edu//ProteoSAFe/result.jsp?task=2c80ff4b1e2a49fea7e844644198bbf3&view=cluster_details&protein=10604&show=true	https://gnps.ucsd.edu/ProteoSAFe/result.jsp?view=network_displayer&componentindex=-1&task=2c80ff4b1e2a49fea7e844644198bbf3&show=true									10604	4	701373		701373	0.0	79127675	FALSE	10604				88474.6		GM(+)-LC-22M006-GNPS_20eV_Mel.mzXML
[M+H]+	0	7291	-1	MassbankEU:ET140302 PAR_146.0966_8.3|N-propargylbenzylamine|N-benzylprop-2-yn-1-amine	Isolated	Massbank	G2,G3,G4,G6	0.0	7.0	11.0	7.0	0.0	3.0	http://gnps.ucsd.edu/ProteoSAFe/gnpslibraryspectrum.jsp?SpectrumID=CCMSLIB00000578829	https://gnps.ucsd.edu//ProteoSAFe/result.jsp?task=2c80ff4b1e2a49fea7e844644198bbf3&view=cluster_details&protein=7291&show=true	https://gnps.ucsd.edu/ProteoSAFe/result.jsp?view=network_displayer&componentindex=-1&task=2c80ff4b1e2a49fea7e844644198bbf3&show=true	1S/C10H11N/c1-2-8-11-9-10-6-4-3-5-7-10/h1,3-7,11H,8-9H2	LC-ESI-QFT	ESI	Positive	3	52032	0.760749	356150.0	7291	28	198128	Massbank EU	198128	0.0	3.91544e+16	FALSE	7291	6	C#CCNCC1=CC=CC=C1	CCMSLIB00000578829	2733970.0	nan	GNPS-G1_009_20eV.mzML|GNPS-G1_012_20eV.mzML|GNPS-G1_007_20eV.mzML|GNPS-G1_013_20eV.mzML|GNPS-G1_023_20eV.mzML|GNPS-G1_006_20eV.mzML|GNPS-G1_011_20eV.mzML|GNPS-G1_014_20eV.mzML|GNPS-G1_010_20eV.mzML|GNPS-G1_016_20eV.mzML|GNPS-G1_005_20eV.mzML
M+Na	0	7318	37	HIPPURATE	Commercial	Kelly Weldon	G1,G2,G3,G4,G5,G6	1.0	1.0	2.0	1.0	2.0	1.0	http://gnps.ucsd.edu/ProteoSAFe/gnpslibraryspectrum.jsp?SpectrumID=CCMSLIB00005464218	https://gnps.ucsd.edu//ProteoSAFe/result.jsp?task=2c80ff4b1e2a49fea7e844644198bbf3&view=cluster_details&protein=7318&show=true	https://gnps.ucsd.edu/ProteoSAFe/result.jsp?view=network_displayer&componentindex=37&task=2c80ff4b1e2a49fea7e844644198bbf3&show=true	"InChI=1S/C9H9NO3/c11-8(12)6-10-9(13)7-4-2-1-3-5-7/h1-5H,6H2,(H,10,13)(H,11,12)"	Orbitrap	ESI	Positive	1	0.132996	0.909474	6582410000000000	7318	8	202.18	Dorrestein	202.18	0.0	97969375	FALSE	7318	6	OC(=O)CNC(=O)C1=CC=CC=C1	CCMSLIB00005464218	687204.0	nan	GM(+)-LC-22M006-GNPS_20eV_Mel.mzXML|GNPS-G1_019_20eV.mzML|GNPS-G1_007_20eV.mzML|GNPS-G1_011_20eV.mzML|GM(+)-LC-22M006-GNPS_20eV_FT82h.mzXML|GNPS-G1_010_20eV.mzML|GM(+)-LC-22M006-GNPS_20eV_FT120h.mzXML|GM(+)-LC-22M006-GNPS_20eV_FT96h.mzXML
	0	6469	14				G1,G2,G3,G4,G5,G6	11.0	10.0	5.0	3.0	4.0	1.0		https://gnps.ucsd.edu//ProteoSAFe/result.jsp?task=2c80ff4b1e2a49fea7e844644198bbf3&view=cluster_details&protein=6469&show=true	https://gnps.ucsd.edu/ProteoSAFe/result.jsp?view=network_displayer&componentindex=14&task=2c80ff4b1e2a49fea7e844644198bbf3&show=true									6469	34	163.06		163.06	0.0	5090979411764700	FALSE	6469				4464920.0		GNPS-G1_001_20eV.mzML|GNPS-G1_020_20eV.mzML|GNPS-G1_008_20eV.mzML|GNPS-G1_009_20eV.mzML|GNPS-G1_012_20eV.mzML|GNPS-G1_015_20eV.mzML|GNPS-G1_018_20eV.mzML|GNPS-G1_019_20eV.mzML|GNPS-G1_007_20eV.mzML|GNPS-G1_002_20eV.mzML|GNPS-G1_013_20eV.mzML|GNPS-G1_021_20eV.mzML|GNPS-G1_006_20eV.mzML|GNPS-G1_011_20eV.mzML|GNPS-G1_014_20eV.mzML|GNPS-G1_004_20eV.mzML|GNPS-G1_003_20eV.mzML|GNPS-G1_005_20eV.mzML
	0	10592	32				G1	9.0	0.0	0.0	0.0	0.0	0.0		https://gnps.ucsd.edu//ProteoSAFe/result.jsp?task=2c80ff4b1e2a49fea7e844644198bbf3&view=cluster_details&protein=10592&show=true	https://gnps.ucsd.edu/ProteoSAFe/result.jsp?view=network_displayer&componentindex=32&task=2c80ff4b1e2a49fea7e844644198bbf3&show=true									10592	9	1401.04		701022	0.0	6876678888888880	FALSE	10592				2812730.0		GNPS-G1_002_20eV.mzML|GNPS-G1_001_20eV.mzML
	0	10665	-1				G1,G2	2.0	1.0	0.0	0.0	0.0	0.0		https://gnps.ucsd.edu//ProteoSAFe/result.jsp?task=2c80ff4b1e2a49fea7e844644198bbf3&view=cluster_details&protein=10665&show=true	https://gnps.ucsd.edu/ProteoSAFe/result.jsp?view=network_displayer&componentindex=-1&task=2c80ff4b1e2a49fea7e844644198bbf3&show=true									10665	3	754479		754479	0.0	4.10457e+16	FALSE	10665				943154.0		GNPS-G1_003_20eV.mzML|GNPS-G1_007_20eV.mzML|GNPS-G1_001_20eV.mzML
[truncated: 198 more rows]

## Sheet: Chem_Families
						G1	Molasses	G3	FT 72h	G5	FT 96h
						G2	FT 0h	G4	FT 82h	G6	FT 120h
Subnetwork 1: Glycerolipids												Subnetwork 2: Phenolic acids												Subnetwork 8: Pyrimidine nucleosides and derivatives
Cluster_ID	Class	NP SuperClass	Compound_name	Precursor_mass	G1	G2	G3	G4	G5	G6		Cluster_ID	Class	NP SuperClass	Compound_name	Precursor_mass	G1	G2	G3	G4	G5	G6		Cluster_ID	Class	NP SuperClass	Compound_name	Precursor_mass	G1	G2	G3	G4	G5	G6
[truncated: 88 more rows]

## Sheet: Abu_NumSpectra
Chemical family	Molasses	FT 0h	FT 72h	FT 82h	FT 96h	FT 120h	Total		Fermentation Time	Phenolic acids	Glycosylated flavonoids	Prenol and sphingolipid derivates	Flavonoids	Glycerolipids	Benzene, benzene dereivates and coumarins	Small peptides	Quinolines and related alkaloids	Monoterpenoids	Phenolic and cinnamic acids	Pyrimidine nucleosides and derivates	Aspartic acid and adducts	Flavonoids, phenolic acids and cuomarins
[truncated: 16 more rows]

[truncated: 2 more sheets: RelAbun_PerTreatment, Spectra_Confirmation]
