# Supplementary material for: Multi-omics characterization of the microbial populations and chemical space composition of a water kefir fermentation
Source: Front Mol Biosci. 2023 Oct 2;10:1223863. doi: 10.3389/fmolb.2023.1223863 (PMC10577418; doi:10.3389/fmolb.2023.1223863)
Supplement: Supplementary file 3 [file DataSheet2.ZIP]

Archive with 2 entries (2 files):
- AdditionalFile_4_Arrieta-Echeverri_MScInBiosciences.R
- __MACOSX/._AdditionalFile_4_Arrieta-Echeverri_MScInBiosciences.R
