# Supplementary material for: Multi-omics characterization of the microbial populations and chemical space composition of a water kefir fermentation
Source: Front Mol Biosci. 2023 Oct 2;10:1223863. doi: 10.3389/fmolb.2023.1223863 (PMC10577418; doi:10.3389/fmolb.2023.1223863)
Supplement: Supplementary file 3 [file DataSheet2.ZIP › AdditionalFile_4_Arrieta-Echeverri_MScInBiosciences.R]

# Diveristy index for water kefir metabarcoding data, statistical validations and correlation analysis #
#
# By: Maria Clara Arrieta Echeverri #

##### LIBRARIES #####
#####################

if (!require("BiocManager", quietly = TRUE))
  install.packages("BiocManager")

BiocManager::install("phyloseq")

install.packages("phyloseq")
install.packages("tidyverse")
install.packages("FSA")
install.packages("DescTools")
install.packages("pgirmess")

library(phyloseq)
library(gridExtra)
library(ggplot2)
library(dplyr)
library(FSA)
library(DescTools)
library(pgirmess)
library(ellipse)
library(corrplot)
library(tidyverse)


##### ALPHA AND BETA DIVERSITY APPROACH #####
#############################################

#Input data
#Metadata
samdf <- read.csv("/Users/mariaarrieta/Desktop/Tesis_Maestria/MetabarcodingAnalysis/AlpDiversity/metadata_div.tsv", sep= "\t")
samdf$sample.id -> rownames(samdf) #name lines with sample id
samdf$fermentation.sample= factor(x=samdf$fermentation.sample, levels= c("Grain", "Fermentation time 0","Fermentation time 10", "Fermentation time 24", "Fermentation time 34", "Fermentation time 48", "Fermentation time 58", "Fermentation time 72", "Fermentation time 82", "Fermentation time 96", "Fermentation time 106" , "Fermentation time 120"), ordered = TRUE)


#Feature table
asv_table_fermentationcurve <- read.csv("/Users/mariaarrieta/Desktop/Tesis_Maestria/MetabarcodingAnalysis/AlpDiversity/feature-table_ASV.tsv", sep= "\t")
colnames(asv_table_fermentationcurve) <- c("OTU_ID", "74isl_S1",	"75isl_S2",	"76ils_S3",	"77isl_S4",	"78isl_S5",	"79isl_S6",	"80isl_S7",	"81isl_S8",	"82isl_S9",	"83isl_S10",	"84isl_S11",	"85isl_S12",	"86isl_S13", 	"87isl_S14",	"88isl_S15",	"89isl_S16",	"90isl_S17",	"91isl_S18",	"92isl_S19",	"93isl_S20",	"94isl_S21",	"95isl_S22",	"96isl_S23",	"97isl_S24")
asv_table_fermentationcurve$OTU_ID -> rownames(asv_table_fermentationcurve)
asv_table_fermentationcurve[1] <- NULL #delete column

#Phylosec object
ps <- phyloseq(otu_table(asv_table_fermentationcurve, taxa_are_rows=TRUE),
               sample_data(samdf))


#Optional filtering and rarefaction 
#Filter: For the rest of the analyses we discard samples with low reads
ps.filsam <- prune_samples(sample_sums(ps)>=2500, ps)
#Rarefaction: The rarefaction does no affect much diversity estimates but it does affect diferential abundance estimates
set.seed(5) 
ps.rarefied = rarefy_even_depth(ps.filsam, rngseed=1, sample.size=min(sample_sums(ps.filsam)), replace=F)
#10 OTUs removed because they are no longer present in any sample after random subsampling


##### ALPHA DIVERSITY #####
#All the dversity indexes for rarefied
ps.alpha_div <- estimate_richness(ps.rarefied, split = TRUE, measure = c("Chao1","Fisher", "Shannon","Simpson"))
ps.alpha_div$sample.id= as.factor(c("74isl_S1",	"75isl_S2",	"76ils_S3",	"77isl_S4",	"78isl_S5",	"79isl_S6",	"80isl_S7",	"81isl_S8",	"82isl_S9",	"83isl_S10",	"84isl_S11",	"85isl_S12",	"86isl_S13", 	"87isl_S14",	"88isl_S15",	"89isl_S16",	"90isl_S17",	"91isl_S18",	"92isl_S19",	"93isl_S20",	"94isl_S21",	"95isl_S22",	"96isl_S23",	"97isl_S24"))
ps.samp.div <- sample_data(ps) %>% unclass() %>% data.frame() %>% left_join(ps.alpha_div, by = "sample.id")
ps.samp.div$nasv<-apply(otu_table(ps),2, function(x) sum(x!=0)) #2 indicales columns, this means that if the count of asv if grater than 0 then it puts the data in the nuew column


#Check "nomality" for each diveristy index
par(mfrow = c(2, 2)) 
hist(ps.samp.div$Shannon, main="Shannon diversity", xlab="", breaks=15)
hist(ps.samp.div$Simpson, main="Simpson diversity", xlab="", breaks=15)
hist(ps.samp.div$Chao, main="Chao richness", xlab="", breaks=15)
hist(ps.samp.div$Fisher, main="Fisher richness", xlab="", breaks=15)
#None has a normal behaviour 


#set format axes and colors
alpha.shannon <- ggplot(ps.samp.div, aes(x=factor(fermentation.sample), y=Shannon, fill=factor(sample.origin))) #data, axes y fill boxes
alpha.nasv <- ggplot(ps.samp.div, aes(x=factor(fermentation.sample),y=nasv, fill=factor(sample.origin)))


#Graph shannon
grupo.lab <- c("Grain","Liquor") 
cbp1 <- c("#FBB777","#D4A2FB")
plot.shannon = alpha.shannon + geom_boxplot() +
  theme(axis.text.x = element_text(angle = 90, vjust = 0.5, hjust=1), axis.title.x = element_blank()) +
  labs(title = "Shannon Index (ASV)") +
  scale_fill_manual("Sample origin", values=cbp1, labels=grupo.lab) #cambio de colores y leyenda 
plot.shannon

# Points graph for Shannon Index
pdf("ShannonIndex.pdf") # to save High Resolucion image format
ggplot(data = ps.samp.div, aes(x = fermentation.sample, y = Shannon, color=fermentation.sample)) + geom_point(size=4) +
  theme(axis.text.x = element_text(angle = 90, vjust = 0.5, hjust=1), axis.title.x = element_blank()) +
  labs(title = "Shannon Index (ASV)") + 
  scale_fill_manual("Sample origin", values=cbp1, labels=grupo.lab)
dev.off()

#N-asvs
grupo.lab <- c("Grain","Liquor") 
cbp1 <- c("#D4A2FB","#FBB777")
plot.nasv = alpha.nasv + geom_boxplot() +
  theme(axis.text.x = element_text(angle = 90, vjust = 0.5, hjust=1), axis.title.x = element_blank()) +
  labs(title = "Observed ASVs") +
  scale_fill_manual("Sample origin", values=cbp1, labels=grupo.lab) #cambio de colores y leyenda 
plot.nasv

# Points graph for Observed ASVs
pdf("ObservedASVs.pdf") # to save High Resolucion image format
ggplot(data = ps.samp.div, aes(x = fermentation.sample, y = nasv, color=fermentation.sample)) + geom_point(size=4) +
  theme(axis.text.x = element_text(angle = 90, vjust = 0.5, hjust=1), axis.title.x = element_blank()) +
  labs(title = "Observed ASVs") + 
  scale_fill_manual("Sample origin", values=cbp1, labels=grupo.lab)  
dev.off()


##### non-parametric KRUSKAL WALLIS test #####
##############################################

# Shannon index
nonparametric_test <- kruskal.test(Shannon ~ fermentation.sample, data = ps.samp.div)
nonparametric_test

# Observed ASVs
nonparametric_test2 <- kruskal.test(nasv ~ fermentation.sample, data = ps.samp.div)
nonparametric_test2

# Validation
# option1
dunnTest(Shannon ~ fermentation.sample, g = fermentation.sample,
         data = ps.samp.div,
         method = "bh")
# option2
DunnTest(nasv ~ fermentation.sample, ps.samp.div)
# option3
kruskalmc(Shannon ~ fermentation.sample, ps.samp.div)


##### BETA DIVERSITY #####
#Suggested Permanova on distances
metadata <- as(sample_data(ps), "data.frame")
bray.dist <- distance(ps, method = "bray") #The Bray-Curtis dissimilarity is bounded between 0 and 1, where 0 means the two sites have the same composition (that is they share all the species), and 1 means the two sites do not share any species
#jac.dist <- distance(ps, method= "jaccard")
#Do not compute unifrac cause i dont have tree
#wUF.dist = UniFrac(ps.rarefied, weighted=TRUE, normalized=TRUE) #abundance
#uwUF.dist = UniFrac(ps.rarefied, weighted=FALSE, normalized=TRUE) #presence/absence 


#Ordination beta color by origin
out.bray <- ordinate(ps, method = "MDS", distance = "bray") #defnir ordination
beta.bray = plot_ordination(ps, out.bray, color="sample.origin")  #graficar ordination por colores
grupo.lab <- c("Fermentado","Granulo") 
cbp1 <- c("#D4A2FB","#FBB777")

plot.beta.bray = beta.bray + geom_point(size=4, alpha=0.75, na.rm=T) +  #sobreponer un punto mas grande 
  labs(title = "Distancias Bray-curtis (ASV)", col= "Origen de la muestra") +  #titulo de la grafica y de la leyenda
  scale_colour_manual(values=cbp1, labels = grupo.lab) + #cambiar colores y poner nombre a cada grupo en leyenda
  theme(axis.text.x = element_blank(), axis.ticks = element_blank())
plot.beta.bray


#Ordination beta color by fermentation sample
out.bray <- ordinate(ps, method = "MDS", distance = "bray") #defnir ordination
beta.bray = plot_ordination(ps, out.bray, color="fermentation.sample")  #graficar ordination por colores

plot.beta.bray = beta.bray + geom_point(size=4, alpha=0.75, na.rm=T) +  #sobreponer un punto mas grande 
  labs(title = "Distancias Bray-curtis (ASV)", col= "Horas de fermentacion") +  #titulo de la grafica y de la leyenda
  #scale_colour_manual(values=cbp1, labels = grupo.lab) + #cambiar colores y poner nombre a cada grupo en leyenda
  theme(axis.text.x = element_blank(), axis.ticks = element_blank())
plot.beta.bray

##### STATISTICAL ANALYSIS #####
################################

Species <- read.table(file= "DomSpecies.txt", sep= "\t", header= T, row.names = 1)
RelAbun <- read.table(file= "RelAbundances.txt", sep= "\t", header= T, row.names = 1)
ChemAbundance <- read.table(file= "ChemFamilies.txt", sep= "\t", header= T, row.names = 1)
ChemAbun <- read.table(file= "AbuChem_families.txt", sep= "\t", header= T, row.names = 1)
ASV_cor <- read.table(file= "ASV_Cor.txt", sep= "\t", header= T, row.names = 1)

# Mann-Whitney U test per dominant ASV taxa
#1 p-value = 0.007246
wilcox.test(Lactobacillus.hilgardii ~ sample.origin, data=RelAbun) 
#2 p-value = 0.007246
wilcox.test(Lactobacillus.buchneri ~ sample.origin, data=RelAbun) 
#3
wilcox.test(Lactobacillus.harbinensis ~ sample.origin, data=RelAbun) 
#4
wilcox.test(Acetobacter.orientalis ~ sample.origin, data=RelAbun) 
#5
wilcox.test(Acetobacter.tropicalis ~ sample.origin, data=RelAbun) 
#6
wilcox.test(Komagataeibacter.saccharivorans ~ sample.origin, data=RelAbun) 

##### PEARSON CORRELATION #####
###############################

# Data normalization
Norm_chemA <- as.data.frame(scale(t(ChemAbun))) 
Norm_chemA

Norm_spe <- as.data.frame(scale(t(ASV_cor))) 
Norm_spe

# Correlation between two dataframes (Abundant observed species - ASV and chemical families

pdf("CorrelationCoefvalues.pdf") # to save High Resolucion image format
Int_correlation = cor(Norm_chemA,Norm_spe)
corrplot(Int_correlation, method = "shade", type = "upper", addCoef.col = 'gray30', col = c("#D4A2FB","lavender","#FBB777"), tl.cex = 0.8, number.cex = 0.8, cl.length = 10, cl.cex = 0.5, tl.col = 'black', sig.level = 0.05)
dev.off()
