# Supplementary material for: Multi-omics characterization of the microbial populations and chemical space composition of a water kefir fermentation
Source: Front Mol Biosci. 2023 Oct 2;10:1223863. doi: 10.3389/fmolb.2023.1223863 (PMC10577418; doi:10.3389/fmolb.2023.1223863)
Supplement: Supplementary file 4 [file Table1.XLSX]

## Sheet: feature-table_ASV
							Grain	Grain	F_T0	F_T1	F_T10	F_T10	F_T24	F_T24	F_T34	F_T34	F_T48	F_T48	F_T58	F_T58	F_T72	F_T72	F_T82	F_T82	F_T96	F_T96	F_T106	F_T106	F_T120	F_T120	Total
Domain	Phyla	Class	Order	Family	Genera	Species	74isl_S1	75isl_S2	76ils_S3	77isl_S4	78isl_S5	79isl_S6	80isl_S7	81isl_S8	82isl_S9	83isl_S10	84isl_S11	85isl_S12	86isl_S13	87isl_S14	88isl_S15	89isl_S16	90isl_S17	91isl_S18	92isl_S19	93isl_S20	94isl_S21	95isl_S22	96isl_S23	97isl_S24
d__Bacteria	p__Firmicutes	c__Bacilli	o__Lactobacillales	f__Lactobacillaceae	g__Lactobacillus	s__Lactobacillus_hilgardii	28956	5628	9631	14398	10924	14713	23702	24674	7686	21944	17724	18125	11251	27759	11065	25731	21577	28115	24461	19045	25328	27518	28033	23916	471904
d__Bacteria	p__Proteobacteria	c__Alphaproteobacteria	o__Acetobacterales	f__Acetobacteraceae	g__Acetobacter	s__Acetobacter_orientalis	27	32	32	25	32	44	267	373	107	225	2563	3065	5841	7460	12281	8734	30471	10218	9437	23685	7713	2023	11039	24938	160632
d__Bacteria	p__Firmicutes	c__Bacilli	o__Lactobacillales	f__Lactobacillaceae	g__Lactobacillus	__	7743	1765	3002	6454	1922	2376	2383	2670	1096	2283	1486	2909	1486	1003	911	2337	881	3782	3477	814	3275	1886	2779	1205	59925
d__Bacteria	p__Firmicutes	c__Bacilli	o__Lactobacillales	f__Lactobacillaceae	g__Lactobacillus	s__Lactobacillus_buchneri	85	51	1466	2551	1369	1598	2233	2448	1005	2385	1322	1962	1549	1210	715	2230	1357	3795	3412	1261	3414	2859	3696	1614	45587
d__Bacteria	p__Firmicutes	c__Bacilli	o__Lactobacillales	f__Lactobacillaceae	g__Lactobacillus	s__Lactobacillus_harbinensis	901	215	468	823	369	510	444	631	188	422	424	519	262	577	284	509	405	670	558	413	559	270	611	445	11477
d__Bacteria	p__Proteobacteria	c__Alphaproteobacteria	o__Acetobacterales	f__Acetobacteraceae	g__Komagataeibacter	__	5	0	17	36	0	16	14	21	5	9	32	44	52	96	104	80	199	76	85	159	121	37	134	330	1672
d__Bacteria	p__Proteobacteria	c__Alphaproteobacteria	o__Acetobacterales	f__Acetobacteraceae	g__Acetobacter	s__Acetobacter_tropicalis	0	0	0	6	0	0	0	0	0	0	0	21	61	73	70	62	221	24	90	145	77	0	150	310	1310
d__Bacteria	p__Proteobacteria	c__Alphaproteobacteria	o__Acetobacterales	f__Acetobacteraceae	g__Acetobacter	__	0	0	0	0	0	0	0	0	0	0	7	0	28	87	40	14	172	70	16	95	40	0	72	120	761
d__Bacteria	p__Proteobacteria	c__Alphaproteobacteria	o__Acetobacterales	f__Acetobacteraceae	g__Komagataeibacter	s__Komagataeibacter_saccharivorans	0	0	0	0	0	0	0	0	0	0	12	18	9	42	58	33	79	40	16	41	10	0	26	50	434
d__Bacteria	p__Proteobacteria	c__Alphaproteobacteria	o__Acetobacterales	f__Acetobacteraceae	g__Gluconobacter	s__Gluconobacter_oxydans	0	0	0	0	0	0	0	6	0	0	10	5	10	39	0	10	108	50	25	66	7	0	20	62	418
d__Bacteria	p__Proteobacteria	c__Alphaproteobacteria	o__Acetobacterales	f__Acetobacteraceae	__	__	0	0	0	0	0	0	0	0	0	0	0	8	15	20	10	0	49	0	13	33	13	4	31	47	243
d__Bacteria	p__Proteobacteria	c__Gammaproteobacteria	o__Enterobacterales	f__Enterobacteriaceae	g__Escherichia-Shigella	__	0	67	0	0	0	0	0	0	0	0	0	0	0	0	0	0	0	0	0	0	0	0	0	0	67
d__Bacteria	p__Proteobacteria	c__Alphaproteobacteria	o__Acetobacterales	f__Acetobacteraceae	g__Gluconobacter	__	0	0	0	0	0	0	0	0	0	0	0	0	0	0	0	0	21	0	0	7	0	0	9	15	52
d__Bacteria	p__Firmicutes	c__Clostridia	o__Lachnospirales	f__Lachnospiraceae	g__[Ruminococcus]_gauvreauii_group	s__uncultured_bacterium	0	42	0	0	0	0	0	0	0	0	0	0	0	0	0	0	0	0	0	0	0	0	0	0	42
d__Bacteria	p__Proteobacteria	c__Gammaproteobacteria	o__Burkholderiales	f__Comamonadaceae	g__Delftia	__	41	0	0	0	0	0	0	0	0	0	0	0	0	0	0	0	0	0	0	0	0	0	0	0	41
Unassigned	__	__	__	__	__	__	33	0	0	0	0	0	0	0	0	0	0	0	0	0	0	0	0	0	0	0	0	0	0	0	33
d__Bacteria	p__Bacteroidota	c__Bacteroidia	o__Bacteroidales	f__Bacteroidaceae	g__Bacteroides	__	0	23	0	0	0	0	0	0	0	0	0	0	0	0	0	0	0	0	0	0	0	0	0	0	23
d__Bacteria	p__Proteobacteria	c__Gammaproteobacteria	o__Xanthomonadales	f__Xanthomonadaceae	g__Stenotrophomonas	__	0	23	0	0	0	0	0	0	0	0	0	0	0	0	0	0	0	0	0	0	0	0	0	0	23
d__Bacteria	p__Firmicutes	c__Bacilli	o__Brevibacillales	f__Brevibacillaceae	g__Brevibacillus	s__Brevibacillus_reuszeri	0	19	0	0	0	0	0	0	0	0	0	0	0	0	0	0	0	0	0	0	0	0	0	0	19
d__Bacteria	p__Proteobacteria	c__Gammaproteobacteria	o__Burkholderiales	f__Oxalobacteraceae	g__Massilia	__	0	19	0	0	0	0	0	0	0	0	0	0	0	0	0	0	0	0	0	0	0	0	0	0	19
d__Bacteria	p__Proteobacteria	c__Gammaproteobacteria	o__Pseudomonadales	f__Pseudomonadaceae	g__Pseudomonas	s__Pseudomonas_fragi	0	18	0	0	0	0	0	0	0	0	0	0	0	0	0	0	0	0	0	0	0	0	0	0	18
d__Bacteria	p__Firmicutes	c__Clostridia	o__Oscillospirales	f__Ruminococcaceae	g__Subdoligranulum	s__uncultured_bacterium	0	16	0	0	0	0	0	0	0	0	0	0	0	0	0	0	0	0	0	0	0	0	0	0	16
d__Bacteria	p__Firmicutes	c__Clostridia	o__Peptostreptococcales-Tissierellales	f__Anaerovoracaceae	g__Family_XIII_AD3011_group	s__uncultured_bacterium	0	10	0	0	0	0	0	0	0	0	0	0	0	0	0	0	0	0	0	0	0	0	0	0	10
d__Bacteria	p__Firmicutes	c__Bacilli	o__Bacillales	f__Bacillaceae	g__Bacillus	s__Bacillus_coagulans	0	0	3	6	0	0	0	0	0	0	0	0	0	0	0	0	0	0	0	0	0	0	0	0	9
d__Bacteria	p__Firmicutes	c__Clostridia	o__Lachnospirales	f__Lachnospiraceae	g__Blautia	__	0	7	0	0	0	0	0	0	0	0	0	0	0	0	0	0	0	0	0	0	0	0	0	0	7
d__Bacteria	p__Firmicutes	c__Clostridia	o__Lachnospirales	f__Lachnospiraceae	g__Lachnospiraceae_NK4A136_group	s__uncultured_bacterium	0	5	0	0	0	0	0	0	0	0	0	0	0	0	0	0	0	0	0	0	0	0	0	0	5
d__Bacteria	p__Proteobacteria	c__Gammaproteobacteria	o__Pseudomonadales	f__Moraxellaceae	g__Acinetobacter	__	0	5	0	0	0	0	0	0	0	0	0	0	0	0	0	0	0	0	0	0	0	0	0	0	5
d__Bacteria	p__Bacteroidota	c__Bacteroidia	o__Bacteroidales	f__Bacteroidaceae	g__Bacteroides	s__uncultured_organism	0	4	0	0	0	0	0	0	0	0	0	0	0	0	0	0	0	0	0	0	0	0	0	0	4
d__Bacteria	p__Bacteroidota	c__Bacteroidia	o__Bacteroidales	f__Rikenellaceae	g__Alistipes	s__uncultured_organism	0	3	0	0	0	0	0	0	0	0	0	0	0	0	0	0	0	0	0	0	0	0	0	0	3
d__Bacteria	p__Firmicutes	c__Thermoanaerobacteria	o__Caldicellulosiruptorales	f__Caldicellulosiraptoraceae	g__Caldicellulosiruptor	__	0	0	0	0	0	0	0	0	0	0	0	0	0	0	0	0	0	3	0	0	0	0	0	0	3
d__Bacteria	p__Actinobacteriota	c__Actinobacteria	o__Streptosporangiales	f__Nocardiopsaceae	g__Nocardiopsis	__	2	0	0	0	0	0	0	0	0	0	0	0	0	0	0	0	0	0	0	0	0	0	0	0	2
d__Bacteria	p__Desulfobacterota	c__Desulfovibrionia	o__Desulfovibrionales	f__Desulfovibrionaceae	g__Bilophila	s__uncultured_bacterium	0	2	0	0	0	0	0	0	0	0	0	0	0	0	0	0	0	0	0	0	0	0	0	0	2
d__Bacteria	p__Firmicutes	c__Clostridia	o__Lachnospirales	f__Lachnospiraceae	g__uncultured	__	0	2	0	0	0	0	0	0	0	0	0	0	0	0	0	0	0	0	0	0	0	0	0	0	2
d__Bacteria	p__Proteobacteria	c__Gammaproteobacteria	o__Oceanospirillales	f__Halomonadaceae	g__Chromohalobacter	__	0	2	0	0	0	0	0	0	0	0	0	0	0	0	0	0	0	0	0	0	0	0	0	0	2
d__Bacteria	p__Proteobacteria	c__Gammaproteobacteria	o__Pseudomonadales	f__Pseudomonadaceae	g__Pseudomonas	__	2	0	0	0	0	0	0	0	0	0	0	0	0	0	0	0	0	0	0	0	0	0	0	0	2
* Note 1: Highlighted taxa with green represent the 6 dominant ASVs for bacterial identified species.
* Note 2: Taxa with red shadow represent those omited for statistical analyses (less that 33 reads from the sequecing)

## Sheet: Abundant_Species
	Grain		F_T0		F_T10		F_T24		F_T34		F_T48		F_T58		F_T72		F_T82		F_T96		F_T106		F_T120
Lactobacillus hilgardii	28956	5628	9631	14398	10924	14713	23702	24674	7686	21944	17724	18125	11251	27759	11065	25731	21577	28115	24461	19045	25328	27518	28033	23916
Acetobacter orientalis	27	32	32	25	32	44	267	373	107	225	2563	3065	5841	7460	12281	8734	30471	10218	9437	23685	7713	2023	11039	24938
Lactobacillus buchneri	85	51	1466	2551	1369	1598	2233	2448	1005	2385	1322	1962	1549	1210	715	2230	1357	3795	3412	1261	3414	2859	3696	1614
Lactobacillus harbinensis	901	215	468	823	369	510	444	631	188	422	424	519	262	577	284	509	405	670	558	413	559	270	611	445
Acetobacter tropicalis	0	0	0	6	0	0	0	0	0	0	0	21	61	73	70	62	221	24	90	145	77	0	150	310
Komagataeibacter saccharivorans	0	0	0	0	0	0	0	0	0	0	12	18	9	42	58	33	79	40	16	41	10	0	26	50
	29969	5926	11597	17803	12694	16865	26646	28126	8986	24976	22045	23710	18973	37121	24473	37299	54110	42862	37974	44590	37101	32670	43555	51273
Observed_ASVs	Grain		F_T0		F_T10		F_T24		F_T34		F_T48		F_T58		F_T72		F_T82		F_T96		F_T106		F_T120
Lactobacillus hilgardii	0.966198	0.949713	0.830473	0.80874	0.860564	0.872398	0.889514	0.877267	0.855331	0.878603	0.803992	0.764445	0.593001	0.747798	0.452131	0.689858	0.398762	0.655942	0.644151	0.427114	0.682677	0.842302	0.643623	0.466444
Acetobacter orientalis	0.000900931	0.00539993	0.00275933	0.00140426	0.00252088	0.00260895	0.0100203	0.0132618	0.0119074	0.00900865	0.116262	0.12927	0.307859	0.200964	0.501818	0.234162	0.563131	0.238393	0.248512	0.531173	0.207892	0.0619223	0.25345	0.486377
Lactobacillus buchneri	0.00283626	0.00860614	0.126412	0.14329	0.107846	0.0947524	0.0838024	0.0870369	0.111841	0.0954917	0.0599682	0.0827499	0.0816423	0.0325961	0.0292159	0.0597871	0.0250785	0.08854	0.089851	0.0282799	0.0920191	0.0875115	0.0848582	0.0314786
Lactobacillus harbinensis	0.0300644	0.0362808	0.0403553	0.0462282	0.0290689	0.0302401	0.0166629	0.0224348	0.0209214	0.0168962	0.0192334	0.0218895	0.0138091	0.0155438	0.0116046	0.0136465	0.00748475	0.0156316	0.0146943	0.00926217	0.015067	0.00826446	0.0140282	0.00867903
Acetobacter tropicalis	0	0	0	0.000337022	0	0	0	0	0	0	0	0.000885702	0.0032151	0.00196654	0.0028603	0.00166224	0.00408427	0.000559937	0.00237004	0.00325185	0.00207542	0	0.00344392	0.00604607
Komagataeibacter saccharivorans	0	0	0	0	0	0	0	0	0	0	0.000544341	0.000759173	0.000474358	0.00113144	0.00236996	0.000884742	0.00145999	0.000933228	0.000421341	0.000919489	0.000269535	0	0.000596946	0.000975172
Observed_ASVs	Grain	F_T0	F_T10	F_T24	F_T34	F_T48	F_T58	F_T72	F_T82	F_T96	F_T106	F_T120
Lactobacillus hilgardii	95.7956	81.9607	86.6481	88.339	86.6967	78.4219	67.0399	57.0994	52.7352	53.5632	76.2489	55.5034
Acetobacter orientalis	0.315043	0.20818	0.256491	1.1641	1.0458	12.2766	25.4411	36.799	40.0762	38.9843	13.4907	36.9913
Lactobacillus buchneri	0.57212	13.4851	10.1299	8.54197	10.3666	7.13591	5.71192	4.45015	5.68093	5.90654	8.97653	5.81684
Lactobacillus harbinensis	3.31726	4.32917	2.96545	1.95488	1.89088	2.05614	1.46764	1.26256	1.15582	1.19782	1.16657	1.13536
Acetobacter tropicalis	0	0.0168511	0	0	0	0.0442851	0.259082	0.226127	0.23221	0.281095	0.103771	0.474499
Komagataeibacter saccharivorans	0	0	0	0	0	0.0651757	0.0802897	0.162735	0.119661	0.0670415	0.0134767	0.0786059

## Sheet: RelativeAbundance_counts
Observed_ASVs	Grain	Grain	F_T0	F_T1	F_T10	F_T10	F_T24	F_T24	F_T34	F_T34	F_T48	F_T48	F_T58	F_T58	F_T72	F_T72	F_T82	F_T82	F_T96	F_T96	F_T106	F_T106	F_T120	F_T120
Lactobacillus hilgardii	0.966198	0.949713	0.830473	0.80874	0.860564	0.872398	0.889514	0.877267	0.855331	0.878603	0.803992	0.764445	0.593001	0.747798	0.452131	0.689858	0.398762	0.655942	0.644151	0.427114	0.682677	0.842302	0.643623	0.466444
Acetobacter orientalis	0.000900931	0.00539993	0.00275933	0.00140426	0.00252088	0.00260895	0.0100203	0.0132618	0.0119074	0.00900865	0.116262	0.12927	0.307859	0.200964	0.501818	0.234162	0.563131	0.238393	0.248512	0.531173	0.207892	0.0619223	0.25345	0.486377
Lactobacillus buchneri	0.00283626	0.00860614	0.126412	0.14329	0.107846	0.0947524	0.0838024	0.0870369	0.111841	0.0954917	0.0599682	0.0827499	0.0816423	0.0325961	0.0292159	0.0597871	0.0250785	0.08854	0.089851	0.0282799	0.0920191	0.0875115	0.0848582	0.0314786
Lactobacillus harbinensis	0.0300644	0.0362808	0.0403553	0.0462282	0.0290689	0.0302401	0.0166629	0.0224348	0.0209214	0.0168962	0.0192334	0.0218895	0.0138091	0.0155438	0.0116046	0.0136465	0.00748475	0.0156316	0.0146943	0.00926217	0.015067	0.00826446	0.0140282	0.00867903
Acetobacter tropicalis	0	0	0	0.000337022	0	0	0	0	0	0	0	0.000885702	0.0032151	0.00196654	0.0028603	0.00166224	0.00408427	0.000559937	0.00237004	0.00325185	0.00207542	0	0.00344392	0.00604607
Komagataeibacter saccharivorans	0	0	0	0	0	0	0	0	0	0	0.000544341	0.000759173	0.000474358	0.00113144	0.00236996	0.000884742	0.00145999	0.000933228	0.000421341	0.000919489	0.000269535	0	0.000596946	0.000975172
Observed_ASVs	STD ERR Grain	STD ERR FT0h	STD ERR FT10h	STD ERR FT24h	STD ERR FT34h	STD ERR FT48h	STD ERR FT58h	STD ERR FT72h	STD ERR FT82h	STD ERR FT96h	STD ERR FT106h	STD ERR FT120h
Lactobacillus hilgardii	0.00824264	0.0108666	0.00591721	0.00612389	0.0116365	0.0197732	0.0773986	0.118863	0.12859	0.108519	0.0798124	0.0885893
Acetobacter orientalis	0.0022495	0.000677538	4.40387e-05	0.00162074	0.00144938	0.00650408	0.0534471	0.133828	0.162369	0.14133	0.0729849	0.116464
Lactobacillus buchneri	0.00288494	0.00843923	0.00654689	0.00161723	0.00817448	0.0113908	0.0245231	0.0152856	0.0317307	0.0307855	0.0022538	0.0266898
Lactobacillus harbinensis	0.0031082	0.00293645	0.000585645	0.00288592	0.00201261	0.00132806	0.000867333	0.00102093	0.0040734	0.00271605	0.00340126	0.0026746
Acetobacter tropicalis	0	0.000168511	0	0	0	0.000442851	0.000624277	0.000599026	0.00176217	0.000440904	0.00103771	0.00130107
Komagataeibacter saccharivorans	0	0	0	0	0	0.000107416	0.000328538	0.000742608	0.000263381	0.000249074	0.000134767	0.000189113
Observed_ASVs	STD ERR Grain	STD ERR FT0h	STD ERR FT10h	STD ERR FT24h	STD ERR FT34h	STD ERR FT48h	STD ERR FT58h	STD ERR FT72h	STD ERR FT82h	STD ERR FT96h	STD ERR FT106h	STD ERR FT120h
Lactobacillus hilgardii	0.824264	1.08666	0.591721	0.612389	1.16365	1.97732	7.73986	11.8863	12.859	10.8519	7.98124	8.85893
Acetobacter orientalis	0.22495	0.0677538	0.00440387	0.162074	0.144938	0.650408	5.34471	13.3828	16.2369	14.133	7.29849	11.6464
Lactobacillus buchneri	0.288494	0.843923	0.654689	0.161723	0.817448	1.13908	2.45231	1.52856	3.17307	3.07855	0.22538	2.66898
Lactobacillus harbinensis	0.31082	0.293645	0.0585645	0.288592	0.201261	0.132806	0.0867333	0.102093	0.40734	0.271605	0.340126	0.26746
Acetobacter tropicalis	0	0.0168511	0	0	0	0.0442851	0.0624277	0.0599026	0.176217	0.0440904	0.103771	0.130107
Komagataeibacter saccharivorans	0	0	0	0	0	0.0107416	0.0328538	0.0742608	0.0263381	0.0249074	0.0134767	0.0189113
Fermentation sample	Lactobacillus hilgardii	Acetobacter orientalis	Lactobacillus buchneri	Lactobacillus harbinensis	Acetobacter tropicalis	Komagataeibacter saccharivorans
Grain	0.957956	0.00315043	0.0057212	0.0331726	0	0
F_T0	0.819607	0.0020818	0.134851	0.0432917	0.000168511	0
F_T10	0.866481	0.00256491	0.101299	0.0296545	0	0
F_T24	0.88339	0.011641	0.0854197	0.0195488	0	0
F_T34	0.866967	0.010458	0.103666	0.0189088	0	0
F_T48	0.784219	0.122766	0.0713591	0.0205614	0.000442851	0.000651757
F_T58	0.670399	0.254411	0.0571192	0.0146764	0.00259082	0.000802897
F_T72	0.570994	0.36799	0.0445015	0.0126256	0.00226127	0.00162735
F_T82	0.527352	0.400762	0.0568093	0.0115582	0.0023221	0.00119661
F_T96	0.535632	0.389843	0.0590654	0.0119782	0.00281095	0.000670415
F_T106	0.762489	0.134907	0.0897653	0.0116657	0.00103771	0.000134767
F_T120	0.555034	0.369913	0.0581684	0.0113536	0.00474499	0.000786059
Fermentation sample	Lactobacillus hilgardii	Acetobacter orientalis	Lactobacillus buchneri	Lactobacillus harbinensis	Acetobacter tropicalis	Komagataeibacter saccharivorans
Grain	95.7956	0.315043	0.57212	3.31726	0	0
F_T0	81.9607	0.20818	13.4851	4.32917	0.0168511	0
F_T10	86.6481	0.256491	10.1299	2.96545	0	0
F_T24	88.339	1.1641	8.54197	1.95488	0	0
F_T34	86.6967	1.0458	10.3666	1.89088	0	0
F_T48	78.4219	12.2766	7.13591	2.05614	0.0442851	0.0651757
F_T58	67.0399	25.4411	5.71192	1.46764	0.259082	0.0802897
F_T72	57.0994	36.799	4.45015	1.26256	0.226127	0.162735
F_T82	52.7352	40.0762	5.68093	1.15582	0.23221	0.119661
F_T96	53.5632	38.9843	5.90654	1.19782	0.281095	0.0670415
F_T106	76.2489	13.4907	8.97653	1.16657	0.103771	0.0134767
F_T120	55.5034	36.9913	5.81684	1.13536	0.474499	0.0786059
